# Supplementary material for: Tetra­aqua­[3-oxo-1,3-bis­(pyridinium-2-yl)propan-1-olato]nickel(II) tribromide dihydrate
Source: Acta Crystallogr E Crystallogr Commun. 2020 Jan 31;76(Pt 2):270–2. doi: 10.1107/S205698902000081X (PMC7001841; doi:10.1107/S205698902000081X)
Supplement: Supplementary file 1 [file e-76-00270-sup1.cif]

##############################################################################
#                                                                            #
# This CIF contains the data in a paper accepted for publication in          #
# Acta Crystallographica Section E. It conforms to the requirements of       #
# Notes for Authors for Acta Crystallographica Section E, and has been       #
# peer reviewed under the auspices of the IUCr Commission on Journals.       #
#                                                                            #
# Full details of the Crystallographic Information File format               #
# are given in the paper "The Crystallographic Information File (CIF):       #
# a New Standard Archive File for Crystallography" by S. R. Hall, F. H.      #
# Allen and I. D. Brown [Acta Cryst. (1991), A47, 655-685].                  #
#                                                                            #
# The current version of the core CIF dictionary is obtainable from          #
# ftp://ftp.iucr.org/pub/cif_core.dic.                                       #
#                                                                            #
# Software is freely available for graphical display of the structure(s)     #
# in this CIF. For information consult the CIF software page                 #
# http://www.iucr.org/resources/cif/software.                                #
#                                                                            #
# This file may be used for bona fide research purposes within the           #
# scientific community so long as proper attribution is given to the journal # 
# article from which it was obtained.                                        #
#                                                                            #
##############################################################################
data_I
_audit_creation_method     'SHELXL-2014/7'
_journal_date_recd_electronic     2020-01-14
_journal_date_accepted     2020-01-22
_journal_name_full     'Acta Crystallographica, Section E'
_journal_year     2020
_journal_volume     76
_journal_issue      2
_journal_page_first     270
_journal_page_last     272
_journal_paper_category     GM
_journal_paper_doi     10.1107/S205698902000081X
_journal_coeditor_code     ZL2768
_publ_contact_author_name     'Guy Crundwell'
_publ_contact_author_address
;
Department of Chemistry & Biochemistry
Central Connecticut State University
1619 Stanley Street
New Britain
CT 06053
USA
;
_publ_contact_author_email     'crundwellg@ccsu.edu'
_publ_contact_author_fax     '8608322704'
_publ_contact_author_phone     '8608322682'
_publ_section_title
;
Tetraaqua[3-oxo-1,3-bis(pyridinium-2-yl)propan-1-olato]nickel(II) tribromide
dihydrate
;
loop_
    _publ_author_name
    _publ_author_footnote
    _publ_author_address
    'Westcott, Barry L.' .
;
Department of Chemistry & Biochemistry
Central Connecticut State University
1619 Stanley Street
New Britain
CT 06053
USA
;
    'Crundwell, Guy' .
;
Department of Chemistry & Biochemistry
Central Connecticut State University
1619 Stanley Street
New Britain
CT 06053
USA
;
    'Alicea-Vel\'azquez, Nilda L.' .
;
Department of Chemistry & Biochemistry
Central Connecticut State University
1619 Stanley Street
New Britain
CT 06053
USA
;
_publ_section_synopsis
;
The reaction of 1,3-dipyridyl-1,2-propane-1,3-dione (dppo) with nickel(II)
bromide in HBr-acidified methanol produces a bromide salt containing the
[(C~13~H~11~N~2~O~2~)(H~2~O)~4~Ni]^+3^ cation. The ligand is in its enol
form--- the O atoms bond to the nickel whereas the pyridyl N atoms are
protonated as pyridinium rings. The nickel completes its octahedral
coordinatin sphere by binding four waters. Three bromides balance the charge
of the cation and there are two waters of hydration. The mean plane of the
flat ligand makes an angle of 19.480(17)\% with respect to the plane defined
by the nickel and its four equatorial O atoms. There is exstensive hydrogen
bonding involving the anions, waters, and pyridinium N atoms.
;
_chemical_name_systematic
;
Tetraaqua[3-oxo-1,3-bis(pyridinium-2-yl)propan-1-olato]nickel(II) tribromide
dihydrate
;
_chemical_name_common     ?
_chemical_formula_moiety     'C13 H19 N2 Ni O6 3+, 3(Br -), 2(H2 O)'
_chemical_formula_sum     'C13 H23 Br3 N2 Ni O8'
_chemical_formula_iupac     '[Ni (C13 H11 N2 O2) (H2 O1)4] 3Br, 2H2 O'
_chemical_formula_weight     633.77
_chemical_melting_point     ?
_space_group_crystal_system     monoclinic
_space_group_name_H-M_alt     'P 21/c'
_space_group_name_Hall     '-P 2ybc'
loop_
    _space_group_symop_operation_xyz
    'x, y, z'
    '-x, y+1/2, -z+1/2'
    '-x, -y, -z'
    'x, -y-1/2, z-1/2'
_cell_length_a     6.8071(6)
_cell_length_b     23.8031(16)
_cell_length_c     13.6302(10)
_cell_angle_alpha     90.00
_cell_angle_beta     97.476(9)
_cell_angle_gamma     90.00
_cell_volume     2189.7(3)
_cell_formula_units_Z     4
_cell_measurement_reflns_used     4741
_cell_measurement_theta_min     4.5660
_cell_measurement_theta_max     32.0640
_cell_measurement_temperature     293(2)
_exptl_crystal_description     block
_exptl_crystal_colour     orange
_exptl_crystal_size_max     0.32
_exptl_crystal_size_mid     0.28
_exptl_crystal_size_min     0.19
_exptl_crystal_density_diffrn     1.922
_exptl_crystal_density_meas     ?
_exptl_crystal_density_method     'not measured'
_exptl_crystal_F_000     1248
_exptl_absorpt_coefficient_mu     6.400
_exptl_absorpt_correction_type     multi-scan
_exptl_absorpt_process_details
;
(CrysAlis PRO; Oxford Diffraction, 2009)
;
_exptl_absorpt_correction_T_min     0.50346
_exptl_absorpt_correction_T_max     1.00000
_exptl_special_details     ?
_diffrn_ambient_temperature     293(2)
_diffrn_source     'Enhance (Mo) X-ray Source'
_diffrn_radiation_type     MoK\a
_diffrn_radiation_wavelength     0.71073
_diffrn_measurement_device_type     'Agilent Xcalibur Sapphire3'
_diffrn_measurement_device     'four-circle diffractometer'
_diffrn_measurement_method     '\w scans'
_diffrn_detector     'CCD plate'
_diffrn_detector_area_resol_mean     16.1790
_diffrn_reflns_number     26929
_diffrn_reflns_av_R_equivalents     0.0337
_diffrn_reflns_av_unetI/netI     0.0348
_diffrn_reflns_theta_min     4.333
_diffrn_reflns_theta_max     33.715
_diffrn_reflns_theta_full     29.000
_diffrn_measured_fraction_theta_max     0.911
_diffrn_measured_fraction_theta_full     0.995
_diffrn_reflns_limit_h_min     -10
_diffrn_reflns_limit_h_max     10
_diffrn_reflns_limit_k_min     -36
_diffrn_reflns_limit_k_max     36
_diffrn_reflns_limit_l_min     -20
_diffrn_reflns_limit_l_max     21
_refine_special_details     ?
_reflns_number_total     7970
_reflns_number_gt     5803
_reflns_threshold_expression     'I > 2\s(I)'
_refine_ls_structure_factor_coef     Fsqd
_refine_ls_matrix_type     full
_refine_ls_R_factor_all     0.0668
_refine_ls_R_factor_gt     0.0433
_refine_ls_wR_factor_gt     0.1086
_refine_ls_wR_factor_ref     0.1250
_refine_ls_goodness_of_fit_ref     1.047
_refine_ls_restrained_S_all     1.047
_refine_ls_number_reflns     7970
_refine_ls_number_parameters     280
_refine_ls_number_restraints     12
_refine_ls_hydrogen_treatment     mixed
_refine_ls_weighting_scheme     calc
_refine_ls_weighting_details
              'w=1/[\s^2^(Fo^2^)+(0.0561P)^2^+2.3402P] where P=(Fo^2^+2Fc^2^)/3'
_atom_sites_solution_hydrogens     mixed
_atom_sites_solution_primary     direct
_atom_sites_solution_secondary     difmap
_refine_ls_shift/su_max     0.001
_refine_ls_shift/su_mean     0.000
_refine_diff_density_max     1.099
_refine_diff_density_min     -1.390
_refine_ls_extinction_method     none
_refine_ls_extinction_coef     .
loop_
    _atom_type_symbol
    _atom_type_description
    _atom_type_scat_dispersion_real
    _atom_type_scat_dispersion_imag
    _atom_type_scat_source
    'C' 'C' 0.0033 0.0016
                         'International Tables Vol C Tables 4.2.6.8 and 6.1.1.4'
    'H' 'H' 0.0000 0.0000
                         'International Tables Vol C Tables 4.2.6.8 and 6.1.1.4'
    'Br' 'Br' -0.2901 2.4595
                         'International Tables Vol C Tables 4.2.6.8 and 6.1.1.4'
    'O' 'O' 0.0106 0.0060
                         'International Tables Vol C Tables 4.2.6.8 and 6.1.1.4'
    'Ni' 'Ni' 0.3393 1.1124
                         'International Tables Vol C Tables 4.2.6.8 and 6.1.1.4'
    'N' 'N' 0.0061 0.0033
                         'International Tables Vol C Tables 4.2.6.8 and 6.1.1.4'
_computing_data_collection
;
CrysAlis CCD (Oxford Diffraction, 2009)
;
_computing_cell_refinement
;
CrysAlis RED (Oxford Diffraction, 2009)
;
_computing_data_reduction
;
CrysAlis RED  (Oxford Diffraction, 2009)
;
_computing_structure_solution
;
SHELXS2014 (Sheldrick, 2008)
;
_computing_structure_refinement
;
SHELXL2014 (Sheldrick, 2015)
;
_computing_molecular_graphics
;
ORTEP-3 for Windows (Farrugia, 2012) and
Mercury (Macrae <i>et al.</i>,  2020)
;
_computing_publication_material
;
OLEX2 (Bourhis <i>et al.</i>,  2015)
;
loop_
    _atom_site_type_symbol
    _atom_site_label
    _atom_site_fract_x
    _atom_site_fract_y
    _atom_site_fract_z
    _atom_site_U_iso_or_equiv
    _atom_site_adp_type
    _atom_site_calc_flag
    _atom_site_occupancy
    _atom_site_disorder_assembly
    _atom_site_disorder_group
    Br Br1 0.28363(5) 0.60904(2) 0.46388(3) 0.04291(10) Uani d 1 . .
    Br Br2 0.22784(5) 0.48206(2) 0.10507(2) 0.03503(9) Uani d 1 . .
    Br Br3 0.80885(8) 0.76767(2) 0.39510(3) 0.05624(13) Uani d 1 . .
    Ni Ni1 0.15038(6) 0.37164(2) 0.81987(3) 0.02833(10) Uani d 1 . .
    O O1 0.2089(4) 0.37484(8) 0.67975(15) 0.0311(4) Uani d 1 . .
    O O2 0.2542(4) 0.45031(9) 0.83901(15) 0.0318(5) Uani d 1 . .
    O O3 0.0917(5) 0.37407(10) 0.96216(18) 0.0439(6) Uani d 1 . .
    O O4 0.0286(4) 0.29148(10) 0.79662(19) 0.0417(6) Uani d 1 . .
    O O5 0.4287(5) 0.33525(12) 0.8585(2) 0.0489(6) Uani d 1 . .
    O O6 -0.1333(4) 0.40312(11) 0.77851(19) 0.0414(5) Uani d 1 . .
    N N1 0.2313(5) 0.45128(15) 0.4508(2) 0.0488(8) Uani d 1 . .
    H H1 0.2437 0.4862 0.4669 0.059 Uiso calc 1 . .
    N N2 0.3028(5) 0.59168(13) 0.7459(2) 0.0473(7) Uani d 1 . .
    H H2 0.3017 0.5882 0.6831 0.057 Uiso calc 1 . .
    C C1 0.2240(6) 0.43458(18) 0.3530(2) 0.0464(9) Uani d 1 . .
    H H1A 0.2312 0.4615 0.3041 0.056 Uiso calc 1 . .
    C C2 0.2062(7) 0.37877(18) 0.3273(2) 0.0480(9) Uani d 1 . .
    H H2A 0.2029 0.3677 0.2617 0.058 Uiso calc 1 . .
    C C3 0.1935(6) 0.33996(17) 0.3999(2) 0.0432(8) Uani d 1 . .
    H H3 0.1814 0.3020 0.3841 0.052 Uiso calc 1 . .
    C C4 0.1984(4) 0.35680(12) 0.49387(18) 0.0241(5) Uani d 1 . .
    H H4 0.1874 0.3297 0.5420 0.029 Uiso calc 1 . .
    C C5 0.2182(4) 0.41042(12) 0.52228(19) 0.0267(5) Uani d 1 . .
    C C6 0.2239(5) 0.41925(12) 0.6312(2) 0.0267(5) Uani d 1 . .
    C C7 0.2441(5) 0.47393(12) 0.6692(2) 0.0300(6) Uani d 1 . .
    H H7 0.2477 0.5037 0.6254 0.036 Uiso calc 1 . .
    C C8 0.2593(4) 0.48545(11) 0.7704(2) 0.0264(5) Uani d 1 . .
    C C9 0.2832(4) 0.54534(11) 0.8042(2) 0.0246(5) Uani d 1 . .
    C C10 0.2865(4) 0.55252(11) 0.90202(18) 0.0216(5) Uani d 1 . .
    H H10 0.2701 0.5211 0.9408 0.026 Uiso calc 1 . .
    C C11 0.3121(6) 0.60228(14) 0.9464(3) 0.0387(7) Uani d 1 . .
    H H11 0.3170 0.6051 1.0148 0.046 Uiso calc 1 . .
    C C12 0.3313(6) 0.64942(15) 0.8900(3) 0.0469(9) Uani d 1 . .
    H H12 0.3490 0.6845 0.9198 0.056 Uiso calc 1 . .
    C C13 0.3243(6) 0.64421(14) 0.7904(3) 0.0450(8) Uani d 1 . .
    H H13 0.3339 0.6760 0.7517 0.054 Uiso calc 1 . .
    O O7 0.6193(5) 0.29510(15) 0.7017(3) 0.0586(8) Uani d 1 . .
    O O8 0.6929(11) 0.2404(2) 0.9388(4) 0.1057(17) Uani d 1 . .
    H H3A 0.120(13) 0.4061(18) 0.986(6) 0.159 Uiso d 1 . .
    H H3B 0.140(12) 0.349(3) 1.000(5) 0.159 Uiso d 1 . .
    H H4A -0.095(3) 0.289(4) 0.791(7) 0.159 Uiso d 1 . .
    H H4B 0.061(14) 0.272(3) 0.752(5) 0.159 Uiso d 1 . .
    H H5A 0.489(13) 0.317(4) 0.818(6) 0.159 Uiso d 1 . .
    H H5B 0.448(15) 0.304(2) 0.886(7) 0.159 Uiso d 1 . .
    H H6A -0.169(13) 0.402(4) 0.7173(18) 0.159 Uiso d 1 . .
    H H6B -0.178(13) 0.432(2) 0.802(7) 0.159 Uiso d 1 . .
    H H7A 0.592(15) 0.319(3) 0.656(5) 0.159 Uiso d 1 . .
    H H7B 0.513(8) 0.281(4) 0.673(7) 0.159 Uiso d 1 . .
    H H8A 0.789(10) 0.252(4) 0.980(6) 0.159 Uiso d 1 . .
    H H8B 0.658(15) 0.2068(16) 0.945(8) 0.159 Uiso d 1 . .
loop_
    _atom_site_aniso_label
    _atom_site_aniso_U_11
    _atom_site_aniso_U_22
    _atom_site_aniso_U_33
    _atom_site_aniso_U_12
    _atom_site_aniso_U_13
    _atom_site_aniso_U_23
    Br1 0.03826(18) 0.0478(2) 0.04137(18) -0.00130(14) 0.00006(14) 0.00498(15)
    Br2 0.04109(18) 0.04094(18) 0.02300(13) 0.00484(13) 0.00390(12) -0.00060(11)
    Br3 0.0857(3) 0.02834(17) 0.0548(2) -0.00371(17) 0.0097(2) -0.01026(15)
    Ni1 0.0437(2) 0.02121(17) 0.02022(16) -0.00070(14) 0.00474(15) 0.00139(12)
    O1 0.0497(13) 0.0228(9) 0.0210(9) 0.0008(9) 0.0051(9) 0.0011(7)
    O2 0.0510(13) 0.0230(9) 0.0213(9) -0.0049(9) 0.0038(9) 0.0000(7)
    O3 0.0761(19) 0.0318(12) 0.0258(10) -0.0031(12) 0.0139(12) 0.0026(9)
    O4 0.0597(16) 0.0247(10) 0.0418(13) -0.0045(11) 0.0105(12) -0.0001(9)
    O5 0.0583(17) 0.0447(15) 0.0407(13) 0.0133(13) -0.0053(12) 0.0019(11)
    O6 0.0482(14) 0.0358(12) 0.0392(12) 0.0026(11) 0.0021(11) -0.0038(10)
    N1 0.064(2) 0.0480(18) 0.0351(15) 0.0050(16) 0.0085(15) 0.0064(13)
    N2 0.064(2) 0.0373(15) 0.0405(15) -0.0065(15) 0.0061(15) -0.0003(13)
    C1 0.061(2) 0.055(2) 0.0230(13) 0.0033(18) 0.0076(15) 0.0093(14)
    C2 0.058(2) 0.066(3) 0.0200(13) 0.0027(19) 0.0057(15) -0.0077(14)
    C3 0.054(2) 0.0456(19) 0.0301(15) -0.0022(16) 0.0045(15) -0.0164(14)
    C4 0.0314(13) 0.0240(11) 0.0170(10) -0.0010(10) 0.0033(10) -0.0048(9)
    C5 0.0314(14) 0.0292(13) 0.0193(10) 0.0021(11) 0.0029(10) -0.0013(10)
    C6 0.0349(14) 0.0250(12) 0.0201(10) 0.0019(11) 0.0038(10) 0.0000(9)
    C7 0.0476(17) 0.0219(12) 0.0204(11) -0.0025(11) 0.0040(12) 0.0018(9)
    C8 0.0341(14) 0.0219(11) 0.0227(11) -0.0020(10) 0.0021(11) -0.0011(9)
    C9 0.0275(12) 0.0226(12) 0.0232(11) -0.0021(10) 0.0022(10) -0.0023(9)
    C10 0.0260(12) 0.0190(11) 0.0202(10) -0.0032(9) 0.0052(9) -0.0035(8)
    C11 0.0496(19) 0.0339(16) 0.0346(15) -0.0085(14) 0.0135(15) -0.0141(13)
    C12 0.062(2) 0.0276(16) 0.053(2) -0.0092(15) 0.0142(18) -0.0108(14)
    C13 0.065(2) 0.0242(14) 0.0465(19) -0.0097(15) 0.0092(18) 0.0011(14)
    O7 0.0591(18) 0.0536(18) 0.0612(19) 0.0006(14) 0.0002(15) 0.0041(14)
    O8 0.161(5) 0.071(3) 0.086(3) 0.024(3) 0.020(3) 0.020(3)
_geom_special_details
;
 All esds (except the esd in the dihedral angle between two l.s. planes)
 are estimated using the full covariance matrix.  The cell esds are taken
 into account individually in the estimation of esds in distances, angles
 and torsion angles; correlations between esds in cell parameters are only
 used when they are defined by crystal symmetry.  An approximate (isotropic)
 treatment of cell esds is used for estimating esds involving l.s. planes.
;
loop_
    _geom_bond_atom_site_label_1
    _geom_bond_atom_site_label_2
    _geom_bond_site_symmetry_2
    _geom_bond_distance
    _geom_bond_publ_flag
    Ni1 O1 . 2.003(2) yes
    Ni1 O2 . 2.006(2) yes
    Ni1 O3 . 2.031(2) yes
    Ni1 O6 . 2.080(3) yes
    Ni1 O5 . 2.088(3) yes
    Ni1 O4 . 2.088(2) yes
    O1 C6 . 1.258(3) ?
    O2 C8 . 1.259(3) ?
    O3 H3A . 0.84(2) ?
    O3 H3B . 0.83(2) ?
    O4 H4A . 0.84(2) ?
    O4 H4B . 0.82(2) ?
    O5 H5A . 0.84(2) ?
    O5 H5B . 0.84(2) ?
    O6 H6A . 0.84(2) ?
    O6 H6B . 0.83(2) ?
    N1 C1 . 1.386(5) ?
    N1 C5 . 1.387(4) ?
    N1 H1 . 0.8600 no
    N2 C9 . 1.376(4) ?
    N2 C13 . 1.389(5) ?
    N2 H2 . 0.8600 no
    C1 C2 . 1.375(6) ?
    C1 H1A . 0.9300 no
    C2 C3 . 1.365(6) ?
    C2 H2A . 0.9300 no
    C3 C4 . 1.339(4) ?
    C3 H3 . 0.9300 no
    C4 C5 . 1.336(4) ?
    C4 H4 . 0.9300 no
    C5 C6 . 1.495(4) ?
    C6 C7 . 1.401(4) ?
    C7 C8 . 1.396(4) ?
    C7 H7 . 0.9300 no
    C8 C9 . 1.501(4) ?
    C9 C10 . 1.341(3) ?
    C10 C11 . 1.331(4) ?
    C10 H10 . 0.9300 no
    C11 C12 . 1.376(5) ?
    C11 H11 . 0.9300 no
    C12 C13 . 1.358(5) ?
    C12 H12 . 0.9300 no
    C13 H13 . 0.9300 no
    O7 H7A . 0.84(2) ?
    O7 H7B . 0.85(2) ?
    O8 H8A . 0.85(2) ?
    O8 H8B . 0.84(2) ?
loop_
    _geom_angle_atom_site_label_1
    _geom_angle_atom_site_label_2
    _geom_angle_atom_site_label_3
    _geom_angle_site_symmetry_1
    _geom_angle_site_symmetry_3
    _geom_angle
    _geom_angle_publ_flag
    O1 Ni1 O2 . . 88.75(9) yes
    O1 Ni1 O3 . . 176.19(9) yes
    O2 Ni1 O3 . . 87.65(9) yes
    O1 Ni1 O6 . . 91.18(10) yes
    O2 Ni1 O6 . . 89.88(10) yes
    O3 Ni1 O6 . . 87.57(12) yes
    O1 Ni1 O5 . . 88.26(11) yes
    O2 Ni1 O5 . . 93.54(11) yes
    O3 Ni1 O5 . . 93.21(12) yes
    O6 Ni1 O5 . . 176.52(11) yes
    O1 Ni1 O4 . . 90.82(9) yes
    O2 Ni1 O4 . . 177.08(11) yes
    O3 Ni1 O4 . . 92.72(10) yes
    O6 Ni1 O4 . . 87.24(11) yes
    O5 Ni1 O4 . . 89.34(12) yes
    C6 O1 Ni1 . . 124.99(19) ?
    C8 O2 Ni1 . . 124.54(18) ?
    Ni1 O3 H3A . . 109(6) ?
    Ni1 O3 H3B . . 117(6) ?
    H3A O3 H3B . . 112(9) ?
    Ni1 O4 H4A . . 118(7) ?
    Ni1 O4 H4B . . 120(7) ?
    H4A O4 H4B . . 104(8) ?
    Ni1 O5 H5A . . 123(7) ?
    Ni1 O5 H5B . . 124(7) ?
    H5A O5 H5B . . 77(8) ?
    Ni1 O6 H6A . . 114(6) ?
    Ni1 O6 H6B . . 125(7) ?
    H6A O6 H6B . . 109(8) ?
    C1 N1 C5 . . 118.5(3) ?
    C1 N1 H1 . . 120.8 no
    C5 N1 H1 . . 120.8 no
    C9 N2 C13 . . 118.8(3) ?
    C9 N2 H2 . . 120.6 no
    C13 N2 H2 . . 120.6 no
    C2 C1 N1 . . 120.9(3) ?
    C2 C1 H1A . . 119.5 no
    N1 C1 H1A . . 119.5 no
    C3 C2 C1 . . 118.7(3) ?
    C3 C2 H2A . . 120.6 no
    C1 C2 H2A . . 120.6 no
    C4 C3 C2 . . 119.7(3) ?
    C4 C3 H3 . . 120.2 no
    C2 C3 H3 . . 120.2 no
    C5 C4 C3 . . 123.5(3) ?
    C5 C4 H4 . . 118.2 no
    C3 C4 H4 . . 118.2 no
    C4 C5 N1 . . 118.7(3) ?
    C4 C5 C6 . . 114.3(2) ?
    N1 C5 C6 . . 127.1(3) ?
    O1 C6 C7 . . 126.6(3) ?
    O1 C6 C5 . . 114.3(2) ?
    C7 C6 C5 . . 119.1(2) ?
    C8 C7 C6 . . 122.6(3) ?
    C8 C7 H7 . . 118.7 no
    C6 C7 H7 . . 118.7 no
    O2 C8 C7 . . 126.7(3) ?
    O2 C8 C9 . . 114.5(2) ?
    C7 C8 C9 . . 118.8(2) ?
    C10 C9 N2 . . 118.8(3) ?
    C10 C9 C8 . . 114.5(2) ?
    N2 C9 C8 . . 126.8(3) ?
    C11 C10 C9 . . 123.3(3) ?
    C11 C10 H10 . . 118.3 no
    C9 C10 H10 . . 118.3 no
    C10 C11 C12 . . 119.2(3) ?
    C10 C11 H11 . . 120.4 no
    C12 C11 H11 . . 120.4 no
    C13 C12 C11 . . 119.4(3) ?
    C13 C12 H12 . . 120.3 no
    C11 C12 H12 . . 120.3 no
    C12 C13 N2 . . 120.4(3) ?
    C12 C13 H13 . . 119.8 no
    N2 C13 H13 . . 119.8 no
    H7A O7 H7B . . 80(8) ?
    H8A O8 H8B . . 116(10) ?
loop_
    _geom_hbond_atom_site_label_D
    _geom_hbond_atom_site_label_H
    _geom_hbond_atom_site_label_A
    _geom_hbond_site_symmetry_A
    _geom_hbond_distance_DH
    _geom_hbond_distance_HA
    _geom_hbond_distance_DA
    _geom_hbond_angle_DHA
    N1 H1 Br1 . 0.86 2.94 3.774(4) 164.5
    N2 H2 Br1 . 0.86 3.02 3.852(3) 164.8
    C1 H1A Br2 . 0.93 2.75 3.567(3) 146.5
    C4 H4 Br3 3_666 0.93 2.47 3.330(3) 153.9
    C10 H10 Br2 1_556 0.93 2.48 3.305(3) 148.5
    O3 H3A Br2 1_556 0.84(2) 2.48(4) 3.285(3) 161(9)
    O3 H3B Br3 2_646 0.83(2) 2.40(3) 3.212(2) 165(8)
    O4 H4A O7 1_455 0.84(2) 2.16(5) 2.917(4) 150(9)
    O4 H4B Br3 3_666 0.82(2) 2.48(3) 3.284(3) 167(9)
    O5 H5A O7 . 0.84(2) 1.99(3) 2.808(5) 163(10)
    O5 H5B O8 . 0.84(2) 2.29(6) 3.002(6) 142(9)
    O6 H6A Br1 3_566 0.84(2) 2.51(2) 3.342(3) 175(9)
    O6 H6B Br2 3_566 0.83(2) 2.45(3) 3.266(3) 165(9)
    O7 H7A Br1 3_666 0.84(2) 2.59(6) 3.335(4) 149(9)
    O7 H7B Br3 3_666 0.85(2) 2.54(2) 3.386(3) 173(9)
    O8 H8A Br3 2_746 0.85(2) 3.06(3) 3.880(7) 165(9)
    O8 H8B Br1 2_646 0.84(2) 2.65(6) 3.393(5) 149(9)
_shelx_space_group_comment
;
The symmetry employed for this shelxl refinement is uniquely defined
by the following loop, which should always be used as a source of
symmetry information in preference to the above space-group names.
They are only intended as comments.
;
_shelx_hkl_file
;
   0   0  -3 9.06088 17.4425   7
   0   0  -4 74067.7 790.886   7
   0   0  -5 75.4398 29.5818   7
   0   0  -6 971.141 107.815   7
   0   0  -7 97.6387 58.0619   7
   0   0   7 150.462 65.9106   5
   0   0  -8 3508.26 248.308   7
   0   0   8 3518.77 250.044   5
   0   0  -9 27.5428 80.9878   2
   0   0  -9 12.5657 40.2187   7
   0   0   9 60.8434 46.1988   5
   0   0  10 36940.1 944.805   5
   0   0 -10 38509.2 927.971   7
   0   0 -11-38.8813 66.6624   7
   0   0 -11-15.1188 120.236   2
   0   0  11-12.0110 64.0713   5
   0   0  12 2841.27 300.326   5
   0   0 -12 2906.24 273.670   7
   0   0 -13 68.0495 69.0055   7
   0   0  13-46.9769 63.6324   5
   0   0 -13 61.2423 111.737   2
   0   0 -14 87020.8 1681.53   7
   0   0  14 84079.6 1746.90   5
   0   0  15 356.640 156.055   5
   0   0 -15 358.333 148.694   2
   0   0 -15 412.974 135.553   7
   0   0 -16 2775.20 448.740   2
   0   0  16 3068.68 358.622   5
   0   0  17 125.590 134.841   5
   0   0  17 162.082 145.041   1
   0   0 -17-128.679 167.556   2
   0   0  18 2787.04 393.287   5
   0   0 -18 3084.61 455.305   2
   0   0  18 2283.28 382.882   1
   0   0  19 27.0902 158.130   1
   0   0  19 23.0808 77.0272   5
   0   0 -19-148.745 173.568   2
   0   0  20 436.892 234.473   1
   0   1  -3 173418. 1108.62   7
   0  -1   3 181057. 1184.24   6
   0   1   3 178481. 1062.77   5
   0  -1  -3 177228. 1026.60   7
   0  -1  -4 110501. 931.226   7
   0   1  -4 108831. 999.322   7
   0  -1   4 109828. 1073.29   6
   0   1   4 109514. 972.186   5
   0  -1  -5 49981.4 705.212   7
   0   1  -5 51304.5 763.946   7
   0  -1   5 50474.0 810.353   6
   0   1   5 50064.9 740.651   5
   0  -1  -6 11685.2 376.639   7
   0   1   6 10814.3 386.596   5
   0   1  -6 11925.9 406.741   7
   0   1  -7 18402.6 538.540   7
   0   1   7 19393.5 555.864   5
   0   1  -7 18579.8 649.539   2
   0  -1  -7 18448.5 515.821   7
   0  -1  -8 13570.7 475.473   7
   0   1  -8 15392.7 603.540   2
   0   1  -8 13846.3 504.352   7
   0   1   8 14093.1 507.063   5
   0  -1   8 13062.1 512.338   5
   0  -1  -9 38313.2 851.103   7
   0   1  -9 39175.9 894.660   7
   0   1   9 37691.0 894.974   5
   0  -1   9 37110.8 914.349   5
   0   1  -9 37803.1 1048.15   2
   0   1 -10 22477.0 717.424   7
   0  -1 -10 22497.4 688.273   7
   0   1  10 22550.6 731.504   5
   0  -1  10 22196.5 747.061   5
   0   1  11 31608.8 918.623   5
   0  -1 -11 30863.1 1061.72   2
   0  -1 -11 32364.0 867.045   7
   0   1 -11 34052.7 1109.93   2
   0   1 -11 33051.9 913.957   7
   0  -1  11 31120.9 932.947   5
   0   1 -12 6558.00 527.141   2
   0   1  12 6445.44 441.846   5
   0   1 -12 6970.85 435.982   7
   0  -1 -12 8056.35 569.707   2
   0  -1 -12 6845.84 413.568   7
   0  -1  12 6670.29 453.445   5
   0   1 -13 1479.37 262.355   2
   0  -1 -13 1977.08 236.392   7
   0   1  13 2050.07 254.179   5
   0   1 -13 2204.46 252.322   7
   0  -1 -13 1237.41 320.377   2
   0  -1  13 2111.88 292.775   5
   0  -1  14 37.0641 73.2135   5
   0   1 -14-113.331 116.777   7
   0  -1 -14-164.104 174.704   2
   0   1 -14-332.635 196.797   2
   0  -1 -14-108.151 94.0479   7
   0   1  14 39.3747 122.370   5
   0   1 -15 3263.37 442.490   2
   0  -1 -15 3559.23 345.726   7
   0   1 -15 3779.65 360.176   7
   0  -1  15 3475.38 384.252   5
   0  -1 -15 3577.70 479.853   2
   0   1  15 3356.92 360.673   5
   0   1 -16 166.305 121.215   2
   0   1  16 245.652 152.528   1
   0  -1  16 660.213 186.079   5
   0  -1 -16 319.283 220.107   2
   0   1  16 423.009 170.491   5
   0  -1 -17 3239.02 463.752   2
   0  -1  17 2792.67 382.497   1
   0   1  17 2327.51 325.789   5
   0   1  17 2885.12 387.276   1
   0  -1  17 2788.98 356.857   5
   0   1 -17 1674.53 383.555   2
   0   1 -18 2094.36 360.856   2
   0  -1 -18 2674.76 423.005   2
   0  -1  18 2772.54 424.133   1
   0  -1  18 2367.85 366.301   5
   0   1  18 2212.00 333.117   5
   0   1  18 2592.81 380.721   1
   0   1  19 2259.27 345.299   5
   0  -1  19 2086.60 357.480   5
   0   1  19 2495.98 405.437   1
   0   1 -19 2788.54 467.076   2
   0  -1  19 2530.99 384.852   1
   0  -1 -19 1799.93 388.249   2
   0  -1  20 40.5608 168.061   1
   0   1  20 16.0936 158.750   1
   0  -1  20 121.828 138.422   5
   0  -2  -3 9637.31 236.978   7
   0   2  -3 9031.30 268.510   7
   0   2   3 10717.8 268.691   7
   0   2   3 9366.35 232.835   5
   0  -2   3 8765.96 265.012   6
   0  -2  -4 172.646 37.0699   7
   0   2  -4 246.668 47.3152   7
   0  -2   4 119.532 46.9878   6
   0   2   4 231.378 46.7452   5
   0   2  -4 109.999 58.6339   2
   0  -2  -5 1105.47 103.222   7
   0   2  -5 834.522 115.422   2
   0   2   5 1068.30 106.917   5
   0  -2   5 1080.73 124.564   6
   0   2  -5 1073.42 115.147   7
   0   2  -6 330.317 107.367   2
   0  -2   6 607.688 102.624   6
   0  -2  -6 751.438 90.3634   7
   0   2   6 784.933 106.138   5
   0   2  -6 727.456 107.075   7
   0  -2  -7 244138. 1830.65   7
   0   2  -7 243294. 2024.29   7
   0   2   7 241485. 1938.96   5
   0  -2  -8 1642.36 160.667   7
   0   2  -8 1669.73 183.026   7
   0   2   8 1512.70 167.922   5
   0  -2   9 8329.65 438.196   5
   0   2  -9 8153.22 412.310   7
   0   2   9 7646.86 394.527   5
   0  -2  -9 7971.18 383.761   7
   0  -2 -10 941.207 132.389   7
   0   2 -10 806.355 130.705   7
   0   2  10 782.542 145.653   5
   0  -2  10 1011.11 160.468   5
   0   2 -10 398.939 166.737   2
   0   2  11 629.571 140.626   5
   0   2 -11 731.953 156.749   7
   0  -2 -11 728.104 131.797   7
   0   2 -11 526.731 170.192   2
   0  -2  11 504.171 114.465   5
   0   2 -12 58.9802 67.5928   7
   0   2 -12 37.0074 117.161   2
   0  -2 -12-147.090 136.586   2
   0   2  12-63.6485 77.1963   5
   0  -2 -12 11.1336 56.1975   7
   0  -2  12 69.0339 67.4672   5
   0  -2 -13 1686.49 295.202   2
   0   2  13 2571.81 282.593   5
   0   2 -13 1658.93 239.753   7
   0   2 -13 1655.35 302.203   2
   0  -2  13 1581.88 227.110   5
   0  -2 -13 1675.38 217.383   7
   0  -2 -14 5058.04 502.572   2
   0   2 -14 4829.76 414.536   7
   0  -2 -14 5137.64 386.110   7
   0  -2  14 4848.81 442.757   5
   0   2 -14 4350.41 477.209   2
   0   2  14 4438.50 384.874   5
   0   2 -15 2190.57 360.756   2
   0  -2 -15 1422.37 305.789   2
   0   2  15 1865.26 272.826   5
   0   2 -15 2046.90 268.862   7
   0   2  15 2220.55 308.988   1
   0  -2  15 1786.61 278.257   5
   0   2 -16 1512.23 316.534   2
   0  -2  16 1696.14 283.733   5
   0   2  16 1636.15 285.844   1
   0   2  16 1698.45 276.013   5
   0  -2 -16 1644.40 370.885   2
   0   2 -16 2206.70 300.348   7
   0   2  17 352.350 179.806   1
   0  -2 -17 340.563 229.749   2
   0   2  17 468.933 151.809   5
   0   2 -17 257.223 134.323   2
   0  -2  17 427.455 167.964   5
   0   2 -18 555.334 267.003   2
   0  -2 -18 1110.06 275.431   2
   0  -2  18 1198.21 285.883   1
   0  -2  18 693.669 204.595   5
   0   2  18 1059.71 233.338   1
   0   2  18 1069.32 248.070   5
   0  -2 -19 209.860 190.804   2
   0  -2  19-18.2077 131.171   1
   0  -2  19 29.8142 120.775   5
   0   2 -19 205.322 198.156   2
   0   2  19-164.976 145.635   1
   0  -2  20 108.164 142.803   5
   0   2  20 402.289 196.069   1
   0   3   3 29548.7 405.003   5
   0  -3   3 28822.2 500.862   6
   0  -3  -3 30626.5 441.497   7
   0   3  -3 28799.6 513.892   7
   0   3  -3 31397.0 506.309   2
   0   3  -4 95343.2 1034.13   7
   0   3   4 97130.6 869.883   5
   0  -3  -4 101222. 887.768   7
   0  -3   4 97823.6 1029.32   6
   0  -3  -5 28177.0 510.069   7
   0   3  -5 28324.7 608.588   7
   0  -3   5 27079.2 599.524   6
   0   3  -5 26378.6 632.183   2
   0   3   5 28066.6 534.273   5
   0   3  -6 29725.9 683.866   7
   0   3   6 29542.9 604.834   5
   0   3  -6 31659.6 742.772   2
   0  -3   6 28446.1 683.552   6
   0  -3  -6 29501.8 576.275   7
   0   3  -7 250.092 52.0401   7
   0  -3  -7 410.880 81.5342   7
   0   3   7 316.565 75.8945   5
   0  -3   7 291.180 88.3001   6
   0   3  -7 422.171 120.945   2
   0   3  -8 13326.9 526.675   7
   0  -3  -8 13012.8 447.083   7
   0  -3   8 13140.6 523.736   6
   0   3   8 13573.9 488.151   5
   0   3  -8 13099.3 574.831   2
   0   3  -9 27413.5 796.475   7
   0  -3  -9 26839.5 686.382   7
   0   3   9 26845.7 729.353   5
   0   3  -9 28048.8 876.439   2
   0   3 -10 13674.2 654.657   2
   0  -3  10 14182.2 620.259   5
   0   3  10 14928.1 571.889   5
   0  -3 -10 14720.8 535.130   7
   0   3 -10 15447.4 620.000   7
   0   3  11 248.488 101.946   5
   0  -3  11 276.560 98.1216   5
   0   3 -11 205.070 96.3843   7
   0   3 -11 44.8434 94.6115   2
   0  -3 -12-105.316 124.455   2
   0   3  12 86.0110 70.5402   5
   0   3 -12 142.177 127.227   2
   0  -3  12 124.590 86.1951   5
   0  -3 -12 79.4139 84.4603   7
   0   3 -12 79.2511 79.7895   7
   0   3 -13 1122.96 216.974   2
   0  -3 -13 999.613 154.722   7
   0   3  13 1044.61 179.211   5
   0   3 -13 1144.94 202.562   7
   0  -3 -13 576.316 218.928   2
   0  -3  13 561.951 157.491   5
   0   3  14 864.841 178.324   5
   0   3  14 1107.99 221.668   1
   0   3 -14 795.632 177.177   7
   0  -3 -14 619.460 259.669   2
   0  -3 -14 745.402 149.294   7
   0   3 -14 825.108 211.938   2
   0  -3  14 653.856 181.635   5
   0   3  15 6902.02 502.024   5
   0   3  15 6761.55 541.240   1
   0  -3  15 6604.14 530.072   5
   0   3 -15 7277.70 534.371   7
   0   3 -15 6645.51 577.383   2
   0   3  16 769.884 185.065   5
   0   3 -16 891.689 200.646   7
   0   3  16 926.760 228.014   1
   0   3 -16 434.109 144.891   2
   0  -3  16 578.417 178.562   5
   0  -3 -16 1102.08 293.571   2
   0  -3 -17 466.604 212.509   2
   0   3  17 500.972 154.906   5
   0  -3  17 126.447 162.900   5
   0   3 -17 590.508 220.760   2
   0   3  17 179.941 141.298   1
   0   3  18 891.057 245.273   1
   0  -3 -18 1149.07 293.594   2
   0  -3  18 1131.84 259.863   5
   0   3 -18 617.709 293.835   2
   0   3  18 1444.80 257.633   5
   0  -3  19 2994.29 418.200   5
   0   3  19 3435.29 458.107   1
   0  -3  19 3443.23 489.981   1
   0  -3 -19 2885.30 474.874   2
   0   3 -19 3461.87 492.609   2
   0   3  20 106.563 148.837   1
   0  -3  20 251.794 187.196   5
   0   4  -2 217.973 40.4225   7
   0  -4  -2 297.925 31.9964   5
   0  -4  -2 230.989 40.6603   4
   0   4  -2 167.867 42.4610   2
   0   4   2 221.496 28.7760   5
   0  -4  -2 64.9790 34.9911   3
   0   4   2 167.301 33.0952   4
   0   4   2 223.683 33.5027   1
   0   4  -2 287.112 58.9666   3
   0  -4   3 7966.28 279.439   6
   0   4   3 8296.64 237.651   1
   0   4  -3 8302.20 273.437   2
   0  -4  -3 8043.13 212.083   5
   0   4   3 8313.99 208.402   5
   0   4  -3 8011.35 286.971   7
   0   4  -4 232542. 1614.99   2
   0   4   4 215330. 1284.29   5
   0   4  -4 218951. 1643.76   7
   0  -4  -4 234651. 1386.44   7
   0  -4   4 231393. 1645.86   6
   0   4  -5 3563.41 223.446   2
   0  -4   5 3730.43 236.524   6
   0  -4  -5 3845.55 191.781   7
   0   4  -5 3548.04 223.332   7
   0   4   5 3856.48 192.843   5
   0   4  -6 209105. 1875.73   7
   0  -4  -6 208735. 1527.33   7
   0  -4   6 205148. 1850.79   6
   0   4   6 205269. 1572.13   5
   0  -4   7 1063.56 149.728   6
   0   4  -7 1419.81 178.707   2
   0   4   7 1327.50 142.377   5
   0   4  -7 1282.65 153.231   7
   0  -4  -7 1351.85 136.688   7
   0  -4   8 61528.8 1174.75   6
   0  -4  -8 63517.7 966.481   7
   0   4   8 61478.9 1019.33   5
   0   4  -8 64718.6 1175.52   7
   0   4  -8 64122.9 1243.23   2
   0  -4  -9 8760.73 380.954   7
   0  -4   9 8885.37 470.152   6
   0   4  -9 9124.89 472.903   7
   0   4  -9 9144.98 520.766   2
   0   4   9 8763.43 411.493   5
   0  -4 -10 55774.6 1034.15   7
   0   4 -10 54816.8 1305.88   2
   0   4 -10 57973.5 1237.25   7
   0   4  10 52990.8 1070.77   5
   0   4 -11 80.2527 94.8376   2
   0   4  11 0.02732 69.1259   5
   0   4 -11 9.92646 67.6258   7
   0  -4 -11 113.885 67.2048   7
   0  -4  11 51.0290 65.9587   5
   0   4  12 141.570 90.3528   5
   0   4 -12 204.907 65.4206   7
   0  -4 -12 238.158 72.3059   7
   0  -4  12 142.414 92.9900   5
   0   4 -12 223.840 110.734   2
   0  -4  13 249.439 120.069   5
   0  -4 -13 182.032 75.0364   7
   0   4 -13 115.986 93.6780   7
   0  -4 -13 113.548 137.967   2
   0   4  13 166.040 82.8511   5
   0   4 -13-16.0561 108.814   2
   0   4  13 105.870 106.557   1
   0   4 -14 417.547 214.502   2
   0  -4  14 821.029 180.116   5
   0   4  14 636.009 176.135   1
   0  -4 -14 228.392 200.424   2
   0   4 -14-28.5061 85.5363   3
   0   4  14 848.952 172.166   5
   0   4 -14 664.041 165.354   7
   0   4  15 456.101 132.954   5
   0   4  15 562.163 157.754   1
   0  -4  15 419.986 165.206   5
   0   4 -15 500.538 154.216   7
   0  -4 -15 373.180 186.249   2
   0   4 -15 76.2626 111.673   2
   0  -4 -16 2911.70 422.019   2
   0   4  16 2804.70 337.814   5
   0   4 -16 2288.22 377.141   2
   0   4  16 2593.73 347.247   1
   0  -4  16 2710.67 365.741   5
   0   4 -16 2539.51 330.325   7
   0   4 -17-26.6248 143.788   2
   0   4  17 21.4334 94.5816   5
   0  -4  17 45.2128 134.601   5
   0  -4 -17 223.711 170.378   2
   0   4  17 111.241 145.699   1
   0  -4 -18 4788.54 559.387   2
   0  -4  18 4104.56 502.156   5
   0   4  18 4526.59 500.361   1
   0   4 -18 4058.83 558.063   2
   0  -4  19 499.608 205.084   5
   0   4 -19 146.692 173.412   2
   0   4  19 509.297 219.268   1
   0  -4  19 804.362 219.032   1
   0  -4 -19 552.403 199.255   2
   0  -4  20 5369.36 583.308   5
   0   4  20 5540.21 605.621   1
   0   5   0 54.1836 28.2870   3
   0  -5   0-15.5653 14.2250   6
   0   5   1 203775. 1262.00   3
   0   5   1 197714. 727.488   5
   0  -5   1 199173. 1148.31   6
   0   5   1 199805. 1122.06   4
   0  -5  -1 207208. 759.384   5
   0  -5   2 175121. 1225.26   6
   0   5   2 174369. 1069.77   4
   0   5  -2 176464. 1109.61   2
   0   5   2 174762. 764.035   5
   0  -5  -2 167134. 778.898   5
   0  -5  -3 2965.41 128.223   5
   0  -5   3 3377.34 180.107   6
   0   5  -3 3137.39 221.963   3
   0   5  -3 2870.26 181.870   7
   0   5   3 3550.68 151.860   1
   0   5   3 3256.82 131.109   5
   0   5  -3 3249.51 167.561   2
   0   5   3 3129.89 150.639   4
   0   5  -4 100.213 32.6736   7
   0   5   4 71.7561 24.9833   5
   0  -5   4 54.0568 38.7736   6
   0   5   4 60.2120 28.4570   1
   0   5  -4 92.0946 45.2870   2
   0   5  -5 65429.4 1004.17   7
   0   5   5 71085.1 914.644   1
   0   5  -5 67930.2 975.494   2
   0   5   5 65041.3 782.632   5
   0  -5  -5 70015.4 832.227   7
   0  -5   5 67809.4 994.342   6
   0  -5   6 50529.2 933.623   6
   0   5  -6 53220.6 945.843   2
   0   5   6 50507.0 773.938   5
   0  -5  -6 53989.0 776.538   7
   0   5  -6 52324.8 961.151   7
   0  -5   7 3688.36 262.128   6
   0  -5  -7 3467.16 207.018   7
   0   5   7 3450.07 221.608   5
   0   5  -7 3463.09 258.216   7
   0   5  -7 3315.57 271.785   2
   0  -5  -8 32397.1 684.038   7
   0   5   8 31086.0 717.285   5
   0   5  -8 31535.8 866.172   2
   0   5  -8 33277.8 865.203   7
   0  -5   8 32145.6 853.734   6
   0  -5   9 36631.1 952.253   6
   0   5  -9 33160.5 946.287   2
   0   5   9 32860.9 790.397   5
   0   5  -9 35458.9 945.976   7
   0  -5  -9 34541.6 751.022   7
   0   5 -10 1727.27 216.190   7
   0  -5 -10 1355.48 152.408   7
   0   5 -10 1585.81 223.303   2
   0   5  10 1655.95 189.214   5
   0  -5  10 1369.73 188.051   6
   0   5  11 1712.47 226.893   1
   0  -5 -11 1701.85 175.658   7
   0  -5  11 1860.44 259.365   5
   0   5 -11 1639.24 265.114   2
   0   5 -11 1710.24 230.154   7
   0   5  11 1582.46 193.687   5
   0   5  12 45503.0 1204.83   1
   0  -5  12 43569.6 1229.84   5
   0   5 -12 45617.8 1228.86   7
   0   5 -12 44135.0 1281.88   2
   0   5  12 42858.7 1075.66   5
   0  -5 -12 43068.4 989.544   7
   0   5  13 10991.7 581.419   5
   0   5 -13 11915.1 651.265   7
   0   5 -13 12510.6 707.426   2
   0  -5 -13 11618.5 531.250   7
   0  -5  13 12123.4 688.790   5
   0   5  13 12077.4 650.220   1
   0   5 -14-36.4733 109.714   3
   0   5  14 228.213 117.567   1
   0  -5  14 125.436 110.157   5
   0   5  14 231.412 105.991   5
   0  -5 -14 119.879 133.409   2
   0   5 -14 218.537 97.1930   7
   0   5 -14-187.328 148.892   2
   0   5  15 10531.6 668.847   1
   0   5 -15 10945.3 668.256   7
   0   5 -15 10764.7 728.273   2
   0   5  15 10046.2 595.426   5
   0  -5  15 11684.1 729.827   5
   0  -5 -15 9987.54 765.868   2
   0   5  16 4018.30 388.534   5
   0  -5  16 4534.29 465.107   5
   0  -5 -16 4409.71 534.357   2
   0   5 -16 4090.32 508.310   2
   0   5  16 4945.75 469.990   1
   0  -5 -17 893.326 234.540   2
   0  -5  17 806.752 216.705   5
   0   5  17 1146.35 276.133   1
   0   5 -17 858.386 257.806   2
   0  -5 -18-3.94979 157.350   2
   0   5 -18 255.365 154.173   2
   0  -5  18 247.805 177.204   5
   0   5  18 496.287 188.611   1
   0   5 -19 986.626 332.505   2
   0  -5  19 914.414 244.164   5
   0  -5 -19 846.862 272.347   2
   0  -5  19 1432.46 315.417   1
   0   5  19 1309.20 278.751   1
   0   5  20 97.8747 144.883   1
   0  -5  20 89.6762 144.603   5
   0  -6   0 37761.9 508.052   6
   0   6   0 37583.4 594.030   3
   0  -6  -1 96644.3 573.205   5
   0   6   1 92981.6 959.493   3
   0  -6   1 97602.3 865.339   6
   0   6  -1 93605.4 1001.32   3
   0   6   1 96839.9 855.405   4
   0   6   2 27694.0 465.539   4
   0   6   2 27092.9 295.609   5
   0   6  -2 29210.2 615.239   3
   0  -6  -2 28198.9 334.836   5
   0   6   2 26503.8 548.278   3
   0  -6   2 26654.3 512.616   6
   0   6  -2 28332.9 459.229   2
   0   6   3 222224. 1326.02   4
   0   6  -3 220419. 1454.94   2
   0   6  -3 237751. 1901.20   3
   0  -6  -3 218508. 1038.21   5
   0   6   3 203149. 1039.14   5
   0  -6   3 218200. 1585.59   6
   0   6  -4 20854.8 551.446   7
   0   6   4 21684.2 459.845   1
   0   6   4 22033.2 399.792   5
   0   6  -4 24542.8 674.697   3
   0  -6   4 22298.3 540.799   6
   0   6  -4 21751.5 520.582   2
   0   6  -5 7451.04 357.837   7
   0   6   5 7427.00 265.808   5
   0   6   5 7694.33 307.625   1
   0  -6   5 7638.38 345.041   6
   0  -6  -5 8177.48 294.666   7
   0   6  -5 7692.56 333.321   2
   0   6  -6 317.388 84.3455   2
   0  -6   6 335.122 87.1119   6
   0   6  -6 333.317 80.3967   7
   0  -6  -6 403.323 67.5458   7
   0   6   6 352.139 78.1943   1
   0   6   6 397.220 64.8089   5
   0  -6   7 6323.46 359.162   6
   0   6   7 6315.72 295.949   5
   0   6   7 6501.30 337.396   1
   0   6  -7 5981.31 358.143   2
   0   6  -7 6221.42 370.438   7
   0  -6  -7 6832.14 297.480   7
   0   6   8 2706.03 209.528   5
   0   6   8 2926.38 235.427   1
   0  -6  -8 2629.94 194.317   7
   0  -6   8 3108.59 250.757   6
   0   6  -8 2525.03 249.439   7
   0   6  -8 2557.43 242.696   2
   0  -6  -9 757.070 109.606   7
   0   6   9 763.045 117.700   5
   0  -6   9 716.757 138.503   6
   0   6  -9 701.418 133.318   7
   0   6   9 678.597 127.226   1
   0   6  -9 736.910 132.786   2
   0  -6 -10 14419.1 508.375   7
   0   6 -10 14458.4 659.658   2
   0   6  10 14340.3 602.119   1
   0  -6  10 14206.7 645.459   6
   0   6  10 13920.3 540.378   5
   0   6 -10 15022.7 653.341   7
   0   6 -11 25570.7 942.433   2
   0   6  11 26087.3 870.624   1
   0   6  11 25166.5 770.184   5
   0  -6 -11 26059.9 719.193   7
   0   6 -11 27609.0 934.401   7
   0  -6  12 2418.83 298.265   5
   0   6  12 2329.53 255.305   5
   0   6 -12 2873.85 326.230   2
   0  -6 -12 2324.46 216.899   7
   0   6  12 2525.12 286.028   1
   0   6 -12 2367.29 287.181   7
   0   6 -13 21642.3 895.996   7
   0  -6  13 21057.1 915.912   5
   0   6 -13 19512.2 910.601   2
   0   6  13 20692.2 847.674   1
   0   6  13 19168.7 745.257   5
   0  -6 -13 20343.9 700.921   7
   0   6 -14 55.1768 152.597   2
   0   6  14 42.7757 81.3317   1
   0   6  14-80.2428 79.1053   5
   0  -6 -14-58.7240 158.845   2
   0   6 -14 114.998 79.8293   7
   0   6 -14-110.421 115.581   3
   0  -6  14 32.9224 112.469   5
   0   6 -15 13385.3 852.421   2
   0  -6  15 13619.0 796.760   5
   0   6  15 13160.2 665.121   5
   0   6  15 13258.7 761.233   1
   0  -6 -15 11836.6 819.567   2
   0  -6  16 91.1185 119.590   5
   0   6  16 35.8406 112.940   1
   0   6  16 77.4581 102.475   5
   0   6 -16 44.3305 159.076   2
   0  -6 -16 202.783 160.901   2
   0   6 -17 1906.30 347.609   2
   0   6  17 1865.74 306.713   1
   0  -6 -17 1930.89 361.181   2
   0  -6  17 1677.52 310.241   5
   0  -6  18 2011.21 346.835   5
   0   6 -18 2201.74 406.339   2
   0  -6 -18 2065.52 403.542   2
   0   6  18 2165.93 358.031   1
   0   6 -19 868.418 285.396   2
   0   6  19 711.481 214.313   1
   0  -6 -19 226.725 195.041   2
   0  -6  19 575.299 218.746   5
   0  -6  20 20.7469 137.055   5
   0   6  20 467.304 222.877   1
   0   7   0 10.3580 26.7501   3
   0  -7   0 25.2619 46.1453   6
   0  -7  -1 9325.57 191.585   5
   0   7  -1 9827.46 363.175   3
   0  -7   1 9229.23 287.739   6
   0   7   1 8651.19 338.884   3
   0  -7  -1 9224.79 264.784   6
   0   7   1 9360.92 285.357   4
   0   7   2 2096.39 176.973   3
   0  -7  -2 1696.26 95.2317   5
   0  -7   2 1337.45 123.124   6
   0   7   2 1559.65 117.352   4
   0   7  -2 1770.81 152.736   3
   0   7  -3 17925.8 423.093   2
   0  -7   3 16960.2 460.253   6
   0   7  -3 19224.5 570.210   3
   0  -7  -3 16911.7 299.191   5
   0   7   3 17467.5 395.712   4
   0   7   3 17204.7 283.148   5
   0   7  -4 69955.1 937.786   2
   0   7   4 66865.7 697.755   5
   0   7   4 70224.5 823.891   4
   0  -7   4 66520.6 988.570   6
   0   7   4 70314.2 831.992   1
   0  -7   5 1077.57 138.856   6
   0   7  -5 1063.03 142.872   7
   0   7   5 1179.32 102.996   5
   0   7  -5 815.764 158.489   3
   0   7   5 1145.40 117.991   1
   0   7  -5 1188.46 137.982   2
   0  -7  -6 5318.21 253.900   7
   0   7  -6 5642.99 337.484   7
   0   7   6 5103.18 242.320   5
   0   7  -6 4805.07 384.294   3
   0   7  -6 5184.66 306.529   2
   0   7   6 5235.99 276.675   1
   0  -7   6 4880.50 309.925   6
   0   7   7 196.280 67.1952   1
   0   7  -7 278.747 85.0157   7
   0  -7  -7 301.061 61.9042   7
   0  -7   7 338.965 98.7775   6
   0   7  -7 295.793 92.0670   2
   0   7   7 305.175 71.2258   5
   0   7  -8 27113.1 822.787   2
   0  -7  -8 27970.0 626.043   7
   0   7   8 27168.9 648.271   5
   0   7   8 29469.3 761.088   1
   0  -7   8 27631.8 813.021   6
   0   7  -8 28318.1 844.441   7
   0   7   9 1813.99 219.751   1
   0   7  -9 1854.10 235.521   2
   0  -7   9 1524.54 202.701   6
   0  -7  -9 1647.91 164.252   7
   0   7   9 1581.05 165.655   5
   0   7  -9 1879.30 224.963   7
   0   7 -10 16638.9 714.082   7
   0   7  10 16206.8 569.319   5
   0  -7  10 16645.1 713.171   6
   0  -7 -10 15903.9 527.136   7
   0   7  10 16123.5 649.413   1
   0   7 -10 15015.3 691.313   2
   0   7 -11 91.7240 111.897   2
   0   7  11 221.182 103.069   1
   0   7 -11 296.808 108.140   7
   0   7  11 161.281 63.0276   5
   0   7 -11-84.0129 92.3449   3
   0  -7 -11 42.1772 40.2829   7
   0  -7  11 38.3750 111.460   6
   0   7 -12 4144.84 374.189   7
   0   7  12 3706.28 342.270   1
   0  -7  12 3582.43 370.423   5
   0   7  12 3408.05 287.491   5
   0  -7 -12 3752.29 284.680   7
   0   7 -12 3791.42 388.086   2
   0   7 -13 2762.45 314.092   7
   0   7  13 3024.01 338.270   1
   0   7 -13 2301.17 323.025   2
   0   7  13 2631.27 274.597   5
   0  -7  13 2762.46 341.845   5
   0   7  14-43.6387 76.1181   5
   0   7 -14 226.465 175.959   2
   0  -7  14 325.452 191.134   5
   0   7  14 35.3468 97.4036   1
   0   7 -14-87.0756 127.197   3
   0   7 -15 471.164 192.583   2
   0   7  15 351.792 130.616   1
   0   7 -15 315.437 128.371   3
   0  -7 -15 603.770 194.478   2
   0  -7  15 559.703 170.228   5
   0   7  15 587.332 146.363   5
   0   7  16 1174.23 238.527   1
   0   7 -16 1178.74 283.425   2
   0  -7  16 1347.34 271.577   5
   0  -7 -16 903.538 301.863   2
   0   7 -17-3.28884 144.781   2
   0   7  17 415.322 199.793   1
   0  -7  17 353.245 181.629   5
   0  -7 -17 286.389 198.873   2
   0  -7  18 673.830 242.983   5
   0  -7 -18 692.391 227.621   2
   0   7  18 1044.99 244.037   1
   0   7 -18 1243.68 328.168   2
   0  -7 -19-89.8945 150.012   2
   0   7 -19 395.288 239.054   2
   0  -7  19 580.382 255.587   5
   0   7  19 568.413 220.939   1
   0   7  20 301.914 151.585   1
   0  -7  20 390.412 203.576   5
   0   8   0 346525. 2105.58   3
   0  -8   0 362161. 1829.40   6
   0   8  -1 11506.2 408.050   3
   0   8   1 12349.2 397.724   3
   0  -8  -1 12142.6 330.214   6
   0   8   1 12653.9 357.474   4
   0  -8   1 11565.1 346.650   6
   0  -8  -2 30335.2 389.069   5
   0   8  -2 28234.2 662.265   3
   0   8   2 28451.8 335.697   5
   0   8   2 28206.3 532.010   4
   0  -8   2 28962.9 576.462   6
   0   8   3 6500.31 166.720   5
   0   8   3 6531.25 254.895   4
   0  -8  -3 6610.66 185.762   5
   0   8  -3 6962.58 349.661   3
   0   8  -3 5765.57 258.525   2
   0  -8   3 6432.97 298.678   6
   0   8  -4 1805.11 199.104   3
   0   8   4 1254.12 137.545   1
   0   8   4 1777.36 111.020   5
   0   8  -4 1693.26 154.838   2
   0  -8   4 1716.91 155.818   6
   0   8   4 1740.57 134.511   4
   0   8  -5 41446.3 978.500   3
   0  -8   5 37007.5 803.470   6
   0   8  -5 38798.8 764.116   2
   0   8   5 40543.9 697.283   1
   0   8   5 36818.0 583.021   5
   0   8  -6 345.685 85.2431   3
   0  -8   6 105.911 73.8304   6
   0   8   6 126.627 52.7284   1
   0   8  -6 185.206 56.5853   2
   0   8   6 101.958 38.6111   5
   0  -8  -6 111.788 42.4572   7
   0   8   7 2379.63 201.516   1
   0   8   7 2021.00 167.752   5
   0   8  -7 2120.95 235.861   7
   0   8  -7 2038.11 261.179   3
   0  -8  -7 2301.52 173.872   7
   0   8  -7 2123.40 228.838   2
   0  -8   7 2108.12 209.908   6
   0   8   8 7294.20 393.063   1
   0  -8  -8 7125.02 320.209   7
   0   8   8 7049.75 335.313   5
   0   8  -8 6170.22 454.562   3
   0   8  -8 6391.65 405.686   2
   0  -8   8 6641.77 399.439   6
   0   8  -8 7165.18 435.620   7
   0   8  -9 397.390 118.100   7
   0   8   9 354.079 91.3306   1
   0  -8   9 196.188 113.571   6
   0   8  -9 369.707 141.419   3
   0  -8  -9 278.047 60.9263   7
   0   8   9 424.449 87.9849   5
   0   8  -9 427.684 123.188   2
   0   8  10 13954.7 612.742   1
   0   8 -10 14112.1 661.301   7
   0  -8  10 13913.4 655.319   6
   0   8  10 13779.4 531.255   5
   0   8 -10 12787.4 645.560   2
   0  -8 -10 13327.8 478.688   7
   0   8  11 27520.2 786.063   5
   0   8 -11 28958.2 1004.47   7
   0  -8 -11 27003.1 718.045   7
   0   8  11 29048.1 914.841   1
   0  -8  11 27774.2 968.871   6
   0   8 -11 27014.4 996.729   2
   0   8 -12 214.406 111.471   2
   0  -8  12 99.0155 101.203   6
   0   8  12 110.543 71.5486   1
   0   8 -12-28.0062 91.2031   3
   0  -8  12 64.9215 105.049   5
   0  -8 -12 137.405 50.2799   7
   0   8  12 100.888 91.5398   5
   0  -8  13 76.5559 97.1112   5
   0   8  13-43.6096 67.3201   5
   0   8 -13-42.6668 147.225   2
   0   8  13 22.0498 81.3198   1
   0   8 -13 97.4973 105.484   3
   0   8  14 41260.2 1138.33   5
   0   8 -14 43581.2 1438.17   2
   0  -8  14 43783.6 1393.86   5
   0   8  14 44388.7 1319.63   1
   0  -8  15-64.0598 96.5623   5
   0  -8 -15-94.9084 142.093   2
   0   8  15 52.6040 95.6969   1
   0   8 -15-65.1914 109.387   2
   0   8 -15 61.6721 102.574   3
   0  -8  16-162.734 133.056   5
   0   8  16 90.8809 124.672   1
   0   8 -16-131.609 171.728   2
   0  -8 -16 18.0200 171.400   2
   0  -8 -17 1181.43 287.273   2
   0   8 -17 1732.92 345.746   2
   0   8  17 1590.15 304.397   1
   0  -8  17 1609.97 321.888   5
   0   8 -18 1575.55 387.654   2
   0  -8  18 1130.72 276.432   5
   0  -8 -18 1281.68 315.017   2
   0   8  18 1544.34 294.250   1
   0  -8  19 801.495 261.803   5
   0  -8 -19 538.102 205.330   2
   0   8  19 254.835 141.056   1
   0   8 -19 584.361 266.717   2
   0   8  20 538.660 211.536   1
   0  -9   0 272.754 93.0218   6
   0   9   0 797.765 209.410   3
   0   9   0 758.989 149.955   4
   0   9  -1 2756.22 209.830   3
   0   9   1 2871.62 182.007   4
   0  -9   1 2701.53 177.822   6
   0  -9  -1 3215.57 181.418   6
   0   9   1 2594.20 201.482   3
   0   9   2 27414.8 627.703   3
   0   9  -2 24726.6 657.924   3
   0  -9   2 24501.1 554.514   6
   0   9   2 25121.8 538.596   4
   0   9   3 36649.7 646.961   4
   0   9  -3 36432.5 827.687   3
   0   9   3 35772.9 393.203   5
   0  -9   3 35668.5 730.837   6
   0   9  -4 9768.87 365.895   2
   0   9   4 10239.4 334.881   4
   0  -9   4 9312.89 401.329   6
   0   9  -4 10928.6 478.651   3
   0   9   4 10362.2 245.067   5
   0   9  -5 54566.4 940.102   2
   0   9   5 52253.1 683.447   5
   0  -9   5 54804.7 1005.07   6
   0   9   5 59145.7 856.438   1
   0   9  -5 59476.1 1200.74   3
   0   9   6 61029.9 831.175   5
   0  -9   6 62589.3 1133.74   6
   0   9  -6 60918.0 1084.41   2
   0   9   7 5662.66 310.043   1
   0  -9  -7 5091.68 264.039   7
   0  -9   7 4619.63 331.926   6
   0   9  -7 4776.23 394.701   3
   0   9  -7 4627.43 325.146   2
   0   9   7 5030.62 259.119   5
   0  -9   8 75474.5 1399.40   6
   0   9  -8 75726.2 1380.15   2
   0   9   8 82593.4 1270.55   1
   0   9   8 76066.5 1109.74   5
   0  -9  -8 76366.3 1077.10   7
   0   9  -8 82454.2 1642.52   3
   0   9  -9 33754.5 1095.18   3
   0   9  -9 32612.5 962.933   2
   0  -9   9 32355.8 958.775   6
   0  -9  -9 32746.2 716.842   7
   0   9   9 32421.8 880.719   1
   0   9   9 32926.4 780.916   5
   0  -9  10 5255.04 404.852   6
   0   9 -10 4669.79 444.412   3
   0   9  10 5434.70 383.697   1
   0  -9 -10 5270.40 299.985   7
   0   9 -10 4777.78 386.559   2
   0   9  10 5465.91 333.364   5
   0   9 -11 15152.3 783.910   3
   0  -9  11 16331.8 737.671   6
   0   9  11 15932.5 675.737   1
   0   9  11 15418.9 595.392   5
   0  -9 -11 15028.5 530.111   7
   0   9 -11 15018.3 730.582   2
   0   9  12 5242.81 418.083   1
   0   9  12 5055.73 354.706   5
   0   9 -12 5372.23 463.639   3
   0  -9  12 5258.34 450.717   6
   0   9 -12 4859.90 423.182   2
   0   9  13 498.521 157.395   1
   0   9 -13 26.8629 135.550   2
   0   9  13 446.412 124.558   5
   0  -9  13 335.597 104.054   5
   0   9 -13 424.421 157.329   3
   0  -9  14 1227.24 263.479   5
   0   9 -14 1230.82 232.010   2
   0   9  14 1262.25 227.389   1
   0   9 -14 963.799 232.789   3
   0   9 -15 159.164 113.147   2
   0  -9  15 420.074 175.342   5
   0   9 -15 631.167 189.661   3
   0   9  15 346.692 123.374   1
   0  -9 -15 111.525 153.981   2
   0  -9  16 320.502 146.797   5
   0   9 -16 902.768 297.665   2
   0   9  16 776.885 210.767   1
   0  -9 -16 976.754 304.054   2
   0   9 -17 3869.72 532.077   2
   0  -9  17 3608.39 445.630   5
   0  -9 -17 3976.64 534.772   2
   0   9  17 2901.73 406.100   1
   0   9 -18 4068.60 562.207   2
   0  -9 -18 4314.94 578.724   2
   0  -9  18 4535.07 538.848   5
   0   9  18 4679.43 552.659   1
   0  -9 -19 898.406 309.211   2
   0   9 -19 751.876 311.803   2
   0  -9  19 1175.67 281.040   5
   0   9  19 1321.18 305.800   1
   0   9  20 2115.34 387.125   1
   0  10   0 2678.53 190.153   4
   0 -10   0 2547.51 175.370   6
   0  10   0 2740.10 205.790   3
   0 -10   1 612.728 89.7783   6
   0  10   1 534.098 97.2800   3
   0  10   1 657.604 97.6004   4
   0 -10  -1 536.797 71.9562   6
   0  10  -1 616.352 103.243   3
   0  10   2 1596.09 178.145   3
   0 -10   2 1587.25 153.875   6
   0  10  -2 1667.45 181.591   3
   0 -10  -2 1765.25 142.960   6
   0  10   2 1687.52 142.408   4
   0 -10   3 123075. 1405.01   6
   0  10   3 116271. 739.517   5
   0  10  -3 118845. 1558.44   3
   0  10   3 122186. 1245.02   4
   0  10  -4 54761.3 873.220   2
   0  10   4 53797.2 539.353   5
   0  10  -4 55477.9 1113.41   3
   0 -10   4 53406.2 980.746   6
   0  10   4 53944.7 818.488   4
   0  10   5 3548.52 165.196   5
   0  10  -5 3804.46 244.333   2
   0  10   5 3639.42 215.232   4
   0 -10   5 3435.77 261.915   6
   0  10  -5 3875.50 310.718   3
   0  10   6 1333.97 140.678   1
   0  10  -6 1492.90 174.399   2
   0 -10   6 1397.90 186.277   6
   0  10   6 1313.28 120.107   5
   0  10  -6 1431.51 207.720   3
   0  10  -7 218548. 2197.52   2
   0  10   7 217312. 1707.81   5
   0 -10   7 217029. 2312.88   6
   0  10  -7 235856. 2713.65   3
   0  10   7 231826. 2015.10   1
   0 -10  -7 218051. 1827.04   7
   0  10   8 5.75607 32.6347   5
   0  10  -8 106.349 80.8931   3
   0  10   8 39.6669 51.9333   1
   0  10  -8 92.0780 86.0981   2
   0 -10   8-102.569 82.3308   6
   0 -10  -8 106.316 60.2803   7
   0 -10   9 613.718 108.578   6
   0 -10  -9 673.202 106.974   7
   0  10   9 922.809 130.200   5
   0  10  -9 916.721 203.064   3
   0  10  -9 768.923 150.207   2
   0  10   9 1021.53 142.785   1
   0  10  10 3616.04 297.287   1
   0  10 -10 3491.01 330.427   2
   0 -10  10 3311.26 325.225   6
   0 -10 -10 3319.72 237.663   7
   0  10 -10 3938.17 398.096   3
   0  10  10 3562.72 269.865   5
   0  10  11 16271.7 608.731   5
   0 -10 -11 14949.0 524.866   7
   0  10 -11 16211.4 752.740   2
   0  10 -11 16529.8 823.933   3
   0 -10  11 16088.2 758.299   6
   0  10  11 16025.2 692.486   1
   0  10 -12 8651.22 632.538   3
   0  10  12 9156.35 553.230   1
   0 -10  12 9069.96 600.303   6
   0  10  12 8786.03 476.982   5
   0  10 -12 9188.92 597.131   2
   0  10 -13 140.158 159.534   2
   0 -10  13-66.1356 147.460   6
   0 -10  13 23.6191 107.714   5
   0  10 -13-64.4505 84.5433   3
   0  10  13 68.5317 74.3416   1
   0  10 -14 2377.78 342.970   3
   0 -10  14 2052.62 305.006   5
   0  10  14 1922.27 291.023   1
   0  10 -14 2005.94 338.763   2
   0  10 -15 225.701 146.943   2
   0  10  15 611.528 158.033   1
   0  10 -15 621.432 199.802   3
   0 -10  15 510.754 192.660   5
   0  10 -16 801.616 220.642   2
   0 -10 -16 506.858 188.534   2
   0  10 -16 1160.45 250.334   3
   0 -10  16 945.628 228.492   5
   0  10  16 558.361 159.741   1
   0 -10 -17 2074.80 424.175   2
   0  10  17 2361.62 405.366   1
   0 -10  17 3070.10 428.111   5
   0  10 -17 2885.88 453.860   2
   0 -10 -18 233.269 224.697   2
   0 -10  18 18.7544 117.996   5
   0  10  18 15.4777 120.620   1
   0  10 -18 126.833 122.805   2
   0 -10  19 53.4902 176.027   5
   0  10 -19-13.7460 192.163   2
   0 -10 -19 180.753 170.384   2
   0  10  19 203.868 144.220   1
   0  10  20 1.44002 140.401   1
   0  11   0 50.9931 58.8683   3
   0 -11   0 48.2016 33.2277   6
   0  11   0 19.9866 38.5073   4
   0  11   1 53240.1 868.803   4
   0 -11  -1 51996.1 811.236   6
   0  11   1 53698.4 990.142   3
   0  11  -1 49281.1 971.927   3
   0 -11   1 51062.6 852.812   6
   0 -11   2 30428.1 673.788   6
   0  11   2 30163.9 655.867   4
   0  11   2 31769.7 773.077   3
   0 -11  -2 31175.6 635.760   6
   0  11  -2 30518.6 784.025   3
   0  11   3 33088.3 677.096   4
   0  11   3 35019.4 816.755   3
   0 -11   3 32066.6 747.190   6
   0  11  -3 31585.0 842.422   3
   0 -11   4 51949.9 1003.85   6
   0  11   4 50251.7 514.516   5
   0  11  -4 53373.7 1121.25   3
   0  11   4 53777.9 852.500   4
   0  11   5 66.8547 35.2477   4
   0  11  -5 62.9056 58.3928   3
   0  11   5 83.8490 27.8426   5
   0  11  -5 99.0241 55.5291   2
   0 -11   5 121.217 83.4152   6
   0  11  -6 130.776 61.5684   3
   0  11   6 45.3791 27.0050   5
   0  11  -6 185.129 57.3325   2
   0 -11   6 126.925 91.4621   6
   0 -11   7 87.0936 73.3726   6
   0  11   7 7.50123 26.4640   5
   0  11   7 74.4720 59.7894   1
   0 -11  -7-99.3719 70.4753   7
   0  11  -7 34.9507 57.3244   2
   0  11  -7 67.6802 82.0922   3
   0  11  -8 4968.77 418.226   3
   0  11  -8 4698.25 358.609   2
   0 -11  -8 5272.90 288.574   7
   0  11   8 5331.82 286.500   5
   0 -11   8 4448.29 350.552   6
   0  11  -9 496.268 148.682   3
   0  11   9 180.926 73.6383   1
   0 -11   9 199.732 111.963   6
   0  11  -9 174.591 93.7808   2
   0 -11  -9 197.924 44.9397   7
   0  11   9 238.407 73.4468   5
   0 -11  10 9109.68 569.697   6
   0  11  10 9500.89 435.966   5
   0  11 -10 8765.26 635.562   3
   0  11  10 9380.22 512.709   1
   0 -11 -10 8988.98 395.694   7
   0  11 -10 8914.81 548.849   2
   0  11 -11 5386.33 490.508   3
   0  11  11 5751.65 360.399   5
   0 -11  11 5923.25 446.309   6
   0  11 -11 6031.12 464.710   2
   0  11  11 5880.71 427.594   1
   0 -11  12 2450.51 322.366   6
   0  11  12 2442.15 301.663   1
   0  11 -12 2335.49 294.068   2
   0  11 -12 2462.58 326.522   3
   0  11 -13 8073.10 592.897   2
   0  11  13 7964.65 555.466   1
   0  11 -13 6999.40 603.770   3
   0 -11  13 7596.85 584.933   6
   0 -11  13 7471.39 601.672   5
   0  11  14 2.40902 92.3586   1
   0  11 -14-45.4455 129.177   2
   0 -11  14 48.2681 126.664   5
   0  11 -14 150.975 137.012   3
   0 -11  15 1738.84 327.703   5
   0  11 -15 1093.18 260.683   3
   0  11 -15 1669.80 310.912   2
   0  11  15 1483.02 272.456   1
   0 -11  16 992.950 239.991   5
   0 -11 -16 1021.43 308.948   2
   0  11 -16 1466.68 302.671   2
   0  11  16 1431.97 276.672   1
   0  11 -16 1388.13 285.373   3
   0 -11 -17 164.092 178.501   2
   0 -11  17 29.8986 153.877   5
   0  11 -17-219.403 189.500   2
   0  11  17-55.8993 100.380   1
   0 -11 -18 3994.98 550.690   2
   0  11  18 2650.52 467.026   1
   0  11 -18 3698.24 515.375   2
   0 -11  18 4121.56 527.089   5
   0 -11  19 1277.08 319.661   5
   0 -11 -19 928.997 321.559   2
   0 -12   0 46322.5 823.064   6
   0  12   0 48419.2 970.205   3
   0  12   0 48439.3 897.847   4
   0 -12  -1 13289.1 427.529   6
   0  12   1 13671.9 470.680   4
   0 -12   1 13588.7 460.398   6
   0  12  -1 13960.3 543.069   3
   0  12   1 14241.2 533.352   3
   0 -12   2 17254.4 539.539   6
   0  12   2 18531.7 615.849   3
   0  12  -2 16605.3 606.609   3
   0  12   2 17151.4 513.398   4
   0 -12  -2 17541.8 494.561   6
   0  12   3 14131.3 550.940   3
   0  12  -3 13934.8 574.568   3
   0  12   3 13394.1 451.311   4
   0 -12   3 14080.8 497.614   6
   0 -12   4 6967.79 381.515   6
   0  12   4 7205.71 324.800   4
   0  12   4 7159.68 197.628   5
   0  12  -4 7928.72 446.131   3
   0 -12   5 26002.7 756.165   6
   0  12   5 26132.4 615.883   4
   0  12   5 26075.1 393.647   5
   0  12  -5 26873.2 855.997   3
   0 -12   6 65043.0 1280.02   6
   0  12   6 66225.8 733.843   5
   0  12  -6 66106.1 1154.24   2
   0  12  -6 68994.5 1419.55   3
   0  12  -7 5109.74 352.479   2
   0 -12   7 5872.20 386.953   6
   0  12   7 6082.26 258.219   5
   0  12  -7 6457.26 450.499   3
   0 -12  -8 57549.4 997.414   7
   0  12  -8 59552.2 1471.94   3
   0  12   8 59552.0 1147.28   1
   0  12   8 57667.7 919.036   5
   0  12  -8 55109.9 1207.63   2
   0 -12   8 57279.8 1287.98   6
   0 -12  -9 8477.15 380.479   7
   0  12  -9 9110.83 599.384   3
   0  12   9 8464.04 384.184   5
   0 -12   9 8406.63 529.996   6
   0  12   9 8710.88 471.216   1
   0  12  -9 8252.75 502.302   2
   0  12 -10 42.9239 93.9653   3
   0 -12  10 1.59648 127.720   6
   0  12  10 110.609 68.9459   5
   0 -12 -10 17.8183 39.8305   7
   0  12 -10 59.1917 84.7522   2
   0  12  10 132.450 103.756   1
   0 -12  11 3003.35 334.864   6
   0  12 -11 2916.78 335.937   2
   0  12 -11 3090.44 378.091   3
   0  12  11 3283.08 324.834   1
   0 -12  12 417.349 182.065   6
   0  12 -12 323.725 179.208   3
   0  12 -12 184.708 107.500   2
   0  12  12 393.300 124.131   1
   0  12  13 551.678 163.937   1
   0  12 -13 800.899 210.909   2
   0 -12  13 226.610 143.681   6
   0  12 -13 451.984 174.977   3
   0 -12  13 401.705 159.201   5
   0  12 -14 6345.41 554.019   2
   0 -12  14 6505.85 545.768   6
   0 -12  14 6410.11 580.510   5
   0  12 -14 5624.90 566.631   3
   0  12  14 6908.21 519.079   1
   0  12 -15 1580.54 332.727   2
   0  12  15 1736.02 290.380   1
   0 -12  15 1674.42 316.816   5
   0  12 -15 1416.68 284.001   3
   0 -12  16 1355.63 297.958   5
   0  12 -16 1028.36 259.092   3
   0  12  16 2012.08 325.593   1
   0  12 -16 1524.22 342.639   2
   0  12 -17 301.386 226.120   2
   0 -12 -17-13.3971 139.232   2
   0 -12  17-37.1239 163.992   5
   0  12  17 80.9215 112.117   1
   0  12  18-149.530 148.091   1
   0 -12 -18 111.934 194.954   2
   0  12 -18-47.7934 117.540   2
   0 -12  18-30.2627 147.943   5
   0 -12 -19 553.884 283.428   2
   0  12  19 70.9670 176.449   1
   0  13   0 464.657 143.709   3
   0 -13   0 287.673 96.6080   6
   0  13   0 374.444 118.192   4
   0 -13  -1 33930.2 724.594   6
   0  13   1 34928.1 780.433   4
   0  13   1 35887.6 894.259   3
   0  13  -1 35066.8 875.712   3
   0 -13   1 34151.6 761.553   6
   0 -13   2 87331.9 1255.96   6
   0 -13  -2 90409.9 1178.40   6
   0  13  -2 87153.9 1422.57   3
   0  13   2 86730.4 1216.73   4
   0 -13  -3 1565.73 154.413   6
   0  13   3 1849.75 209.237   3
   0  13  -3 1463.26 194.515   3
   0 -13   3 1577.14 185.681   6
   0  13   3 1597.13 160.253   4
   0  13  -4 6060.60 413.366   3
   0 -13   4 6372.53 367.312   6
   0  13   4 6363.17 320.463   4
   0  13   5 17855.8 320.449   5
   0  13  -5 18581.0 738.061   3
   0 -13   5 18197.7 644.968   6
   0  13   5 18215.5 528.215   4
   0 -13   6 482.320 99.6109   6
   0  13  -6 400.177 79.9927   2
   0  13   6 440.928 55.2770   5
   0  13  -6 355.832 120.806   3
   0  13  -7 698.805 171.118   3
   0  13  -7 623.031 136.995   2
   0  13   7 654.753 76.7666   5
   0 -13   7 641.834 163.069   6
   0  13   8 4937.62 253.953   5
   0  13  -8 5315.58 437.069   3
   0  13  -8 4998.11 364.901   2
   0 -13   8 5308.72 413.750   6
   0 -13  -8 4967.72 298.972   7
   0 -13   9 7216.13 507.138   6
   0  13  -9 7193.06 463.812   2
   0  13   9 7499.54 346.542   5
   0  13  -9 8576.43 558.404   3
   0 -13  -9 7656.71 367.262   7
   0  13 -10 1194.12 235.685   3
   0  13  10 1209.23 200.687   1
   0 -13  10 838.683 174.266   6
   0  13 -10 718.351 145.957   2
   0 -13 -10 976.586 135.233   7
   0  13 -11 1260.28 231.974   2
   0  13 -11 1534.36 269.789   3
   0 -13  11 1312.06 259.380   6
   0  13  11 1210.67 206.800   1
   0  13 -12 24469.8 991.875   2
   0  13 -12 23706.0 1040.99   3
   0 -13  12 23203.5 1005.67   6
   0  13  13 3707.71 410.247   1
   0 -13  13 4578.13 453.632   6
   0  13 -13 5385.47 512.084   3
   0  13 -13 4506.00 470.327   2
   0 -13  13 4274.17 480.849   5
   0 -13  14 120.918 101.689   6
   0  13  14 246.155 134.753   1
   0  13 -14 96.2209 167.276   2
   0 -13  14-17.2484 154.346   5
   0  13 -14 18.6687 112.640   3
   0  13 -15 4827.78 485.425   3
   0 -13  15 4952.15 528.959   5
   0  13 -15 4183.19 503.451   2
   0  13 -16 6706.66 642.028   2
   0 -13  16 7548.45 668.713   5
   0  13 -16 5369.76 542.821   3
   0  13  17 9.95664 110.703   1
   0 -13  17-62.0805 194.208   5
   0 -13 -17 182.558 200.373   2
   0  13 -17-176.952 188.089   2
   0  13  18-67.2556 120.960   1
   0  13 -18-19.9283 175.674   2
   0 -13 -18 118.128 177.381   2
   0 -13  18-97.6513 149.575   5
   0 -13 -19-35.8278 220.267   2
   0  14   0 7104.57 408.016   3
   0  14   0 7489.18 378.322   4
   0 -14   0 7113.31 351.119   6
   0  14  -1 101833. 1582.77   3
   0  14   1 103941. 1386.30   4
   0 -14  -1 103860. 1303.99   6
   0  14   1 108543. 1591.62   3
   0 -14   1 104465. 1380.89   6
   0  14  -2 31277.5 900.006   3
   0  14   2 31751.8 765.416   4
   0 -14  -2 31146.5 730.208   6
   0  14   2 34257.0 913.160   3
   0 -14   2 31683.7 793.582   6
   0 -14   3 67651.2 1196.05   6
   0  14  -3 65092.8 1342.15   3
   0  14   3 65880.3 1087.58   4
   0  14   3 66741.0 1355.05   3
   0 -14  -3 69187.9 1085.38   6
   0  14  -4 6865.88 452.107   3
   0 -14   4 6583.43 396.268   6
   0  14   4 6825.59 343.191   4
   0  14   5 5869.69 308.762   4
   0 -14   5 5803.83 393.558   6
   0  14  -5 6390.60 449.054   3
   0  14   6 1070.76 81.7643   5
   0  14  -6 1319.89 210.698   3
   0 -14   6 1077.23 181.464   6
   0  14   6 1031.52 129.078   4
   0  14  -7 7022.49 486.934   3
   0  14   7 6878.84 230.268   5
   0 -14   7 6916.08 445.282   6
   0  14  -7 6557.75 398.423   2
   0  14  -8 2106.64 242.675   2
   0 -14  -8 2228.43 205.104   7
   0 -14   8 2412.15 291.645   6
   0  14  -8 2222.78 288.046   3
   0  14   8 2616.99 164.334   5
   0 -14   9 17573.7 787.357   6
   0  14  -9 18185.9 753.931   2
   0 -14  -9 18922.0 596.878   7
   0  14  -9 20027.3 883.349   3
   0  14 -10 10089.2 657.374   3
   0  14 -10 9368.83 550.701   2
   0 -14  10 9874.41 605.606   6
   0  14 -11 14762.5 819.683   3
   0  14 -11 13820.0 727.541   2
   0 -14  11 13997.7 749.024   6
   0  14 -12 1412.84 248.224   2
   0  14  12 1607.96 255.753   1
   0  14 -12 1170.10 236.219   3
   0 -14  12 1104.66 207.877   6
   0  14 -13 25108.5 1091.95   2
   0  14  13 25893.1 1013.38   1
   0 -14  13 26583.8 1134.98   6
   0 -14  13 25264.7 1130.30   5
   0  14 -13 27161.5 1155.66   3
   0  14 -14 2194.80 346.422   3
   0 -14  14 1562.60 242.680   6
   0  14 -14 1955.37 309.501   2
   0 -14  14 1985.39 330.780   5
   0  14  14 1143.90 257.758   1
   0  14 -15 11133.0 780.867   2
   0 -14  15 10617.9 815.714   5
   0  14 -15 11068.2 762.313   3
   0  14 -16 2067.12 388.441   2
   0  14  16 1458.34 303.358   1
   0 -14  16 2624.55 416.363   5
   0  14 -16 1554.22 324.906   3
   0 -14 -17 2576.79 431.183   2
   0  14 -17 3133.27 474.042   2
   0 -14  17 2877.00 439.949   5
   0  14 -18 168.279 206.990   2
   0 -14 -18 110.142 222.623   2
   0 -14  18 91.4066 143.859   5
   0 -14 -19-38.4756 163.023   2
   0  15   0 113.893 81.0474   3
   0 -15   0-2.48772 53.3704   6
   0  15   0 70.2666 44.8920   4
   0  15  -1 433.389 215.468   4
   0  15  -1 1364.03 220.901   3
   0  15   1 1214.49 223.630   4
   0  15   1 1456.23 254.350   3
   0 -15  -1 145.215 151.828   6
   0 -15   1 1185.45 199.797   6
   0 -15  -2 35804.4 809.055   6
   0  15   2 38668.6 1016.19   3
   0  15   2 35694.9 843.000   4
   0 -15   2 37419.6 876.387   6
   0  15  -2 37096.3 1003.38   3
   0 -15   3 4810.43 350.596   6
   0  15  -3 4994.95 395.743   3
   0 -15  -3 4690.68 307.196   6
   0  15   3 4869.14 365.673   3
   0  15   3 4473.37 288.275   4
   0 -15   4 1749.78 213.161   6
   0 -15  -4 1661.58 169.275   6
   0  15   4 1659.30 166.568   4
   0  15  -4 1489.72 215.964   3
   0  15   5 52495.5 963.995   4
   0 -15   5 51621.0 1171.45   6
   0  15  -5 53042.1 1337.99   3
   0 -15   6 26293.0 880.914   6
   0  15  -6 28279.7 987.252   3
   0  15   6 26205.0 677.490   4
   0  15   6 25632.1 389.947   5
   0 -15   7 832.754 174.967   6
   0  15   7 996.979 81.6329   5
   0  15  -7 1333.09 243.673   3
   0  15  -8 3963.84 329.792   2
   0  15  -8 4580.13 431.867   3
   0 -15   8 4149.16 365.434   6
   0 -15   9 28595.2 1022.96   6
   0  15  -9 28533.2 941.553   2
   0 -15  -9 28511.7 759.904   7
   0  15  -9 31382.4 1125.80   3
   0  15 -10 1152.59 221.332   2
   0 -15  10 1153.55 249.324   6
   0  15 -10 945.695 215.446   3
   0 -15  11-108.184 97.7284   6
   0  15 -11-8.71336 78.8090   2
   0  15 -11-13.8626 115.765   3
   0  15 -12 5704.84 544.761   3
   0 -15  12 5768.00 521.468   6
   0  15 -12 5624.92 491.842   2
   0  15 -13 1858.53 304.616   2
   0  15 -13 2139.29 349.763   3
   0 -15  13 1566.41 292.219   6
   0 -15  13 1680.70 299.628   5
   0  15 -14 9.03917 104.224   2
   0 -15  14 135.516 121.390   6
   0  15 -14 435.027 230.025   3
   0 -15  14 105.474 166.497   5
   0  15 -15 786.931 230.752   2
   0 -15  15 870.003 257.132   5
   0 -15  15 630.563 188.113   6
   0  15 -15 636.214 217.542   3
   0 -15  16 3405.96 466.479   5
   0  15 -16 4008.77 492.484   2
   0  15 -16 2995.56 429.286   3
   0  15 -17 353.857 215.722   3
   0 -15 -17-202.969 186.796   2
   0 -15  17 150.055 184.131   5
   0  15 -17 491.271 237.196   2
   0 -15  18 50.4267 235.256   5
   0 -15 -18-149.991 152.133   2
   0  15 -18-10.3339 189.509   2
   0 -15 -19 813.326 312.554   2
   0  16   0 220.376 88.1874   4
   0 -16   0 203.113 78.9762   6
   0  16   0 137.545 76.4019   3
   0  16  -1 4670.30 362.587   3
   0  16   1 4904.06 372.554   3
   0 -16   1 4890.27 312.672   6
   0 -16  -1 4360.30 284.262   6
   0  16  -1 4416.48 320.507   4
   0  16   1 4595.66 316.401   4
   0  16   2 2455.50 243.568   4
   0  16   2 2747.14 281.458   3
   0  16  -2 2448.72 300.881   3
   0 -16  -2 2657.24 238.022   6
   0 -16   2 2546.33 261.302   6
   0  16   3 3957.02 287.416   4
   0  16   3 4705.43 365.145   3
   0 -16  -3 4024.45 275.124   6
   0 -16   3 4032.11 313.276   6
   0  16  -3 3861.10 350.235   3
   0 -16   4-9.15344 68.6285   6
   0  16  -4 123.110 95.7021   3
   0  16   4 29.4496 52.2615   4
   0  16   5 3221.13 244.158   4
   0  16  -5 3784.32 371.897   3
   0 -16   5 3876.71 338.989   6
   0  16  -6 20396.2 858.571   3
   0 -16   6 18372.3 759.696   6
   0  16   6 18764.7 589.370   4
   0 -16   7 1823.00 236.729   6
   0  16  -7 2191.43 293.240   3
   0  16  -8 22522.0 965.810   3
   0 -16   8 21689.0 878.971   6
   0  16  -9 15160.4 689.387   2
   0  16  -9 16396.8 847.752   3
   0 -16   9 15511.7 758.981   6
   0  16 -10 212.330 142.902   3
   0 -16  10 317.538 188.058   6
   0  16 -10 122.881 95.8747   2
   0  16 -11 1871.63 309.742   3
   0 -16  11 1096.59 220.209   6
   0  16 -11 1410.12 240.092   2
   0  16 -12 4046.49 458.103   3
   0  16 -12 3343.46 367.480   2
   0 -16  12 3355.24 398.252   6
   0  16 -13 702.802 236.280   3
   0  16 -13 185.279 150.833   2
   0 -16  13 394.247 205.570   6
   0 -16  14 1557.92 307.483   6
   0  16 -14 1266.83 281.854   3
   0 -16  14 953.650 247.907   5
   0  16 -14 1349.53 276.030   2
   0  16 -15 403.568 194.237   3
   0 -16  15 88.8927 144.407   6
   0 -16  15 141.605 112.439   5
   0  16 -15 271.624 168.515   2
   0 -16  16 886.192 263.564   5
   0  16 -16 864.725 218.542   2
   0  16 -16 511.417 232.985   3
   0  16 -17 1892.87 364.287   3
   0 -16  17 2306.33 404.481   5
   0 -16 -17 1122.28 346.783   2
   0  16 -17 1706.24 362.081   2
   0 -16 -18 256.783 182.512   2
   0  17   0 123.587 75.6150   4
   0 -17   0 36.3071 66.6702   6
   0  17   0 82.5575 76.7681   3
   0  17  -1 2966.97 299.986   3
   0  17   1 2985.57 266.550   4
   0 -17  -1 3006.41 251.351   6
   0  17  -1 3201.54 281.008   4
   0  17   1 3271.39 310.887   3
   0 -17   1 3433.73 280.942   6
   0 -17  -2 485.137 101.245   6
   0  17   2 432.006 94.4936   4
   0  17   2 470.947 154.820   3
   0  17  -2 830.245 177.949   3
   0 -17   2 485.623 126.597   6
   0  17  -3 9530.98 561.208   3
   0  17   3 9355.58 457.405   4
   0  17   3 10898.8 583.183   3
   0 -17  -3 9564.47 438.671   6
   0 -17   3 9932.01 509.476   6
   0 -17  -4 175.462 61.7558   6
   0  17  -4 442.867 151.320   3
   0  17   4 472.205 114.475   4
   0 -17   4 428.967 136.470   6
   0 -17  -5 5320.79 345.958   6
   0  17  -5 5123.47 435.639   3
   0  17   5 4969.29 326.572   4
   0 -17   5 5169.60 402.982   6
   0 -17   6 33647.0 1045.40   6
   0  17  -6 34617.2 1167.15   3
   0  17   6 34704.1 830.628   4
   0  17  -7 1179.15 221.381   3
   0 -17   7 947.201 230.185   6
   0  17  -8 21744.3 988.578   3
   0 -17   8 20089.9 868.136   6
   0  17  -9 1060.52 246.555   3
   0 -17   9 974.409 237.453   6
   0  17 -10 309.888 129.660   3
   0 -17  10 314.272 128.498   6
   0  17 -11 6407.52 568.305   3
   0  17 -11 5369.21 459.195   2
   0 -17  11 6035.29 521.491   6
   0  17 -12 307.134 160.654   3
   0 -17  12 547.058 198.728   6
   0  17 -12 271.790 127.034   2
   0 -17  13-163.496 163.371   6
   0  17 -13 62.4602 112.692   2
   0  17 -13-24.8437 145.017   3
   0 -17  14 531.335 173.956   5
   0 -17  14 384.111 204.812   6
   0  17 -14 679.868 200.515   2
   0  17 -14 716.003 222.537   3
   0  17 -15 77.3238 138.826   3
   0  17 -15-286.296 201.125   2
   0 -17  15 9.39441 145.273   5
   0 -17  15-132.349 227.024   6
   0  17 -16 176.157 165.827   3
   0 -17  16 24.2805 186.845   5
   0  17 -16 243.096 165.517   2
   0 -17  17 393.911 208.584   5
   0  17 -17 267.141 214.087   2
   0  17 -17 362.549 169.384   3
   0 -17 -17 616.408 240.476   2
   0 -18   0 3929.82 306.468   6
   0  18   0 3785.40 350.455   3
   0  18   0 4117.91 319.706   4
   0  18   1 2169.21 224.394   4
   0 -18  -1 1908.46 222.356   6
   0 -18   1 2114.74 247.763   6
   0  18   1 2508.73 288.823   3
   0  18  -1 2030.36 237.086   4
   0  18  -1 2333.12 281.483   3
   0 -18   2 13684.8 583.384   6
   0 -18  -2 13160.6 549.995   6
   0  18   2 13851.5 576.264   4
   0  18  -2 13073.7 654.515   3
   0 -18  -3 45904.5 1012.86   6
   0  18  -3 46232.1 1266.03   3
   0  18   3 43810.3 1286.08   3
   0  18   3 44758.1 1026.53   4
   0 -18   3 44128.1 1104.79   6
   0 -18  -4 54.1259 72.6952   6
   0  18   4 58.0469 49.3349   4
   0  18  -4 70.0170 86.0615   3
   0 -18   4 189.074 113.286   6
   0  18  -5 481.071 130.348   3
   0  18   5 341.855 85.9551   4
   0 -18   5 754.799 165.771   6
   0 -18  -5 665.850 145.812   6
   0  18  -6 197.864 121.119   3
   0 -18  -6 343.314 80.1014   6
   0 -18   6 304.227 174.160   6
   0  18   6 121.126 65.7148   4
   0 -18   7 47538.3 1320.84   6
   0  18  -7 50549.0 1482.72   3
   0  18  -8 61.5846 121.082   3
   0 -18   8-22.8446 110.047   6
   0 -18   9 209.875 128.204   6
   0  18  -9-49.9550 94.4551   3
   0 -18  10 4152.64 429.530   6
   0  18 -10 4285.87 473.116   3
   0 -18  11 7965.80 616.109   6
   0  18 -11 8259.55 677.656   3
   0  18 -12 3074.57 417.416   3
   0 -18  12 2747.41 399.679   6
   0 -18  13 1.01338 106.900   6
   0 -18  13 421.133 221.712   5
   0  18 -13 198.180 163.998   3
   0  18 -14 187.247 148.667   3
   0 -18  14-13.6503 157.798   6
   0 -18  14 4.84307 193.816   5
   0  18 -14 172.582 183.857   2
   0 -18  15 1807.23 309.530   6
   0  18 -15 1761.31 352.988   2
   0  18 -15 1750.31 355.768   3
   0 -18  15 1717.06 344.333   5
   0 -18  16 900.675 230.307   6
   0  18 -16 1148.32 295.804   2
   0 -18  16 1262.17 333.342   5
   0  18 -16 1503.51 364.179   3
   0 -18  17 3393.86 507.901   5
   0  18 -17 4093.16 534.305   2
   0  19   0 60.5951 65.2909   4
   0 -19   0 233.551 100.160   6
   0  19   0 230.302 112.866   3
   0  19   1 42615.7 1054.77   4
   0  19  -1 42658.5 1075.91   4
   0 -19   1 41863.7 1029.29   6
   0 -19  -1 42939.1 1016.87   6
   0  19  -1 43176.4 1230.82   3
   0 -19   2 10191.5 532.405   6
   0  19  -2 10621.4 615.901   3
   0  19  -2 10523.6 567.841   4
   0 -19  -2 10227.5 496.952   6
   0  19   2 10178.3 514.472   4
   0  19   2 10579.2 604.943   3
   0  19   3 108.269 125.774   3
   0  19   3 62.8764 109.249   4
   0 -19  -3 260.430 104.215   6
   0  19  -3 524.026 201.982   3
   0 -19   3 162.008 177.026   6
   0 -19   4 16163.1 705.537   6
   0 -19  -4 15439.2 615.653   6
   0  19  -4 14639.0 764.356   3
   0  19   4 15815.3 621.250   4
   0 -19   5 4031.64 370.294   6
   0  19  -5 3759.30 378.374   3
   0 -19  -5 3799.94 310.379   6
   0  19   5 3911.71 303.726   4
   0 -19   6 6549.16 489.594   6
   0  19   6 6851.52 386.860   4
   0  19  -6 6992.07 540.436   3
   0 -19  -6 7426.38 448.548   6
   0 -19   7 2084.38 295.214   6
   0  19  -7 1762.75 296.013   3
   0  19   7 1692.99 195.345   4
   0 -19   8 4642.02 427.386   6
   0  19  -8 4915.65 501.227   3
   0  19  -9 413.956 167.121   3
   0 -19   9 818.950 220.422   6
   0 -19  10 3852.46 432.857   6
   0  19 -10 4186.58 483.324   3
   0 -19  11 3722.34 441.253   6
   0  19 -11 3182.49 431.344   3
   0 -19  12 4176.78 476.247   6
   0  19 -12 4299.26 500.627   3
   0 -19  13 10733.6 804.552   5
   0  19 -13 11150.9 841.162   3
   0 -19  13 11133.2 781.468   6
   0  19 -14 313.807 225.961   3
   0 -19  14-26.6798 197.564   6
   0 -19  14 250.080 164.637   5
   0 -19  15 5976.49 635.769   5
   0 -19  15 5933.03 626.241   6
   0  19 -15 5941.23 609.437   3
   0  19 -16 1084.04 317.545   3
   0 -19  16 1232.93 313.578   5
   0 -19  16 1348.68 313.443   6
   0  19 -17-169.103 171.633   3
   0 -20   0 14377.4 626.869   6
   0  20   0 14777.3 655.958   4
   0  20   0 15083.3 743.966   3
   0  20   1 1669.03 239.376   4
   0  20  -1 1828.50 277.433   3
   0  20   1 2138.60 324.911   3
   0  20  -1 1436.26 222.557   4
   0 -20   1 1350.18 229.750   6
   0 -20  -1 1444.72 233.537   6
   0 -20  -2 3619.78 304.929   6
   0  20   2 3494.72 303.512   4
   0  20   2 4080.54 387.056   3
   0  20  -2 3603.16 373.540   3
   0 -20   2 3372.54 311.395   6
   0  20  -2 3366.13 336.964   4
   0  20  -3 770.669 187.434   3
   0 -20  -3 769.328 153.767   6
   0 -20   3 524.808 142.350   6
   0  20   3 715.116 189.411   3
   0  20   3 533.828 125.898   4
   0 -20  -4 27152.2 851.694   6
   0  20   4 26503.2 826.413   4
   0  20  -4 27774.8 1065.09   3
   0 -20   4 28407.5 965.224   6
   0 -20   5 12153.3 641.645   6
   0  20   5 11628.8 540.324   4
   0 -20  -5 11972.1 570.126   6
   0  20  -5 11875.3 712.393   3
   0 -20  -6 921.084 168.008   6
   0 -20   6 938.307 204.502   6
   0  20   6 1035.39 147.266   4
   0  20  -6 970.834 205.780   3
   0  20   7 825.475 140.450   4
   0 -20   7 493.180 162.455   6
   0 -20  -7 916.876 173.461   6
   0  20  -7 1162.84 235.532   3
   0  20  -8-65.4332 122.884   3
   0 -20   8-100.055 110.087   6
   0 -20   9 2368.09 320.504   6
   0  20  -9 2520.35 364.300   3
   0 -20  10 5570.22 526.039   6
   0  20 -10 6521.70 604.456   3
   0 -20  11 120.862 170.988   6
   0  20 -11-169.578 162.340   3
   0 -20  12 2455.10 382.291   6
   0  20 -12 2116.01 372.977   3
   0 -20  13 582.686 201.954   6
   0 -20  13 181.787 185.165   5
   0  20 -13 240.396 135.518   3
   0 -20  14 8380.59 738.215   5
   0  20 -14 7110.95 665.723   3
   0 -20  14 7975.33 704.045   6
   0 -20  15 632.212 239.282   6
   0  20 -15 498.014 244.490   3
   0 -20  15 459.752 226.205   5
   0  20 -16 134.004 187.961   3
   0 -20  16 799.153 299.358   5
   0 -20  16 441.304 190.707   6
   0  20 -17 295.341 211.931   3
   0 -21   0 115.941 84.2858   6
   0  21   0 272.115 115.054   4
   0  21   0 364.012 139.843   3
   0  21   1 621.222 153.271   4
   0 -21  -1 693.135 153.411   6
   0 -21   1 774.912 161.944   6
   0  21  -1 986.422 184.816   4
   0  21  -1 756.345 201.822   3
   0  21   1 1050.35 207.490   3
   0 -21  -2 4405.63 348.779   6
   0  21  -2 5045.36 401.362   4
   0 -21   2 4358.68 374.795   6
   0  21  -2 4536.57 432.388   3
   0  21   2 4710.82 433.512   3
   0  21   2 4638.71 357.709   4
   0  21  -3 1183.62 207.888   4
   0 -21   3 1025.70 206.008   6
   0  21  -3 1310.62 259.807   3
   0  21   3 943.158 250.369   3
   0 -21  -3 1424.09 197.472   6
   0  21   3 1196.60 185.615   4
   0  21  -4 525.973 237.399   3
   0 -21   4 375.755 158.916   6
   0 -21  -4 391.257 157.779   6
   0  21   4 336.276 124.096   4
   0 -21  -5 28.8324 63.8454   6
   0  21  -5 351.656 148.717   3
   0  21   5 192.113 59.1554   4
   0 -21   5 388.508 163.603   6
   0 -21  -6 11592.8 594.043   6
   0 -21   6 11137.5 659.171   6
   0  21   6 11825.4 534.351   4
   0  21  -6 11509.7 736.531   3
   0 -21   7 345.656 144.579   6
   0  21  -7 515.371 213.798   3
   0 -21  -7 281.351 121.446   6
   0  21  -8 3976.22 444.934   3
   0 -21   8 4312.30 453.123   6
   0 -21  -8 4372.38 375.351   6
   0  21  -9-20.4488 116.024   3
   0 -21   9-80.7046 164.476   6
   0 -21  10 1293.60 261.201   6
   0  21 -10 879.436 233.206   3
   0 -21  11 209.268 175.357   6
   0  21 -11 256.287 185.594   3
   0  21 -12 4954.42 576.101   3
   0 -21  12 4695.81 516.430   6
   0 -21  13-47.1294 186.567   6
   0  21 -13 494.973 189.888   3
   0 -21  13 328.127 219.008   5
   0 -21  14 81.5307 158.786   5
   0  21 -14-148.425 153.638   3
   0  21 -15 80.8644 160.911   3
   0 -21  15 9.11392 135.640   6
   0 -21  15-32.8060 147.660   5
   0  21 -16 1346.62 354.919   3
   0 -22   0 198.272 90.1346   6
   0  22   0 267.616 127.894   4
   0  22   0 1.06753 109.244   3
   0  22  -1 29378.7 985.944   4
   0 -22  -1 28313.7 921.306   6
   0  22   1 30547.5 1104.24   3
   0  22  -1 30143.4 1127.96   3
   0  22   1 29464.7 956.527   4
   0 -22   1 29210.5 957.574   6
   0  22  -2 3789.38 366.764   4
   0  22   2 4097.63 359.261   4
   0 -22  -2 4319.42 364.954   6
   0  22  -2 3870.59 409.752   3
   0 -22   2 4575.26 399.633   6
   0  22   2 4320.91 425.766   3
   0 -22  -3 12322.7 589.087   6
   0 -22   3 12989.8 662.842   6
   0  22   3 12942.1 611.361   4
   0  22  -3 12353.3 675.915   4
   0  22  -3 12294.4 739.652   3
   0  22   3 13502.9 734.000   3
   0  22  -4 330.577 159.472   3
   0  22   4 502.016 125.675   4
   0 -22   4 333.253 140.503   6
   0 -22  -4 350.881 120.318   6
   0 -22   5 6733.13 522.609   6
   0  22   5 6715.99 420.811   4
   0  22  -5 7039.50 582.677   3
   0 -22  -5 6950.82 453.512   6
   0  22  -6 97.7926 113.867   3
   0 -22   6 163.340 167.639   6
   0  22   6 165.936 71.5258   4
   0 -22  -6 24.3105 75.6673   6
   0 -22   7 1294.63 245.481   6
   0  22  -7 1082.31 258.130   3
   0 -22  -7 1508.38 230.902   6
   0  22  -8-107.431 145.945   3
   0 -22   8 232.941 141.941   6
   0 -22  -8 55.0328 79.1392   6
   0 -22   9 9013.32 676.343   6
   0 -22  -9 9265.67 572.529   6
   0  22  -9 9447.99 724.311   3
   0  22 -10 132.833 178.471   3
   0 -22  10 13.0790 132.208   6
   0  22 -11 2184.48 387.435   3
   0 -22  11 1683.86 335.037   6
   0 -22  12 686.724 223.882   6
   0  22 -12 1053.49 250.110   3
   0 -22  13 4635.85 559.684   5
   0  22 -13 3983.99 541.164   3
   0 -22  13 5102.79 577.473   6
   0 -22  14 54.9515 145.632   6
   0  22 -14 49.9145 168.891   3
   0 -22  14 111.579 117.864   5
   0  22 -15 2202.57 405.735   3
   0 -22  15 2615.94 429.901   6
   0 -22  15 2257.67 434.466   5
   0  22 -16 434.293 225.889   3
   0  23   0-91.0961 133.117   3
   0  23   0-4.17410 71.1383   4
   0 -23   0 8.00667 93.5540   6
   0  23   1 691.873 218.429   3
   0 -23  -1 500.986 147.917   6
   0 -23   1 881.218 203.635   6
   0  23   1 593.238 168.215   4
   0  23  -1 691.133 191.165   3
   0  23  -1 675.006 166.933   4
   0  23  -2 20606.7 849.798   4
   0 -23   2 21069.3 849.057   6
   0 -23  -2 19481.5 786.139   6
   0  23   2 21307.6 934.186   3
   0  23  -2 21064.6 984.871   3
   0  23   2 19311.8 791.466   4
   0 -23  -3 215.759 109.679   6
   0  23  -3-18.4337 93.3432   4
   0  23   3-28.5149 89.5589   3
   0 -23   3 145.160 96.4288   6
   0  23  -3 106.258 136.976   3
   0  23   3 48.3971 104.357   4
   0  23  -4 2852.55 351.470   4
   0 -23   4 3056.07 346.315   6
   0  23  -4 3785.19 420.633   3
   0 -23  -4 3178.05 311.346   6
   0  23   4 3505.64 323.542   4
   0  23   5 36825.8 1014.30   4
   0 -23   5 36404.0 1226.32   6
   0  23  -5 38300.5 1365.72   3
   0 -23  -5 38005.2 1086.59   6
   0 -23  -6 4444.57 385.370   6
   0 -23   6 4433.94 447.941   6
   0  23  -6 4317.99 471.503   3
   0 -23   7 277.430 149.600   6
   0 -23  -7 504.297 131.438   6
   0  23  -7 407.251 160.439   3
   0 -23   8 4769.20 491.137   6
   0  23  -8 5521.19 546.636   3
   0 -23  -8 5188.77 416.395   6
   0  23  -9 19181.2 1084.04   3
   0 -23   9 19132.5 997.200   6
   0 -23  -9 20323.6 865.783   6
   0 -23  10 153.038 199.198   6
   0  23 -10 70.4955 149.051   3
   0  23 -11 120.313 195.980   3
   0 -23  11-87.5548 125.554   6
   0  23 -12 6482.84 671.608   3
   0 -23  12 5419.99 572.521   6
   0 -23  13 389.775 238.458   6
   0 -23  13 342.453 214.132   5
   0  23 -13 472.754 218.424   3
   0  23 -14 24.7377 155.979   3
   0 -23  14 206.398 159.869   5
   0 -23  14-67.9049 192.137   6
   0  23 -15 82.3197 137.357   3
   0 -23  15 83.7370 188.235   5
   0  24   0 7432.62 610.273   3
   0  24   0 7645.19 517.001   4
   0 -24   0 7239.65 496.254   6
   0 -24   1 900.825 170.629   6
   0  24  -1 1241.44 213.403   4
   0  24  -1 1153.24 242.787   3
   0  24   1 938.821 194.127   4
   0  24   1 1518.51 259.038   3
   0 -24  -1 1024.17 199.244   6
   0 -24   2 15454.4 765.570   6
   0  24   2 16154.0 737.973   4
   0  24  -2 16762.7 895.451   3
   0  24  -2 15647.4 778.262   4
   0 -24  -2 15429.9 721.446   6
   0  24  -3 115.559 108.094   3
   0  24   3 445.560 138.198   4
   0 -24  -3 474.867 149.666   6
   0 -24   3 646.952 206.581   6
   0  24  -3 476.925 166.769   4
   0  24  -4 4860.64 496.547   3
   0  24   4 4807.78 385.512   4
   0 -24   4 4524.97 442.824   6
   0 -24  -4 5118.28 399.377   6
   0  24  -4 4881.90 466.335   4
   0  24  -5 2131.85 369.587   3
   0 -24   5 1865.75 319.588   6
   0 -24  -5 2003.74 276.453   6
   0 -24   6 21057.6 968.724   6
   0  24  -6 20980.0 1066.84   3
   0 -24  -6 20665.7 840.390   6
   0 -24  -7-94.1252 116.845   6
   0 -24   7 73.5280 132.146   6
   0 -24   8 13011.6 806.509   6
   0 -24  -8 13371.6 703.567   6
   0  24  -8 14815.8 927.074   3
   0  24  -9 3001.65 451.295   3
   0 -24   9 2941.72 401.954   6
   0  24 -10 2628.98 411.063   3
   0 -24  10 2166.34 356.685   6
   0  24 -11 1036.96 307.275   3
   0 -24  11 482.496 203.856   6
   0 -24  12 1748.65 343.819   5
   0 -24  12 1056.41 250.581   6
   0  24 -12 1846.02 370.109   3
   0 -24  13 343.149 248.257   6
   0  24 -13 413.443 239.118   3
   0 -24  13 206.782 236.745   5
   0  24 -14 175.389 218.862   3
   0 -24  14-89.7440 236.701   6
   0 -24  14 40.8195 169.818   5
   0  25   0 93.5497 155.474   3
   0 -25   0 187.965 110.806   6
   0  25   0 79.9045 84.3559   4
   0 -25  -1 392.862 118.273   6
   0 -25   1 264.926 114.611   6
   0  25  -1 38.8145 144.848   3
   0  25   1 394.098 171.877   3
   0  25  -1 291.659 143.374   4
   0  25   1 446.944 139.444   4
   0 -25   2 23067.9 955.397   6
   0  25   2 24874.0 1087.14   3
   0  25  -2 21871.5 945.760   4
   0  25  -2 23024.9 1087.55   3
   0 -25  -2 23067.7 903.373   6
   0  25   2 21318.1 880.212   4
   0 -25   3 719.844 197.381   6
   0  25   3 338.999 113.766   4
   0 -25  -3 311.441 90.1524   6
   0  25  -3 465.729 172.682   4
   0  25  -3 492.087 193.419   3
   0 -25  -4 346.319 136.994   6
   0  25  -4 141.532 145.052   4
   0  25   4 48.5754 59.9223   4
   0 -25   4 28.1582 150.532   6
   0 -25   5 1685.32 308.167   6
   0 -25  -5 1983.54 272.856   6
   0  25  -5 1686.32 296.983   4
   0  25  -5 2295.67 371.444   3
   0  25  -6 2788.81 415.062   3
   0 -25   6 3223.06 407.934   6
   0 -25  -6 2807.38 327.836   6
   0 -25   7 213.905 126.513   6
   0 -25  -7 299.077 121.166   6
   0  25  -7 205.271 120.257   3
   0 -25   8 880.709 209.256   6
   0  25  -8 1091.05 279.408   3
   0 -25   9 3304.26 431.693   6
   0  25  -9 3277.07 454.444   3
   0 -25  10 55.8095 138.490   6
   0  25 -10 114.403 178.165   3
   0 -25  11 370.593 221.427   6
   0  25 -11 120.382 128.431   3
   0 -25  12 1163.67 272.874   6
   0  25 -12 818.573 287.239   3
   0 -25  12 1625.93 320.876   5
   0  25 -13 542.798 233.848   3
   0 -25  13 651.248 262.326   6
   0 -25  13 321.877 193.734   5
   0 -25  14 91.8866 140.035   5
   0  25 -14-39.2214 155.617   3
   0  26   0 945.940 203.923   4
   0  26   0 591.678 166.631   3
   0 -26   0 964.168 199.741   6
   0 -26  -1 2514.46 313.993   6
   0 -26   1 2290.01 322.974   6
   0  26   1 2195.91 296.132   4
   0  26  -1 3057.34 381.809   3
   0  26  -1 2353.18 320.744   4
   0  26   1 3107.15 380.789   3
   0  26   2 4236.38 404.557   4
   0  26   2 4526.61 499.236   3
   0  26  -2 5251.49 534.450   3
   0 -26  -2 4417.95 421.770   6
   0 -26   2 4758.42 449.545   6
   0  26  -2 5041.83 467.169   4
   0  26  -3 5251.49 543.733   3
   0 -26   3 5201.79 478.222   6
   0  26  -3 4828.51 452.546   4
   0 -26  -3 5055.18 435.351   6
   0  26   3 5075.17 432.362   4
   0  26  -4 545.668 191.164   4
   0 -26   4 294.069 155.051   6
   0 -26  -4 442.270 145.733   6
   0  26  -4 344.588 176.209   3
   0  26  -5 6121.27 566.087   4
   0  26  -5 6046.42 591.402   3
   0 -26   5 5925.97 535.689   6
   0 -26  -5 5757.72 464.105   6
   0 -26  -6 133.933 120.370   6
   0 -26   6 120.500 180.718   6
   0 -26   7 3535.02 445.124   6
   0  26  -7 3615.80 478.525   3
   0 -26  -7 3509.62 370.464   6
   0  26  -8 822.971 231.578   3
   0 -26   8 1416.53 281.390   6
   0  26  -9 278.591 124.742   3
   0 -26   9-97.9440 111.384   6
   0  26 -10 203.063 180.234   3
   0 -26  10-22.6076 124.350   6
   0  26 -11 85.3786 140.044   3
   0 -26  11 466.770 226.997   6
   0 -26  12 311.873 175.509   6
   0  26 -12 578.232 255.906   3
   0 -26  12 96.1587 132.077   5
   0 -26  13 76.5273 207.490   6
   0 -26  13-24.4908 173.944   5
   0  26 -13 49.6385 194.977   3
   0 -27   0 114.523 155.602   6
   0  27   0 369.933 151.793   4
   0  27   0 523.936 199.333   3
   0 -27  -1 13956.5 740.397   6
   0  27   1 12614.0 713.964   4
   0 -27   1 13880.1 771.872   6
   0  27  -1 15033.9 893.841   3
   0  27  -1 13203.8 750.503   4
   0 -27   2 2553.90 342.434   6
   0  27   2 2955.80 407.422   3
   0  27  -2 3199.98 434.519   3
   0  27   2 2557.98 320.143   4
   0  27  -2 2530.22 332.948   4
   0 -27  -2 2804.37 340.066   6
   0  27  -3 1892.34 313.702   4
   0  27  -3 2126.85 373.826   3
   0 -27  -3 1905.39 283.803   6
   0 -27   3 1949.09 299.836   6
   0 -27   4 434.674 173.205   6
   0 -27  -4 393.861 143.135   6
   0  27  -4 386.090 179.815   3
   0  27  -4 360.667 129.584   4
   0  27  -5-31.3400 101.157   4
   0 -27  -5-75.2992 77.3383   6
   0 -27   5-112.068 122.952   6
   0  27  -5 79.3497 128.521   3
   0  27  -6 4648.59 546.798   3
   0 -27   6 4282.98 481.906   6
   0 -27  -6 4623.60 429.205   6
   0  27  -6 4255.09 503.876   4
   0  27  -7 836.985 305.259   3
   0 -27   7 9.97645 143.898   6
   0  27  -8 4964.55 599.360   3
   0 -27   8 5054.14 537.929   6
   0 -27   9 187.109 200.380   6
   0  27  -9 263.772 173.380   3
   0 -27  10 729.370 245.121   6
   0  27 -10 878.081 307.670   3
   0 -27  11 1384.64 316.703   5
   0 -27  11 1500.24 307.284   6
   0  27 -11 1104.05 332.921   3
   0 -27  12 1494.80 335.085   5
   0 -27  12 1594.01 329.784   6
   0  27 -12 1117.65 327.870   3
   0 -27  13 1179.52 317.511   5
   0 -28   0 26800.6 1076.90   6
   0  28   0 25735.5 1061.58   4
   0 -28  -1 2493.90 326.368   6
   0  28  -1 2479.81 332.544   4
   0  28  -1 2702.65 410.822   3
   0 -28   1 2989.99 383.006   6
   0  28   1 2663.47 350.000   4
   0  28   1 3247.00 403.871   3
   0  28  -2 1595.12 272.608   4
   0 -28  -2 1768.57 282.144   6
   0  28  -2 1787.56 318.453   3
   0 -28   2 2038.81 324.880   6
   0  28   2 1689.13 319.470   3
   0  28  -3 1175.39 281.808   3
   0 -28   3 574.060 193.266   6
   0  28  -3 1099.13 254.088   4
   0 -28  -3 840.782 217.840   6
   0  28  -4 15433.7 883.668   4
   0  28  -4 16799.5 1016.23   3
   0 -28   4 15259.9 885.401   6
   0 -28  -4 14721.2 772.649   6
   0 -28   5 782.325 203.797   6
   0  28  -5 1151.41 266.108   4
   0  28  -5 1398.88 348.186   3
   0 -28  -5 1221.30 234.525   6
   0 -28  -6 1252.15 230.036   6
   0 -28   6 709.099 221.876   6
   0  28  -6 868.825 228.120   3
   0  28  -6 1125.67 279.081   4
   0  28  -7 1184.51 360.804   3
   0 -28   7 1239.26 275.552   6
   0  28  -7 1085.91 264.460   4
   0 -28   8 644.096 243.776   6
   0  28  -8 487.539 255.541   3
   0 -28   9 1400.63 335.635   6
   0  28  -9 1994.31 402.413   3
   0  28 -10 5229.42 658.703   3
   0 -28  10 4964.41 578.700   6
   0 -28  11-12.2985 95.6295   5
   0 -28  11 103.351 164.622   6
   0  28 -11 116.657 166.600   3
   0 -28  12 1168.24 321.077   5
   0 -29   0 1187.26 286.454   6
   0  29   0 578.991 194.064   4
   0  29   0 914.573 274.256   3
   0  29  -1 3181.82 387.509   4
   0  29  -1 3973.46 497.760   3
   0 -29   1 3283.42 403.235   6
   0 -29  -1 3019.03 375.766   6
   0  29   1 3564.14 466.024   3
   0 -29   2 306.537 197.210   6
   0  29  -2 65.4683 190.702   3
   0  29  -2 100.290 151.528   4
   0 -29  -2 37.0539 96.4519   6
   0 -29  -3 344.275 142.145   6
   0  29  -3 240.281 137.963   3
   0 -29   3 435.312 166.873   6
   0  29  -3 203.560 96.1192   4
   0  29  -4 3126.82 467.816   3
   0 -29   4 3060.70 412.404   6
   0 -29  -4 2967.59 368.078   6
   0  29  -4 2877.65 411.482   4
   0 -29  -5 1041.09 215.852   6
   0 -29   5 728.649 234.187   6
   0  29  -5 1256.66 281.158   3
   0  29  -5 1163.15 242.620   4
   0 -29   6 5025.94 524.110   6
   0  29  -6 5317.76 630.427   3
   0  29  -6 5806.64 581.364   4
   0  29  -7 266.314 182.070   4
   0  29  -7 336.824 222.730   3
   0 -29   7-31.8320 119.512   6
   0 -29   8 3044.48 455.607   6
   0  29  -8 2842.95 496.431   3
   0  29  -8 2625.65 436.005   4
   0  29  -9 237.379 208.359   3
   0 -29   9 660.334 238.662   6
   0  29 -10-5.18829 161.885   3
   0 -29  10 155.413 193.963   5
   0 -29  10 219.135 206.356   6
   0 -29  11 165.706 218.019   5
   0  29 -11 202.948 212.161   3
   0 -29  11-132.657 161.676   6
   0 -29  12-118.529 174.435   5
   0 -30   0 314.413 169.369   6
   0  30   0 434.377 174.401   3
   0  30  -1 758.682 225.201   3
   0 -30  -1 404.351 156.704   6
   0  30   1 527.478 209.234   3
   0  30  -1 612.540 191.588   4
   0 -30   1 620.375 217.478   6
   0  30  -2 108.708 148.630   3
   0 -30  -2 228.205 162.673   6
   0 -30   2 60.5797 117.501   6
   0  30  -2 127.137 150.019   4
   0 -30   3 694.360 206.616   6
   0 -30  -3 1193.61 248.350   6
   0  30  -3 1110.09 319.688   3
   0  30  -3 1051.53 249.120   4
   0  30  -4 370.738 221.240   3
   0 -30  -4 229.183 134.514   6
   0  30  -4 111.032 139.147   4
   0 -30   4-3.96277 135.676   6
   0 -30   5 991.772 286.342   6
   0  30  -5 954.855 251.266   4
   0  30  -5 633.493 269.806   3
   0  30  -6 482.239 223.719   4
   0  30  -6 164.153 143.255   3
   0 -30   6 134.269 202.421   6
   0 -30   7 3938.69 516.352   6
   0  30  -7 3228.78 483.834   4
   0  30  -7 4201.11 592.546   3
   0  30  -8 1095.18 347.964   3
   0 -30   8 1090.51 274.986   6
   0  30  -8 461.534 174.365   4
   0  30  -9 2478.72 438.422   4
   0 -30   9 1849.45 352.524   5
   0 -30   9 1932.14 368.672   6
   0  30  -9 2380.80 464.755   3
   0 -30  10-167.162 150.232   6
   0 -30  10-59.2029 185.348   5
   0  30 -10 77.9985 209.871   3
   0 -30  11 584.574 223.872   5
   0 -31   0 2.71721 128.135   6
   0  31   0 88.0607 133.002   3
   0  31  -1 359.290 153.474   4
   0 -31   1 157.150 131.699   6
   0  31   1 496.852 238.305   3
   0  31  -1 478.528 209.083   3
   0 -31  -1 206.991 124.943   6
   0  31  -2 1325.54 310.846   3
   0  31  -2 1309.77 254.164   4
   0 -31  -2 1242.18 253.522   6
   0 -31   2 1640.27 319.883   6
   0 -31   3 401.415 217.144   6
   0 -31  -3 257.181 157.725   6
   0  31  -3 258.610 200.626   3
   0  31  -3 107.480 103.853   4
   0 -31   4 669.660 204.102   6
   0  31  -4 908.428 245.447   4
   0  31  -4 777.052 275.661   3
   0 -31   5 2294.20 384.174   6
   0  31  -5 2202.44 363.520   4
   0  31  -5 2287.38 430.124   3
   0 -31   6 249.340 216.912   6
   0  31  -6-218.304 204.354   3
   0  31  -6 293.368 201.693   4
   0  31  -7 495.986 190.229   4
   0  31  -7 223.899 186.597   3
   0 -31   7 652.978 200.152   6
   0  31  -8 345.985 230.438   3
   0 -31   8 193.314 181.385   6
   0  31  -8-113.286 178.346   4
   0  31  -9 1749.19 358.919   4
   0 -31   9 1399.09 310.757   5
   0 -31   9 2080.38 428.110   6
   0  31  -9 1397.72 393.089   3
   0 -31  10-72.8097 121.691   5
   0  31 -10 49.2341 191.751   4
   0  32   0 5188.29 600.699   3
   0 -32   0 4872.91 523.735   6
   0  32   1 326.378 211.271   3
   0 -32   1 753.661 257.294   6
   0 -32  -1 405.570 200.665   6
   0 -32   2 2969.27 429.738   6
   0  32  -2 3096.15 408.764   4
   0 -32  -2 3279.41 420.205   6
   0  32  -2 3772.28 523.252   3
   0  32  -3-45.4083 96.7712   4
   0 -32  -3 86.0042 139.736   6
   0  32  -3 305.972 232.530   3
   0 -32   3-68.0451 141.483   6
   0 -32   4 1129.67 266.867   6
   0  32  -4 1324.20 297.690   4
   0  32  -4 964.666 267.932   3
   0  32  -5 19.4955 111.883   4
   0 -32   5 101.597 144.579   6
   0  32  -5 109.791 197.999   3
   0  32  -6 4060.05 523.668   4
   0  32  -6 4031.58 577.976   3
   0 -32   6 3977.58 521.905   6
   0 -32   7 379.284 218.327   6
   0  32  -7-69.4002 152.146   3
   0  32  -7-17.3312 162.774   4
   0 -32   8 1418.99 355.319   6
   0  32  -8 1766.49 372.089   4
   0  32  -9 229.070 186.711   4
   0 -32  10 1053.01 291.529   5
   0  33   0 172.016 144.406   3
   0 -33   0-93.4619 108.625   6
   0 -33  -1 260.105 122.831   6
   0 -33   1 190.205 150.182   6
   0  33  -1 532.190 192.876   3
   0 -33  -2 8531.46 683.425   6
   0 -33   2 8707.57 723.228   6
   0  33  -2 9029.71 798.933   3
   0  33  -3 1581.32 318.856   4
   0 -33   3 1949.85 365.174   6
   0  33  -3 2413.32 443.160   3
   0  33  -4 221.905 170.904   4
   0 -33   4-18.2195 166.853   6
   0  33  -4-16.9348 169.489   3
   0  33  -5 513.752 165.450   4
   0  33  -5 409.924 224.481   3
   0 -33   5 668.313 231.012   6
   0  33  -6 371.613 249.281   3
   0  33  -6 41.2671 137.805   4
   0 -33   6 420.944 243.218   6
   0 -33   7 28.1089 158.073   6
   0  33  -7 137.937 194.523   4
   0  33  -8 380.820 224.192   4
   0  34   0 7.49743 144.333   3
   0 -34   0-121.776 115.318   6
   0  34  -1 1855.93 381.261   3
   0 -34  -1 1590.51 323.418   6
   0 -34   1 1759.10 350.366   6
   0  34  -2 300.076 177.874   3
   0 -34   2 175.559 187.493   6
   0 -34   3 113.724 123.269   6
   0  34  -3-70.4799 163.007   3
   0  34  -4-51.0924 167.335   3
   0 -34   4 217.054 197.182   6
   0  34  -5 470.941 220.158   3
   0  34  -5 630.708 244.906   4
   0 -34   5 449.563 210.969   6
   0 -34   6 470.839 243.638   6
   0  34  -6 161.169 121.882   4
   0  34  -7 72.5069 151.752   4
   0 -35   0 208.695 176.316   6
   0  35  -1 819.182 264.926   3
   0 -35   1 411.934 206.661   6
   0 -35   2-141.510 180.365   6
   0  35  -2 186.233 214.997   3
   0  35  -3 341.745 218.235   3
   0 -35   3 267.804 164.328   6
   0 -35   4 37.0985 147.972   6
   0  35  -6 250.092 184.222   4
   0  36  -1 1258.50 339.861   3
   0 -36   1 1448.24 313.038   6
   0 -36   2 669.076 258.770   6
   0 -36   3 225.618 170.430   6
  -1   0  20 2566.99 409.281   1
   1   0 -20 3234.02 507.518   2
   1   0 -19-137.051 159.671   2
  -1   0  19 127.711 104.842   5
  -1   0  19 146.890 163.061   1
  -1   0  18-66.2800 150.371   1
   1   0 -18 146.981 151.138   2
  -1   0  18 108.504 135.921   5
   1   0 -17-79.1242 117.760   7
   1   0 -17 38.2188 130.039   2
  -1   0  17-17.6694 107.188   1
  -1   0  17-68.8010 103.565   5
  -1   0  16 301.445 155.183   5
   1   0 -16 149.973 155.391   2
  -1   0  16 301.382 183.326   1
   1   0 -16 434.836 157.872   7
   1   0 -15 74.6562 161.686   2
  -1   0  15-72.5632 116.554   1
  -1   0  15 106.479 78.5556   5
   1   0 -15 48.7766 84.5066   7
   1   0 -14 1159.27 193.976   7
  -1   0  14 861.965 190.022   5
  -1   0  14 1122.06 233.394   1
   1   0 -14 1234.36 248.506   2
   1   0 -13 32.1208 115.818   2
  -1   0  13 23.5574 78.8403   5
  -1   0  13 111.324 124.659   1
   1   0 -13 220.385 134.489   7
  -1   0  12 15343.0 698.064   1
   1   0 -12 15516.6 688.607   7
   1   0 -12 14857.2 725.671   2
   1   0 -11 93.2193 115.433   2
   1   0 -11-161.019 117.582   7
   1   0 -10 31238.8 898.013   7
   1   0 -10 31678.0 934.280   2
   1   0  -9 19.4168 56.8505   7
   1   0  -9 144.626 112.042   2
   1   0  -8 198092. 2055.86   7
   1   0  -8 181407. 1977.65   2
   1   0  -7 49.7125 53.8532   2
  -1   0   7 29.1675 38.4792   6
  -1   0   6 224223. 1869.92   1
   1   0  -6 228307. 1964.33   7
  -1   0   6 229233. 1700.87   6
  -1   0   5 13.6189 22.9759   6
   1   0  -5 11.1708 41.6574   2
  -1   0   5 32.4462 46.8995   1
   1   0  -5 109.007 69.3160   7
   1   0  -4 26146.5 570.432   7
  -1   0   4 27363.4 522.252   1
   1   0  -4 24492.7 469.879   2
  -1   0   4 25174.2 428.423   6
   1   0  -3 35.9838 25.4693   2
  -1   0   3 14.6115 16.1784   6
  -1   0   3 8.18052 25.3037   1
   1   0  -3 7.64825 17.3850   7
   1   0   2 6603.37 242.637   5
   1   0   2 6763.32 161.436   3
   1   0   3 55.7684 17.1957   7
   1   0   3 62.2590 32.4352   5
  -1   0  -3 12.1425 11.6493   3
  -1   0  -4 52986.6 569.944   3
   1   0   4 54651.6 847.449   5
   1   0   5 76.8317 46.4729   5
  -1   0  -5 83.6034 33.6946   3
  -1   0  -6 260103. 1698.87   7
  -1   0  -6 251246. 1624.39   3
  -1   0  -7 61.2504 41.5518   7
   1   0   7 91.5412 71.4161   5
  -1   0  -7 16.9083 39.1877   3
  -1   0  -8 120409. 1360.62   7
   1   0   8 119127. 1625.96   5
   1   0   9 110.894 84.1631   5
  -1   0  -9 52.7480 44.7041   3
  -1   0  -9-57.9782 40.1543   7
  -1   0 -10 1753.63 177.122   7
   1   0  10 1529.39 215.562   5
  -1   0 -11-16.8524 58.5756   7
   1   0  11 60.4190 84.7146   5
  -1   0 -11 73.5215 52.3072   3
  -1   0 -12 2069.17 226.590   7
   1   0  12 2052.66 262.821   5
  -1   0 -13-223.909 149.395   2
   1   0  13-65.9127 98.3059   5
   1   0  14 8678.99 590.914   5
  -1   0 -14 4765.21 648.028   2
   1   0  15 195.009 123.796   5
  -1   0 -15 237.263 186.904   2
  -1   0 -16 1503.39 301.470   2
   1   0  16 1863.25 308.434   5
  -1   0 -17 268.369 211.364   2
   1   0  17 56.9934 108.522   5
  -1   0 -18 1558.20 360.450   2
   1   0  18 1205.58 273.806   5
   1   0  19 300.603 178.053   1
   1   0  19-176.811 118.873   5
  -1   0 -19 413.572 210.741   2
   1   0  20 4844.47 528.457   5
  -1  -1  20 492.236 196.499   1
  -1   1  20 167.491 130.677   1
   1   1 -20 454.924 204.681   2
   1  -1 -20 233.759 191.164   2
  -1  -1  19 1887.67 338.113   1
  -1   1  19 1565.90 300.783   1
  -1  -1  19 1818.21 319.340   5
   1  -1 -19 1455.95 364.172   2
   1   1 -19 1155.94 369.830   2
   1   1 -18 1687.11 307.122   2
  -1  -1  18 1836.40 308.635   5
  -1   1  18 2140.45 350.356   1
  -1  -1  18 1957.73 326.873   1
   1  -1 -18 1990.60 364.613   2
  -1   1  18 1715.96 283.387   5
  -1  -1  17 7035.56 605.647   1
  -1  -1  17 7051.06 565.391   5
   1   1 -17 6422.23 648.986   2
  -1   1  17 6938.91 613.785   1
  -1   1  17 6972.25 543.205   5
   1   1 -17 7621.62 587.008   7
   1  -1 -17 5676.98 636.570   2
   1  -1 -16 307.474 152.070   2
   1  -1 -16 565.901 157.818   7
  -1  -1  16 636.910 200.443   1
  -1   1  16 316.931 134.580   1
  -1   1  16 401.051 157.149   5
   1   1 -16 227.495 207.206   2
  -1  -1  16 354.546 121.544   5
   1   1 -16 504.023 152.249   7
   1   1 -15 1677.92 259.613   7
  -1  -1  15 1616.34 276.876   1
   1  -1 -15 1552.47 260.579   2
  -1   1  15 1689.07 255.224   5
  -1   1  15 1815.78 291.652   1
   1   1 -15 1891.85 306.106   2
   1  -1 -15 1603.27 244.321   7
  -1  -1  15 1903.87 276.757   5
   1   1 -14 7733.86 563.677   2
   1   1 -14 8149.23 551.980   7
  -1   1  14 7100.24 527.875   1
  -1  -1  14 7438.99 513.523   5
  -1  -1  14 7019.22 534.744   1
   1  -1 -14 7501.74 513.909   7
   1  -1 -14 7097.48 562.573   2
  -1   1  14 7548.40 498.864   5
   1   1 -13 279.764 113.867   7
   1   1 -13 538.699 163.889   2
  -1   1  13 459.035 124.902   5
  -1  -1  13 531.726 192.003   1
   1  -1 -13 357.641 109.547   7
   1  -1 -13 483.535 156.491   2
  -1   1  13 436.109 141.884   1
  -1  -1  13 581.400 131.480   5
   1   1 -12 17523.8 765.111   7
   1  -1 -12 17166.3 775.757   2
   1   1 -12 17378.5 775.413   2
   1  -1 -12 18149.3 736.991   7
  -1   1  12 15670.4 756.339   1
  -1   1  12 16583.2 676.511   5
   1  -1 -11 39136.6 1034.09   7
   1  -1 -11 39610.5 1140.81   2
  -1   1  11 38253.6 1071.29   1
   1   1 -11 40380.5 1080.21   7
   1   1 -11 37924.0 1095.74   2
   1   1 -10 18924.1 715.533   7
   1   1 -10 18083.1 697.615   2
   1  -1 -10 17923.0 717.488   2
   1  -1 -10 18064.1 678.999   7
  -1   1  10 18277.5 694.214   1
   1   1  -9 3739.30 302.591   7
   1  -1  -9 3918.30 303.754   7
   1   1  -9 3554.06 303.370   2
   1  -1  -9 4239.18 321.705   2
  -1   1   9 3945.87 309.132   1
  -1  -1   8 9238.26 403.920   6
   1  -1  -8 9071.15 450.287   2
   1   1  -8 9058.62 438.529   7
  -1   1   8 7956.27 438.413   1
   1  -1  -8 8870.69 427.884   7
   1   1  -8 8328.39 428.361   2
   1   1  -7 53654.4 1027.11   7
  -1  -1   7 54454.5 920.189   6
   1  -1  -7 56034.1 1027.23   2
   1  -1  -7 54084.6 1001.04   7
   1   1  -7 52704.6 971.886   2
   1  -1  -6 87286.1 1166.86   2
  -1   1   6 86518.2 1199.22   1
   1   1  -6 89442.1 1244.96   7
  -1  -1   6 90004.7 1071.82   6
   1  -1  -6 92638.8 1232.38   7
   1   1  -6 92138.3 1164.62   2
  -1   1   5 77464.4 1001.06   1
   1  -1  -5 78281.4 1054.89   7
  -1  -1   5 74281.2 879.875   6
   1   1  -5 77562.3 969.232   2
   1   1  -5 75711.8 1069.82   7
  -1   1   5 78094.2 866.192   6
  -1   1   4 254812. 1334.80   6
   1  -1  -4 266918. 1850.31   7
  -1  -1   4 259061. 1437.13   6
   1  -1  -4 268066. 1553.56   2
  -1   1   4 263640. 1670.27   1
   1   1  -4 258900. 1828.18   7
  -1  -1   4 261167. 1654.18   1
   1   1  -4 273037. 1613.78   2
   1   1  -3 126712. 1164.62   7
  -1  -1   3 127411. 860.484   6
   1  -1  -3 126930. 908.119   2
   1   1  -3 129724. 976.143   2
  -1   1   3 124112. 719.341   6
  -1  -1   3 128105. 1009.76   1
   1  -1  -3 130009. 715.482   6
   1  -1  -3 131119. 1202.92   7
   1  -1   2 21144.5 429.773   5
   1  -1   2 21900.4 345.948   3
   1   1   2 20427.5 432.555   5
   1  -1   3 150184. 1301.01   5
   1   1   3 150496. 742.012   7
  -1   1  -4 40779.4 566.540   3
   1   1   4 44320.1 744.546   5
   1  -1   4 44416.3 770.617   5
  -1  -1  -4 41962.2 434.075   3
   1  -1   5 12076.8 438.774   5
  -1  -1  -5 13158.9 294.643   3
   1   1   5 12752.9 432.412   5
  -1  -1  -5 12182.5 306.316   7
  -1   1  -5 13172.6 348.798   3
   1   1   6 17911.5 559.052   5
   1  -1   6 18866.0 583.163   5
  -1  -1  -6 17478.3 413.890   7
  -1   1  -6 17636.3 481.064   3
  -1   1  -7 16593.6 485.351   3
   1  -1   7 16681.8 577.171   5
  -1   1  -7 15248.9 473.373   7
   1   1   7 15536.5 548.549   5
  -1  -1  -7 15652.9 431.678   7
  -1   1  -8 299.683 58.8008   7
  -1  -1  -8 327.329 67.8551   7
   1   1   8 154.386 55.6875   5
   1  -1   8 313.955 97.1798   5
  -1  -1  -8 106.907 43.0872   3
  -1   1  -8 277.266 71.3139   3
   1   1   9 8165.24 449.703   5
   1  -1   9 8400.71 451.427   5
  -1  -1  -9 8324.81 369.815   7
  -1   1  -9 8165.80 390.011   7
  -1  -1 -10 31824.3 764.866   7
  -1   1 -10 31297.9 811.339   7
   1  -1  10 31275.8 937.160   5
   1   1  10 30883.7 909.663   5
  -1   1 -11 19768.2 676.149   7
   1  -1  11 19081.9 766.324   5
  -1  -1 -11 19264.7 630.584   7
   1   1  11 20149.5 772.844   5
  -1   1 -12 4707.44 451.149   2
  -1  -1 -12 4964.02 336.371   7
   1   1  12 4986.40 404.342   5
  -1   1 -12 3518.47 289.586   3
   1  -1  12 5042.33 408.280   5
  -1   1 -13 5108.79 480.921   2
   1   1  13 4006.13 373.059   5
  -1  -1 -13 4410.00 329.582   7
   1  -1  13 4465.53 411.314   5
  -1  -1 -14 2297.90 341.123   2
   1  -1  14 1829.82 288.903   5
   1   1  14 1647.00 250.304   5
  -1   1 -14 2743.78 411.909   2
   1  -1  15 464.707 178.709   5
  -1  -1 -15 347.640 194.279   2
  -1   1 -15 322.303 177.202   2
   1   1  15 554.537 161.843   5
  -1   1 -16 1315.87 305.042   2
  -1  -1 -16 1712.40 368.502   2
   1   1  16 1236.32 228.652   5
   1  -1  16 1409.88 264.605   5
  -1   1 -17 11093.8 872.598   2
   1   1  17 10203.4 701.316   5
   1  -1  17 10358.9 732.642   5
  -1  -1 -17 10938.4 895.250   2
   1   1  18 459.804 192.805   5
  -1   1 -18 751.957 276.720   2
  -1  -1 -18 672.923 282.593   2
   1  -1  18 283.997 169.186   5
   1   1  19 332.199 144.466   5
   1  -1  19 291.250 150.095   5
  -1  -1 -19-22.2290 131.780   2
   1   1  19 32.3022 128.145   1
   1  -1  20 182.346 155.366   5
  -1   2  20 730.464 248.052   1
   1   2 -20 397.859 209.269   2
  -1  -2  20 456.995 171.978   5
  -1  -2  20 641.120 254.024   1
   1  -2 -20 529.676 209.158   2
   1  -2 -19 360.715 241.820   2
   1   2 -19-35.8425 200.907   2
  -1  -2  19 388.399 200.928   5
  -1  -2  19 373.596 190.636   1
  -1   2  19 188.838 141.176   1
   1  -2 -18 112.893 177.155   2
  -1   2  18 68.2111 119.170   1
  -1  -2  18-54.0444 107.834   5
  -1  -2  18-77.1314 150.018   1
   1   2 -18-143.046 184.431   2
   1   2 -17 34.3718 92.2258   7
  -1  -2  17 406.391 190.423   5
   1   2 -17 35.9511 140.833   2
  -1   2  17-20.5895 122.145   1
  -1  -2  17 267.286 188.703   1
   1  -2 -17-53.1830 166.721   2
  -1   2  17 312.431 129.424   5
  -1   2  16 698.081 201.982   1
   1   2 -16 437.098 160.159   7
  -1   2  16 747.613 189.495   5
   1  -2 -16 515.040 181.621   2
   1   2 -16 740.959 279.104   2
  -1  -2  16 548.640 182.526   5
   1  -2 -16 461.099 155.816   7
  -1  -2  16 528.501 168.502   1
   1  -2 -15 14050.9 849.733   2
  -1  -2  15 16025.3 796.713   5
  -1  -2  15 14974.5 826.625   1
   1   2 -15 14743.8 881.051   2
  -1   2  15 16002.4 755.888   5
   1  -2 -15 16355.5 772.303   7
  -1   2  15 15714.2 823.844   1
   1   2 -15 17256.5 842.885   7
  -1  -2  14 184.166 94.9353   1
   1  -2 -14 723.141 172.042   7
   1   2 -14 583.043 161.516   7
   1  -2 -14 153.199 99.5391   2
  -1  -2  14 415.005 129.749   5
   1   2 -14 477.844 149.435   2
  -1   2  14 688.331 181.234   1
  -1   2  14 503.921 137.221   5
   1   2 -13 7973.90 566.090   2
   1  -2 -13 9034.20 533.969   7
   1   2 -13 9044.29 568.427   7
  -1   2  13 7698.14 479.693   5
   1  -2 -13 8123.76 580.675   2
  -1   2  13 7981.54 552.022   1
  -1   2  12 5063.24 409.428   1
   1  -2 -12 5201.58 386.407   7
   1  -2 -12 5476.38 432.913   2
   1   2 -12 4993.46 419.187   2
  -1   2  12 5105.89 374.551   5
   1   2 -12 5353.54 413.120   7
   1  -2 -11 122.443 79.6327   7
  -1   2  11 69.9815 86.3236   1
   1   2 -11 146.136 66.4374   7
  -1   2  11 166.774 76.5408   5
   1  -2 -11 216.030 117.167   2
   1   2 -11-36.7272 112.800   2
  -1   2  10 308.544 109.403   1
   1   2 -10 462.438 127.191   2
   1  -2 -10 185.696 82.3417   7
   1  -2 -10 84.7972 88.9807   2
   1   2 -10 352.900 92.4540   7
   1  -2  -9 33388.4 969.078   2
  -1   2   9 37227.9 923.202   1
   1   2  -9 37078.6 963.239   7
  -1  -2   9 35814.5 883.634   6
   1  -2  -9 36480.5 903.689   7
   1   2  -9 36651.0 935.669   2
  -1   2   8 5700.33 340.900   1
   1   2  -8 5487.01 335.195   2
   1   2  -8 5645.42 357.230   7
  -1  -2   8 5908.29 332.196   6
   1  -2  -8 6644.33 370.742   2
   1  -2  -8 5769.63 344.548   7
  -1   2   7 9548.62 407.502   1
   1  -2  -7 8763.02 398.554   7
   1   2  -7 9159.61 406.046   2
   1   2  -7 9192.48 435.624   7
  -1  -2   7 8919.03 372.882   6
  -1   2   6 5997.97 316.982   1
   1  -2  -6 6515.15 323.842   7
   1  -2  -6 6231.59 317.922   2
  -1  -2   6 5795.69 282.564   6
   1   2  -6 6272.73 310.166   2
   1   2  -6 6544.41 332.329   7
  -1   2   5 6462.94 321.173   1
  -1  -2   5 6778.02 274.664   6
   1  -2  -5 6880.43 309.002   2
   1  -2  -5 7512.08 332.454   7
   1   2  -5 6803.99 296.381   2
   1   2  -5 6959.98 325.174   7
   1   2  -4 11566.6 390.049   7
  -1   2   4 11839.5 361.566   1
  -1  -2   4 12084.3 321.610   6
   1  -2  -4 11942.0 337.823   2
   1  -2  -4 11764.3 392.512   7
   1   2  -4 12376.0 350.496   2
  -1   2   3 1868.14 155.081   1
   1  -2  -3 3127.12 102.373   6
  -1  -2   3 2892.39 151.389   1
   1   2  -3 3185.96 162.717   2
   1   2  -3 2947.05 179.173   7
  -1  -2   3 2930.04 141.298   6
   1  -2  -3 3001.57 139.758   2
   1  -2  -3 3056.56 185.874   7
   1  -2  -2 5563.46 132.810   5
   1  -2  -2 5976.28 146.748   2
  -1   2   2 5412.57 136.747   5
   1   2  -2 5292.49 215.911   7
  -1   2   2 4942.32 156.838   2
  -1  -2   2 4626.67 184.399   1
  -1  -2   2 5452.58 167.600   6
  -1   2  -2 1895.91 133.049   3
   1   2   2 2047.69 136.930   5
   1  -2   2 2142.92 145.607   5
   1   2   3 34070.2 605.156   5
   1  -2   3 34123.1 620.902   5
  -1   2  -3 32487.6 513.422   3
   1   2   4 13057.9 247.394   7
   1   2   4 12098.5 386.531   5
   1  -2   4 12182.7 410.768   5
  -1  -2  -4 12203.5 233.771   7
  -1   2  -4 12861.5 346.347   3
   1  -2   5 2629.10 211.943   5
   1   2   5 2541.53 195.060   5
  -1  -2  -5 2118.89 109.241   3
  -1  -2  -5 2798.03 135.688   7
  -1   2  -5 2518.43 166.484   3
   1   2   6 18790.7 560.956   5
   1  -2   6 19618.0 605.535   5
  -1  -2  -6 19307.8 412.176   7
  -1   2  -6 20019.6 517.369   3
  -1  -2  -7 9135.99 314.905   7
   1  -2   7 9740.19 457.716   5
   1   2   7 9576.32 423.554   5
  -1   2  -7 9853.27 385.956   3
  -1   2  -8 5927.56 304.637   3
   1   2   8 5132.51 331.595   5
  -1  -2  -8 5072.80 258.983   7
   1  -2   8 5065.75 349.370   5
  -1   2  -9 812.121 141.391   3
   1   2   9 1405.87 183.954   5
   1  -2   9 1047.47 167.827   5
  -1  -2  -9 1122.45 130.798   7
  -1  -2 -10 2091.70 190.534   7
   1   2  10 1949.03 229.493   5
   1  -2  10 2396.12 255.148   5
   1  -2  11 69.0122 79.8549   5
  -1   2 -11-79.7088 153.251   2
  -1  -2 -11-20.0264 37.4385   3
   1   2  11-22.5422 84.7995   5
  -1   2 -11 73.6338 76.3275   3
  -1  -2 -11 21.7177 42.8259   7
  -1  -2 -12 5253.93 329.888   7
  -1   2 -12 4483.41 334.814   3
   1   2  12 4897.69 394.496   5
   1  -2  12 5148.18 428.093   5
  -1   2 -12 5532.06 490.049   2
  -1   2 -13 18525.6 1024.49   2
   1   2  13 20246.0 838.618   5
   1  -2  13 21383.2 896.774   5
  -1   2 -14 69.5690 133.904   2
   1   2  14 122.031 116.436   5
   1  -2  14-51.9023 92.4978   5
  -1  -2 -14-111.626 206.642   2
   1   2  15 2195.81 300.578   5
   1  -2  15 2444.68 332.590   5
  -1   2 -15 2109.79 352.821   2
  -1  -2 -15 1932.47 387.510   2
  -1   2 -16 401.283 207.559   2
   1  -2  16 528.211 196.366   5
  -1  -2 -16 340.001 183.721   2
   1   2  16 542.712 175.918   5
  -1   2 -17-181.874 162.320   2
  -1  -2 -17 104.434 144.054   2
   1  -2  17 109.015 95.5724   5
   1   2  17 54.3472 104.305   5
   1   2  18 112.872 157.936   1
  -1  -2 -18 444.743 246.088   2
  -1   2 -18-60.9908 214.057   2
   1   2  18 172.310 131.733   5
   1  -2  18 332.714 172.547   5
  -1   2 -19 1332.48 349.219   2
  -1  -2 -19 1508.74 365.170   2
   1   2  19 1266.30 283.533   5
   1  -2  19 1170.82 273.497   5
   1   2  19 1396.73 314.120   1
   1  -2  20 768.789 255.088   5
  -1  -3  20 1373.76 302.367   5
   1   3 -20 934.311 256.663   2
  -1  -3  20 1016.28 307.418   1
  -1   3  20 1408.63 326.713   1
   1  -3 -20 1422.33 352.325   2
  -1  -3  19 477.963 172.984   5
  -1  -3  19 648.726 232.513   1
  -1   3  19 688.590 246.974   1
   1   3 -19 670.168 272.562   2
   1  -3 -19 465.789 214.653   2
  -1   3  18 564.198 203.113   1
   1  -3 -18 408.600 178.822   2
  -1  -3  18 1059.80 274.928   1
  -1  -3  18 741.191 211.401   5
   1   3 -18 913.583 304.441   2
  -1   3  17 829.120 219.846   1
  -1   3  17 867.066 184.374   5
   1   3 -17 561.766 195.325   7
   1  -3 -17 480.789 235.544   2
  -1  -3  17 628.300 201.157   1
  -1  -3  17 1021.85 239.363   5
   1   3 -17 1053.85 277.930   2
  -1  -3  16 528.503 205.467   1
   1  -3 -16 190.844 94.9087   7
   1  -3 -16 77.0316 125.221   2
  -1  -3  16 310.049 173.221   5
  -1   3  16 291.764 124.833   5
   1   3 -16 94.2632 119.305   2
  -1   3  16 464.640 193.571   1
   1   3 -16 388.623 157.623   7
  -1  -3  15 4896.30 463.947   5
   1   3 -15 4625.83 491.646   2
   1  -3 -15 4880.73 485.480   2
  -1  -3  15 4619.54 470.854   1
   1   3 -15 5292.15 477.879   7
  -1   3  15 4619.13 449.381   1
  -1   3  15 4687.17 394.736   5
   1  -3 -15 4625.56 403.909   7
  -1  -3  14 790.930 191.201   5
   1  -3 -14 566.135 176.887   2
   1  -3 -14 790.185 151.710   7
  -1   3  14 830.129 205.740   1
   1   3 -14 909.790 190.196   7
   1   3 -14 1082.77 245.419   2
  -1   3  14 623.652 142.729   5
   1  -3 -13 11153.9 587.859   7
  -1   3  13 10908.0 552.044   5
   1  -3 -13 9984.17 634.726   2
   1   3 -13 10909.1 627.030   7
   1   3 -13 10310.3 629.242   2
  -1   3  13 11394.7 633.713   1
  -1   3  12 23065.3 769.689   5
   1  -3 -12 23722.6 825.519   7
  -1   3  12 23434.6 874.768   1
   1   3 -12 23067.5 913.386   2
   1   3 -12 25021.7 913.010   7
   1  -3 -12 24378.6 946.723   2
   1   3 -11 534.448 132.336   7
  -1   3  11 680.386 149.486   1
   1  -3 -11 598.006 158.265   2
   1  -3 -11 455.722 119.889   7
  -1   3  11 548.066 112.532   5
   1   3 -11 155.424 81.9513   2
   1  -3 -10 372.881 101.144   2
   1  -3 -10 316.536 94.6243   7
  -1   3  10 223.203 85.3575   5
  -1  -3  10 332.686 102.671   6
  -1   3  10 338.066 95.9174   1
   1   3 -10 389.339 120.686   2
   1   3 -10 328.823 112.101   7
  -1   3   9 3799.41 311.439   1
   1   3  -9 4829.00 342.702   7
  -1  -3   9 4484.19 315.547   6
   1   3  -9 4712.28 333.586   2
   1  -3  -9 4253.02 307.544   7
   1   3  -8 5107.20 342.355   7
  -1   3   8 5239.63 330.717   1
   1  -3  -8 5216.77 329.295   7
  -1  -3   8 5182.14 302.785   6
   1   3  -8 4882.87 326.645   2
   1  -3  -7 84.3133 76.2506   2
   1  -3  -7 366.964 86.7728   7
   1   3  -7 340.679 82.5872   7
   1   3  -7 223.203 79.2418   2
  -1  -3   7 171.561 57.4728   6
  -1   3   7 63.2534 88.3004   1
   1   3  -6 110447. 1427.98   7
   1  -3  -6 112448. 1364.08   7
  -1   3   6 110922. 1319.06   1
  -1  -3   6 109094. 1241.99   6
   1   3  -6 111214. 1327.38   2
   1  -3  -5 78478.3 996.281   2
   1   3  -5 72670.1 1078.19   7
   1   3  -5 76662.2 1001.27   2
   1  -3  -5 75220.5 1070.62   7
  -1  -3   5 75488.3 939.937   6
  -1   3   5 74203.1 993.016   1
   1  -3  -4 200.809 44.7163   2
   1   3  -4 439.668 72.6828   2
   1  -3  -4 459.316 80.2303   7
   1   3  -4 409.729 74.4766   7
  -1  -3   4 595.970 79.2850   6
  -1   3   4 435.371 71.2363   1
  -1  -3   3 22458.0 417.110   6
   1   3  -3 22279.2 435.007   2
  -1   3   3 22945.9 496.745   4
   1   3  -3 21732.3 496.763   7
  -1   3   3 23399.2 288.837   5
   1  -3  -3 23926.5 287.175   6
  -1  -3   2 639.678 66.7789   6
   1  -3  -2 671.443 47.6505   2
  -1   3   2 600.253 43.5738   5
  -1   3   2 663.490 79.3297   4
   1  -3  -2 517.657 36.1004   5
  -1  -3   2 363.991 49.7408   1
   1   3  -2 447.327 66.0500   7
   1  -3   1 27088.8 454.255   5
   1   3   1 26684.0 467.352   5
  -1   3  -1 28726.5 504.062   3
  -1   3  -1 28156.7 490.954   4
   1  -3   1 27011.5 413.207   6
   1  -3   2 139731. 1106.26   6
   1   3   2 140616. 1160.64   5
   1  -3   2 135693. 1157.70   5
  -1   3  -2 138100. 1121.76   3
   1  -3   3 5016.63 248.019   5
   1   3   3 5150.16 241.139   5
   1  -3   3 4968.78 233.058   6
  -1   3  -3 4608.44 212.326   3
   1  -3   4 32357.1 688.133   5
  -1  -3  -4 31498.4 330.865   7
   1   3   4 34204.2 390.092   7
  -1   3  -4 32213.0 598.125   3
   1   3   4 30992.3 630.684   5
   1  -3   4 31602.0 665.051   6
  -1   3  -5 1125.37 112.007   3
   1   3   5 843.166 115.284   5
   1   3   5 1006.61 80.6159   7
  -1  -3  -5 873.202 69.6388   7
   1  -3   5 804.678 127.788   5
   1   3   6 46329.2 875.503   5
  -1  -3  -6 47996.4 612.364   7
   1  -3   6 51036.2 992.832   5
  -1   3  -6 53199.6 859.965   3
   1  -3   7 21556.7 689.921   5
  -1   3  -7 23456.7 618.688   3
  -1  -3  -7 21809.6 462.300   7
   1   3   7 20582.7 620.611   5
  -1  -3  -8 10929.7 362.695   7
   1   3   8 10306.9 473.692   5
   1  -3   8 11240.5 525.883   5
  -1  -3  -9 27513.7 628.845   7
   1  -3   9 26662.4 857.402   5
  -1   3  -9 26125.1 757.333   3
   1   3   9 26624.4 788.606   5
  -1   3 -10-50.8155 51.9253   3
   1  -3  10 19.1737 98.7292   5
   1   3  10-27.4789 69.1622   5
  -1  -3 -10 20.4028 44.6156   7
  -1   3 -10-100.394 88.1910   2
  -1   3 -11 3840.58 332.934   3
  -1   3 -11 4847.67 449.223   2
  -1  -3 -11 4630.27 294.842   7
   1   3  11 4690.92 377.604   5
   1  -3  11 4711.04 388.145   5
  -1   3 -12 4167.68 472.227   2
   1   3  12 3639.72 337.287   5
  -1  -3 -12 3577.80 263.776   7
  -1   3 -12 3706.89 310.847   3
   1  -3  12 4065.41 380.641   5
   1  -3  13 506.196 147.670   5
  -1   3 -13 434.418 160.690   2
   1   3  13 657.768 149.605   5
   1  -3  14 353.250 166.625   5
  -1   3 -14 141.182 140.319   2
   1   3  14 218.144 127.253   5
   1   3  15 6220.60 502.284   5
  -1   3 -15 5728.46 594.076   2
   1  -3  15 6273.44 540.635   5
  -1   3 -16 7041.88 663.405   2
   1  -3  16 7398.98 607.472   5
  -1  -3 -16 7316.54 742.981   2
   1   3  16 6559.22 540.087   5
  -1  -3 -17 229.258 258.056   2
   1  -3  17 219.205 145.668   5
  -1   3 -17-204.718 160.995   2
   1   3  17-21.7029 91.4116   5
   1  -3  18 8.57768 123.145   5
   1   3  18 347.143 155.913   5
  -1   3 -18 252.512 195.954   2
  -1  -3 -18 298.219 202.243   2
   1   3  18 359.971 128.254   1
   1   3  19 78.6190 119.790   1
   1  -3  19 149.760 97.3894   5
  -1  -3 -19 332.916 227.638   2
  -1   3 -19 146.551 204.224   2
   1  -3  20 132.345 168.413   5
   1   3  20 258.934 180.176   1
  -1  -4  21 17.4520 129.772   5
  -1   4  20 1648.55 363.468   1
   1  -4 -20 1087.77 309.260   2
  -1  -4  20 1302.41 303.073   5
  -1  -4  19 485.419 214.648   5
  -1  -4  19 462.357 198.161   1
   1  -4 -19 519.354 219.412   2
  -1   4  19 433.828 196.254   1
   1   4 -19 632.877 239.343   2
   1   4 -18 881.731 325.621   2
  -1  -4  18 1588.74 308.334   5
  -1  -4  18 1186.47 300.824   1
   1  -4 -18 849.280 233.303   2
  -1   4  18 1116.94 272.045   1
   1   4 -18 1389.08 277.905   7
  -1   4  17 178.141 186.005   1
  -1  -4  17-192.237 121.257   5
   1   4 -17-21.0929 95.3311   7
   1  -4 -17 284.425 194.078   2
  -1  -4  17 23.1441 122.957   1
   1   4 -17 156.263 167.513   2
  -1  -4  16 31167.3 1227.14   1
  -1   4  16 27594.7 1009.35   5
   1  -4 -16 27597.0 1224.34   2
  -1  -4  16 30446.4 1176.14   5
   1   4 -16 31992.4 1223.42   7
   1   4 -16 28853.0 1289.89   2
  -1   4  16 30940.6 1212.93   1
  -1   4  15 2534.49 288.949   5
   1  -4 -15 2267.54 282.286   7
   1   4 -15 2139.58 359.987   2
  -1   4  15 2668.84 337.956   1
   1  -4 -15 2507.72 338.492   2
   1   4 -15 2678.93 343.348   7
  -1  -4  15 2205.42 312.822   5
   1   4 -14 724.250 219.578   2
   1   4 -14 847.679 204.869   7
   1  -4 -14 807.460 157.666   7
  -1   4  14 790.489 165.567   5
  -1  -4  14 1073.13 225.733   5
   1  -4 -14 677.334 226.224   2
  -1   4  14 734.641 177.214   1
   1   4 -13 237.037 93.4590   7
  -1   4  13 191.777 89.0075   5
   1   4 -13 294.088 120.719   2
  -1   4  13 67.5173 115.763   1
   1  -4 -13 153.016 81.2948   7
  -1   4  12 43549.8 1225.97   1
   1  -4 -12 46271.8 1135.09   7
   1   4 -12 47220.0 1272.48   7
  -1   4  12 44886.3 1059.65   5
   1  -4 -12 49407.5 1341.73   2
   1   4 -12 43252.4 1267.08   2
   1   4 -11 11.6201 80.2119   7
  -1   4  11-94.7783 111.907   1
   1  -4 -11 6.81375 77.8027   7
   1   4 -11-111.842 119.547   2
   1  -4 -11 181.099 88.6906   2
  -1   4  11 24.4075 60.5686   5
  -1  -4  11 157.035 99.9953   6
   1  -4 -10 3231.86 314.587   2
  -1   4  10 2781.10 234.712   5
   1   4 -10 2594.89 276.717   2
  -1  -4  10 2648.67 251.183   6
   1   4 -10 2699.41 278.403   7
   1  -4 -10 2741.00 248.849   7
  -1   4  10 2687.68 268.834   1
   1   4  -9 666.203 137.626   7
  -1  -4   9 606.074 106.500   6
   1  -4  -9 497.592 90.6747   7
   1  -4  -9 258.392 126.864   2
   1   4  -9 317.155 110.507   2
  -1   4   9 450.811 101.904   1
  -1   4   9 536.461 100.131   5
   1  -4  -8 8803.10 416.146   7
  -1  -4   8 8933.37 422.500   6
  -1   4   8 7591.06 453.836   1
   1   4  -8 9063.01 442.531   2
   1   4  -8 9503.37 473.342   7
   1   4  -7 936.699 146.568   7
   1  -4  -7 709.290 106.627   7
   1   4  -7 560.758 94.5532   2
  -1  -4   7 447.439 95.6573   6
  -1   4   7 539.053 111.608   1
  -1  -4   6 36892.1 738.349   6
   1   4  -6 35734.5 764.281   2
   1  -4  -6 37099.9 782.447   7
   1   4  -6 36053.5 836.812   7
  -1   4   6 37351.3 761.878   1
   1   4  -5 4480.48 276.022   7
   1   4  -5 4257.35 243.802   2
  -1  -4   5 4431.08 237.514   6
  -1   4   5 4136.48 245.472   1
   1  -4  -5 4526.40 264.920   7
  -1   4   4 54407.7 789.398   1
   1   4  -4 50898.3 855.718   7
   1   4  -4 52744.6 775.342   2
  -1  -4   4 52212.0 750.405   6
  -1   4   3 25363.9 264.218   5
   1   4  -3 27033.0 482.463   2
   1   4  -3 24548.3 548.576   7
  -1   4   3 25423.0 537.821   4
  -1  -4   3 25251.0 474.730   6
  -1  -4   2 496882. 1939.89   6
   1   4  -2 504446. 2216.76   7
  -1   4   1 534.858 75.6052   4
   1   4  -1 487.473 61.1620   7
   1  -4  -1 442.804 33.4584   6
  -1   4   1 525.589 33.7584   6
  -1  -4   1 510.679 41.2345   1
   1  -4  -1 405.495 38.4029   5
   1   4  -1 450.731 58.3630   5
  -1  -4   1 471.922 53.6291   6
  -1   4   1 505.486 42.4401   5
  -1  -4   0 978.846 71.2118   7
  -1   4   0 1048.41 100.373   4
   1  -4   0 995.791 68.4320   6
  -1   4   0 1125.15 68.7318   6
   1   4   0 817.386 64.6208   7
   1  -4   0 860.853 70.7328   5
   1   4   0 757.549 70.1476   5
  -1   4   0 1114.41 81.6282   5
   1   4   1 13382.1 325.135   5
   1  -4   1 13802.1 300.906   6
  -1  -4  -1 13656.7 208.461   7
  -1   4  -1 13830.4 387.738   3
   1  -4   1 13592.6 331.590   5
   1   4   1 13527.3 203.919   7
  -1   4  -1 13668.6 370.099   4
   1   4   2 317747. 1779.21   5
   1  -4   2 319070. 1806.04   5
  -1   4  -3 12006.8 367.401   3
   1  -4   3 13044.0 402.321   5
   1  -4   3 11967.3 372.363   6
   1   4   3 12347.1 371.446   5
  -1   4  -4 147477. 1368.90   3
   1   4   4 151723. 1405.10   5
   1  -4   4 149204. 1457.86   6
   1   4   5 96.6782 47.0907   5
  -1   4  -5 263.521 64.1021   3
   1  -4   5 66.2838 48.2042   5
   1  -4   5 152.569 46.6723   6
  -1  -4  -5 79.8646 21.1975   7
   1  -4   6 13226.6 510.946   5
   1   4   6 12560.2 458.638   5
  -1  -4  -6 12743.5 294.884   7
  -1   4  -6 12247.4 448.800   3
  -1  -4  -7 3778.36 180.712   7
   1   4   7 3909.53 269.031   5
   1  -4   7 3399.12 287.945   5
  -1   4  -7 4338.84 263.955   3
   1   4   8 16367.9 573.724   5
  -1   4  -8 18617.2 695.839   2
  -1  -4  -8 16894.8 426.008   7
   1  -4   8 17329.9 656.450   5
  -1   4  -8 18304.4 591.594   3
  -1  -4  -9 1.03525 29.5962   7
  -1   4  -9-11.8283 103.068   2
  -1   4  -9 35.2357 49.0658   3
   1  -4   9-65.1510 61.8595   5
   1  -4  10 752.154 158.249   5
   1   4  10 509.353 110.577   5
  -1   4 -10 331.067 185.955   2
  -1   4 -10 616.640 137.285   3
  -1  -4 -10 616.335 96.9895   7
   1  -4  11 81.1305 109.870   5
  -1   4 -11 195.244 158.311   2
  -1  -4 -11 16.6197 32.0811   7
   1   4  11 37.5588 64.3536   5
  -1   4 -11 58.3110 50.1310   3
   1   4  12 72493.0 1502.59   5
  -1   4 -12 61492.1 1776.07   2
   1  -4  12 78694.0 1699.63   5
  -1   4 -12 63878.7 1406.77   3
  -1   4 -13 303.307 132.048   2
   1  -4  13 135.153 86.8277   5
   1   4  13 91.9388 68.9844   5
  -1   4 -13 143.047 63.9511   3
   1   4  14 119.069 81.5681   5
   1  -4  14 52.8123 111.719   5
  -1   4 -14 358.841 191.923   2
  -1   4 -15 2927.07 407.587   2
   1   4  15 3424.70 361.226   5
   1  -4  15 3292.41 411.432   5
  -1   4 -16 7210.31 722.651   2
   1  -4  16 8542.83 669.891   5
   1   4  16 8470.79 610.099   5
  -1  -4 -16 6555.68 758.184   2
  -1   4 -17 100.462 146.768   2
   1   4  17-75.0082 136.491   1
   1  -4  17-76.7417 105.065   5
   1   4  17 16.7255 102.275   5
  -1   4 -18 1308.34 302.979   2
   1   4  18 1505.29 265.764   5
   1  -4  18 911.714 229.185   5
  -1  -4 -18 1040.13 302.576   2
   1   4  18 1539.36 298.210   1
  -1   4 -19 500.885 259.206   2
  -1  -4 -19 547.188 197.668   2
   1   4  19 265.173 157.297   1
   1  -4  19 554.491 216.109   5
   1  -4  20-30.0090 100.700   5
   1   4  20 330.126 187.136   1
  -1   5  20 1083.56 320.019   1
  -1  -5  20 1378.33 306.236   5
   1  -5 -20 1364.78 344.103   2
  -1  -5  19 2165.70 390.020   1
  -1   5  19 1885.68 352.908   1
  -1  -5  19 1332.67 280.114   5
   1   5 -19 2206.32 419.423   2
   1  -5 -19 1379.88 319.055   2
   1  -5 -18 977.560 264.065   2
  -1  -5  18 903.478 257.407   5
   1   5 -18 525.885 159.868   7
  -1   5  18 964.930 250.178   1
   1   5 -18 228.557 180.829   2
  -1  -5  18 557.374 203.279   1
  -1  -5  17 433.803 203.187   1
   1  -5 -17 99.4062 123.822   2
   1   5 -17 502.152 167.182   7
   1   5 -17 394.996 192.186   2
  -1  -5  17 598.027 199.878   5
  -1   5  17 306.232 149.394   1
   1   5 -16 1956.63 339.289   2
  -1   5  16 1785.44 292.995   1
  -1  -5  16 2424.10 351.629   5
   1   5 -16 1651.10 295.302   7
   1  -5 -16 1133.62 270.110   2
  -1  -5  16 1703.21 296.961   1
   1   5 -15 4309.60 450.250   7
  -1   5  15 3863.17 401.842   1
  -1  -5  15 3613.74 405.829   5
   1   5 -15 3980.13 449.745   2
  -1   5  15 3934.30 356.874   5
   1  -5 -15 3959.76 365.779   7
   1  -5 -15 4231.92 460.850   2
  -1   5  14 2027.37 288.475   1
   1  -5 -14 1437.95 267.175   2
   1   5 -14 1606.54 266.500   7
   1  -5 -14 1499.01 232.192   7
   1   5 -14 1339.30 230.494   2
  -1   5  14 1691.59 233.185   5
   1   5 -13 14474.1 752.317   7
   1  -5 -13 13732.6 636.485   7
  -1   5  13 13509.6 712.086   1
   1  -5 -13 14207.6 761.629   2
  -1   5  13 13674.5 610.645   5
   1   5 -13 13777.6 742.393   2
   1  -5 -12 21566.8 766.509   7
  -1  -5  12 21742.3 851.225   6
  -1   5  12 21592.1 859.593   1
   1   5 -12 23098.7 903.157   7
  -1   5  12 22412.2 728.449   5
   1   5 -12 22006.8 880.813   2
   1  -5 -11 10646.2 521.977   7
  -1   5  11 11140.7 488.831   5
   1  -5 -11 12803.9 633.980   2
   1   5 -11 10886.7 599.992   2
  -1   5  11 11032.9 592.740   1
  -1  -5  11 10943.3 564.867   6
   1   5 -11 11472.2 618.936   7
   1  -5 -10 3853.39 302.251   7
  -1   5  10 3120.93 315.388   1
  -1  -5  10 3695.78 314.724   6
   1  -5 -10 2496.66 304.052   2
  -1   5  10 3719.70 258.783   5
   1   5 -10 3727.27 329.401   7
   1   5 -10 3620.11 318.226   2
   1  -5  -9 12584.6 526.114   7
  -1   5   9 12940.3 453.436   5
   1   5  -9 11666.4 553.835   2
   1   5  -9 12848.4 604.049   7
  -1  -5   9 12767.9 556.234   6
   1  -5  -9 10242.2 615.700   2
  -1   5   9 12703.4 557.402   1
  -1  -5   8 42382.8 933.747   6
  -1   5   8 41098.5 743.324   5
  -1   5   8 45024.0 954.881   1
   1  -5  -8 43594.8 928.368   7
   1   5  -8 44045.3 1047.29   7
   1   5  -8 43224.7 981.905   2
   1  -5  -7 89912.0 1289.19   7
  -1   5   7 89177.0 1284.51   1
   1   5  -7 87825.9 1319.12   2
   1   5  -7 89666.6 1413.21   7
  -1  -5   7 87432.0 1265.62   6
   1  -5  -6 57313.8 997.759   7
   1   5  -6 56439.4 1062.01   7
  -1  -5   6 57944.9 961.183   6
   1   5  -6 57441.8 966.711   2
   1   5  -5 87499.3 1113.15   2
   1  -5  -5 86799.1 1185.37   7
   1   5  -5 86841.9 1238.16   7
  -1  -5   5 86857.6 1086.11   6
  -1   5   4 79500.4 1027.95   4
   1   5  -4 78308.1 966.881   2
  -1  -5   4 79040.9 974.791   6
   1   5  -4 78858.0 1096.16   7
  -1   5   3 18600.5 480.361   4
  -1  -5   3 18926.7 434.730   6
   1   5  -3 18166.2 486.117   7
  -1   5   2 524.814 81.0463   4
   1   5  -2 341.347 61.8869   7
   1  -5  -2 374.013 32.6521   6
   1  -5  -1 52676.7 438.146   6
   1  -5  -1 49680.4 438.477   5
   1   5  -1 48354.7 628.800   7
   1   5  -1 50567.4 621.295   5
  -1  -5   1 52651.6 423.765   1
  -1   5   1 53617.3 441.809   5
  -1   5   1 51252.0 753.439   4
  -1   5   1 55954.2 442.120   6
  -1  -5   1 51086.6 647.981   6
   1  -5   0 44820.5 522.323   5
   1   5   0 44346.9 563.996   5
   1  -5   0 45141.8 494.874   6
  -1   5   0 45806.5 710.561   4
   1   5   0 44095.3 525.393   7
  -1   5  -1 63907.5 903.793   3
   1  -5   1 61828.3 676.762   6
  -1   5  -1 60516.0 518.714   2
  -1  -5  -1 62196.0 522.846   7
  -1   5  -1 60202.3 826.063   4
   1  -5   1 63660.9 733.336   5
   1   5   1 60924.8 695.329   5
   1  -5   2 83332.7 893.184   6
   1  -5   2 86417.6 968.053   5
   1   5   2 83194.6 912.728   5
  -1   5  -2 81854.8 1006.10   3
  -1  -5  -2 80557.2 472.669   7
   1   5   2 83259.8 595.905   3
  -1   5  -3 51945.3 818.502   3
   1  -5   3 55201.2 850.825   5
  -1  -5  -3 52911.6 481.290   4
   1  -5   3 51962.2 785.516   6
  -1   5  -3 55981.5 759.980   2
   1   5   3 52254.3 779.289   5
  -1   5  -4 33294.9 685.851   3
   1  -5   4 33473.1 732.280   5
   1  -5   4 32696.9 681.403   6
  -1   5  -4 33984.0 698.796   2
   1   5   4 32345.5 654.805   5
  -1  -5  -5 22953.6 311.347   7
  -1   5  -5 21776.9 650.986   2
   1  -5   5 22850.2 664.473   5
   1  -5   5 22905.0 629.199   6
   1   5   5 23141.0 584.790   5
  -1   5  -5 24230.2 620.507   3
  -1   5  -6 33270.1 753.723   3
   1  -5   6 30311.3 774.083   6
  -1   5  -6 31295.4 800.764   2
  -1  -5  -6 30913.7 439.087   7
   1   5   6 31479.7 730.205   5
   1  -5   6 32008.5 817.926   5
  -1   5  -7 58929.2 1066.13   3
  -1   5  -7 60342.0 1194.06   2
   1  -5   7 57003.2 1143.94   5
   1  -5   7 55318.0 1109.13   6
  -1  -5  -7 55293.3 675.666   7
   1   5   7 55910.4 1024.08   5
  -1  -5  -8 24544.0 498.053   7
   1  -5   8 24781.9 802.381   5
  -1   5  -8 25945.5 742.693   3
   1   5   8 23771.9 707.606   5
  -1   5  -8 26189.5 853.254   2
   1  -5   9 66915.4 1396.63   5
  -1   5  -9 67433.4 1256.32   3
  -1  -5  -9 64485.8 883.684   7
   1   5   9 61991.5 1197.13   5
  -1   5  -9 71562.1 1493.97   2
  -1   5 -10 264.094 135.425   2
   1   5  10 164.448 89.6236   5
  -1   5 -10 178.669 78.6194   3
   1  -5  10 78.5646 68.6425   5
  -1  -5 -10 223.001 48.0819   7
   1   5  11 3071.44 288.928   5
  -1   5 -11 3187.52 367.745   2
   1  -5  11 3808.97 355.566   5
  -1  -5 -11 3693.63 245.359   7
   1  -5  12 26.6618 95.6216   5
  -1   5 -12 131.169 97.1463   3
  -1   5 -12-170.932 186.264   2
   1   5  12 210.875 106.431   5
   1   5  13 10085.8 577.829   5
   1  -5  13 10935.4 656.434   5
  -1   5 -13 9688.38 537.118   3
  -1   5 -13 9696.12 711.387   2
   1  -5  14 691.285 198.860   5
  -1   5 -14 509.221 169.967   2
   1   5  14 578.794 151.268   5
   1   5  15 7312.56 543.012   5
  -1   5 -15 6955.03 648.095   2
   1  -5  15 8013.93 636.018   5
  -1   5 -16 12192.9 872.171   2
   1   5  16 12010.6 719.779   5
   1  -5  16 12915.5 803.083   5
   1   5  16 12033.4 790.025   1
   1   5  17 269.577 183.942   1
  -1   5 -17 82.9585 197.494   2
  -1  -5 -17-142.337 213.766   2
   1   5  17 1.40008 103.719   5
   1  -5  17 294.813 156.932   5
  -1   5 -18 1362.91 331.477   2
   1  -5  18 1442.93 302.216   5
  -1  -5 -18 1623.33 390.992   2
   1   5  18 1710.35 324.480   1
  -1  -5 -19 324.168 219.414   2
   1  -5  19 79.9781 147.010   5
  -1   5 -19 447.070 268.055   2
   1   5  19-21.4046 125.332   1
   1   5  20 773.885 231.593   1
   1  -5  20 632.109 214.935   5
   1  -6 -20 29.8057 160.282   2
  -1   6  20 78.1422 119.609   1
  -1  -6  20-49.5720 138.421   5
  -1   6  19 4099.18 495.642   1
  -1  -6  19 3839.05 496.707   5
  -1  -6  19 4449.09 529.129   1
   1   6 -19 3842.46 527.892   2
   1  -6 -19 3034.19 446.351   2
  -1  -6  18 2846.57 408.722   1
  -1  -6  18 2396.96 380.926   5
   1   6 -18 2608.86 422.614   2
  -1   6  18 2089.17 354.986   1
   1   6 -18 2319.78 368.022   7
   1  -6 -18 2810.18 452.353   2
   1   6 -17 610.867 184.133   2
  -1  -6  17 1090.36 283.927   1
  -1  -6  17 613.795 204.433   5
   1   6 -17 759.682 224.975   7
  -1   6  17 474.460 165.427   1
   1  -6 -17 575.311 199.657   2
   1  -6 -16 1767.92 317.745   2
  -1  -6  16 1725.56 293.853   5
   1   6 -16 1878.89 324.119   2
   1   6 -16 1524.48 272.540   7
  -1   6  16 1582.54 278.392   1
  -1   6  15 1229.94 246.878   1
   1   6 -15 1250.89 267.856   2
  -1  -6  15 1045.88 215.843   5
  -1   6  15 1463.64 224.831   5
   1   6 -15 1486.67 275.577   7
   1  -6 -15 1388.44 285.436   2
   1   6 -14 703.444 178.131   2
  -1   6  14 1115.05 204.834   1
   1   6 -14 1031.27 228.681   7
   1  -6 -14 892.219 232.569   2
   1  -6 -14 932.392 161.036   7
  -1   6  14 743.419 138.186   5
  -1   6  13-6.06313 63.0967   5
  -1   6  13-34.6275 91.1707   1
   1  -6 -13 28.0137 85.7837   7
   1  -6 -13-15.3093 128.793   2
   1   6 -13 102.973 104.740   7
   1   6 -13 155.359 157.522   2
  -1  -6  12 2834.06 298.836   6
  -1   6  12 2735.46 308.119   1
   1  -6 -12 2568.06 263.460   7
   1  -6 -12 2765.89 333.769   2
   1   6 -12 2667.35 311.205   7
   1   6 -12 2131.20 284.083   2
  -1   6  12 2557.74 248.374   5
   1   6 -11 3388.71 343.189   2
  -1   6  11 3680.78 275.108   5
   1   6 -11 3834.29 369.984   7
  -1  -6  11 3951.15 350.959   6
  -1   6  11 3603.60 336.417   1
   1  -6 -11 3831.43 310.114   7
   1   6 -10 347.467 135.420   7
   1   6 -10 202.178 119.412   2
   1  -6 -10 247.926 90.6142   7
  -1   6  10 215.297 67.0373   1
   1  -6 -10 83.8083 128.305   2
  -1  -6  10 368.333 118.129   6
  -1   6  10 293.963 65.1102   5
   1   6  -9 101767. 1644.22   2
  -1   6   9 103181. 1610.22   1
  -1  -6   9 102380. 1576.19   6
   1   6  -9 106878. 1745.64   7
  -1   6   9 100654. 1248.71   5
   1  -6  -9 104628. 1490.43   7
  -1  -6   8 2707.81 247.751   6
  -1   6   8 2878.35 189.481   5
   1   6  -8 3102.27 280.537   7
   1  -6  -8 3003.90 252.700   7
  -1   6   8 2791.28 249.413   1
   1   6  -8 2849.82 259.245   2
  -1  -6   7 1509.98 164.657   6
   1   6  -7 1317.28 187.891   7
  -1   6   7 1290.90 167.412   1
  -1   6   7 1315.45 115.689   5
   1   6  -7 1333.46 175.926   2
   1  -6  -7 1506.66 160.819   7
  -1   6   6 2261.44 132.481   5
   1   6  -6 2363.64 194.717   2
   1   6  -6 2205.31 211.969   7
  -1  -6   6 1934.60 188.908   6
   1  -6  -6 2495.97 206.948   7
  -1   6   5 50144.6 522.760   5
   1   6  -5 49851.5 955.866   7
  -1  -6   5 51202.3 873.963   6
   1   6  -5 51467.0 871.175   2
   1   6  -4 26102.8 646.415   7
  -1   6   4 25578.0 281.101   5
  -1   6   4 25990.7 609.191   4
  -1   6   4 26410.4 256.476   5
   1   6  -4 27466.1 569.717   2
  -1  -6   4 26223.6 590.058   6
   1   6  -3 50136.8 832.821   7
  -1  -6   3 51493.5 749.656   6
  -1   6   3 50053.2 826.373   4
   1   6  -2 1608.71 134.714   7
  -1  -6   2 1879.07 138.753   6
  -1   6   2 1742.36 149.964   4
   1  -6  -2 1749.81 83.2288   6
   1   6  -1 23444.0 472.820   7
   1  -6  -1 24737.6 315.339   5
  -1  -6   1 24471.9 481.612   6
  -1   6   1 25397.5 557.954   4
   1  -6  -1 25489.2 345.184   6
   1  -6   0 6572.62 211.925   5
   1  -6   0 6992.81 209.163   6
  -1   6   0 7098.28 312.032   3
   1  -6   0 6534.27 130.577   2
  -1   6   0 6978.79 290.442   4
   1   6   0 6473.50 222.980   5
   1   6   0 6557.12 220.432   7
  -1   6  -1 31457.0 638.379   4
   1  -6   1 31568.4 515.727   6
   1   6   1 34141.1 517.534   3
  -1   6  -1 33856.7 686.547   3
  -1   6  -1 33117.2 388.010   2
   1  -6   1 33715.6 547.958   5
   1   6   1 31866.9 512.044   5
   1  -6   2 11863.0 370.137   5
   1  -6   2 11454.2 345.162   6
  -1   6  -2 11808.9 295.108   2
  -1  -6  -2 12469.5 229.234   7
  -1   6  -2 11948.9 412.811   3
   1   6   2 12379.6 341.351   5
   1   6   2 12484.3 265.009   3
  -1  -6  -3 28117.5 335.818   4
  -1   6  -3 25467.1 610.413   3
   1   6   3 25170.2 549.674   5
   1  -6   3 24910.8 601.369   5
  -1   6  -3 26944.7 530.653   2
   1  -6   3 25228.1 560.115   6
  -1  -6  -4 608.272 45.9702   7
  -1   6  -4 546.741 94.0153   3
   1  -6   4 425.672 77.1045   6
   1   6   4 439.892 75.0393   5
   1  -6   4 362.882 75.9056   5
  -1   6  -4 399.255 95.7743   2
  -1  -6  -4 334.578 40.8291   3
  -1   6  -5 108555. 1398.76   3
  -1   6  -5 120604. 1422.89   2
  -1  -6  -5 108423. 683.971   7
   1  -6   5 121192. 1487.12   5
   1   6   5 110716. 1302.07   5
   1  -6   5 112169. 1388.39   6
   1   6   6 317.485 78.9202   5
  -1   6  -6 342.683 95.9121   3
  -1  -6  -6 360.501 43.4826   7
  -1   6  -6 199.569 70.6347   2
  -1  -6  -6 0.12609 10.6358   3
   1  -6   6 113.243 72.8172   6
   1  -6   6 158.978 67.2422   5
  -1  -6  -7 888.773 81.7904   7
  -1   6  -7 963.837 161.757   2
  -1   6  -7 696.418 136.915   3
   1  -6   7 833.672 152.011   5
   1   6   7 905.902 134.031   5
   1  -6   7 771.254 119.026   6
   1   6   8 17166.2 597.994   5
   1  -6   8 17675.9 676.730   6
  -1   6  -8 14896.3 675.948   2
   1  -6   8 17255.3 691.910   5
  -1   6  -8 17734.5 639.731   3
   1  -6   9 40725.1 1089.04   5
   1   6   9 38671.0 948.339   5
  -1   6  -9 40033.9 1009.03   3
  -1  -6  -9 38370.1 662.086   7
  -1   6 -10 475.976 115.108   3
  -1   6 -10 328.761 97.4697   2
   1   6  10 351.963 97.6248   5
  -1  -6 -10 356.832 71.5720   7
   1  -6  10 256.449 73.2867   5
  -1   6 -11 5421.29 430.288   3
  -1   6 -11 6691.00 518.416   2
   1  -6  11 6715.10 503.913   5
   1   6  11 6447.02 416.673   5
  -1   6 -12 855.675 191.450   2
   1   6  12 1048.79 174.809   5
  -1   6 -12 1241.17 194.201   3
   1  -6  12 1339.73 233.412   5
   1  -6  13 9031.43 611.814   5
  -1   6 -13 8470.52 523.173   3
   1   6  13 8593.80 528.577   5
   1  -6  14 310.864 160.207   5
   1   6  14 81.5459 93.6858   5
  -1   6 -14 138.841 107.847   2
   1   6  15 2913.29 365.809   1
  -1   6 -15 2487.11 382.101   2
   1  -6  15 2944.59 389.024   5
   1   6  15 2835.64 334.488   5
   1   6  16 2612.26 332.397   5
   1   6  16 2677.95 362.889   1
  -1   6 -16 2422.75 437.646   2
   1  -6  16 2762.87 389.932   5
  -1  -6 -16 1844.77 483.721   2
   1   6  17 367.340 151.556   1
  -1  -6 -17 157.528 159.344   2
  -1   6 -17 29.9959 166.079   2
   1  -6  17 245.141 149.483   5
  -1   6 -18 2269.33 441.379   2
   1  -6  18 2662.21 401.808   5
   1   6  18 2603.18 394.410   1
  -1  -6 -18 2585.29 464.853   2
   1   6  19 6321.60 606.046   1
  -1  -6 -19 6421.99 732.583   2
  -1   6 -19 6747.37 724.767   2
   1  -6  19 5713.53 595.039   5
   1   6  20 104.259 176.122   1
  -1   7  20 1710.45 352.080   1
  -1  -7  20 1584.15 340.179   5
   1  -7 -20 1666.05 388.627   2
   1   7 -19 1220.76 339.035   2
  -1  -7  19 992.989 249.850   1
  -1  -7  19 1621.93 354.747   5
   1  -7 -19 861.257 272.997   2
  -1   7  19 1060.22 270.827   1
  -1  -7  18 615.270 215.216   5
   1   7 -18 126.115 118.129   7
  -1  -7  18 263.035 162.874   1
   1   7 -18 237.629 212.722   2
  -1   7  18 227.825 149.229   1
   1  -7 -18 246.778 172.184   2
   1   7 -17 170.462 181.248   2
  -1   7  17-44.8914 111.787   1
  -1  -7  17 15.0544 138.767   5
   1   7 -17-270.745 188.434   7
   1  -7 -17-162.736 163.800   2
  -1  -7  17 132.041 166.520   1
  -1  -7  16 2352.46 360.336   5
   1   7 -16 2608.88 381.612   7
   1   7 -16 2526.90 382.037   2
   1  -7 -16 2939.24 431.946   2
  -1   7  16 3069.41 383.010   1
   1   7 -15 485.744 177.659   7
   1  -7 -15 118.734 167.014   2
   1   7 -15 223.611 143.205   2
  -1   7  15 24.3901 93.4777   1
  -1  -7  15 11.3285 116.966   5
   1   7 -14 1178.73 230.640   7
  -1   7  14 1212.17 197.447   5
  -1   7  14 1189.45 239.670   1
   1   7 -14 1466.21 270.352   2
   1  -7 -14 667.890 199.341   2
   1  -7 -14 1113.11 192.351   7
  -1   7  13 96.9349 116.126   1
   1   7 -13-53.7924 108.132   2
   1  -7 -13-168.323 166.952   2
  -1   7  13 51.6365 74.5028   5
  -1  -7  13 176.654 109.852   6
   1   7 -13 108.352 128.337   7
   1  -7 -13-37.3817 75.9643   7
   1  -7 -12 10176.8 589.023   2
  -1   7  12 9159.51 552.986   1
  -1   7  12 8445.01 438.706   5
   1   7 -12 8834.49 591.536   2
   1   7 -12 9905.10 626.409   7
   1  -7 -12 9245.85 485.770   7
  -1  -7  12 10161.1 576.432   6
   1   7 -11 4191.61 384.365   7
   1  -7 -11 4190.61 330.529   7
   1  -7 -11 4882.40 392.634   2
   1   7 -11 3813.42 359.657   2
  -1  -7  11 3904.17 342.914   6
  -1   7  11 4289.54 288.359   5
  -1   7  11 4261.68 368.191   1
  -1   7  10 16185.5 522.551   5
   1   7 -10 16388.6 704.088   2
   1   7 -10 16347.8 737.465   7
  -1   7  10 17102.1 676.698   1
  -1  -7  10 15575.3 662.477   6
   1  -7 -10 15682.3 606.044   7
   1   7  -9 867.469 166.681   2
  -1   7   9 711.336 105.573   5
  -1   7   9 588.860 129.558   1
   1  -7  -9 472.447 104.511   7
  -1  -7   9 508.651 121.615   6
   1   7  -9 431.082 101.107   7
   1  -7  -8 1679.18 187.984   7
  -1   7   8 1632.56 142.789   5
   1   7  -8 1709.79 191.795   2
  -1  -7   8 1826.91 202.541   6
  -1   7   8 1734.08 191.235   1
   1   7  -8 1958.02 231.779   7
   1   7  -7 8762.65 476.796   7
  -1   7   7 9059.94 293.991   5
   1  -7  -7 9287.34 429.356   7
   1   7  -7 8825.28 423.433   2
  -1  -7   7 8956.11 428.331   6
  -1   7   6 27616.7 440.021   5
   1   7  -6 26873.4 770.719   7
   1  -7  -6 28181.7 724.801   7
  -1  -7   6 28384.3 705.937   6
   1   7  -6 26289.7 688.046   2
  -1   7   6 30013.1 703.178   1
   1   7  -5 9573.40 382.360   2
  -1   7   5 9556.65 208.257   5
   1   7  -5 9424.94 434.580   7
  -1  -7   5 9862.24 398.139   6
  -1   7   5 10396.4 401.544   4
   1   7  -4 30244.4 728.020   7
  -1   7   4 31027.4 676.888   4
  -1  -7   4 31134.3 665.164   6
   1   7  -3 34888.5 717.872   7
  -1  -7   3 35907.3 655.933   6
  -1   7   3 35196.0 717.748   4
  -1   7   2 37035.1 724.401   4
  -1  -7   2 38097.2 647.317   6
   1  -7  -2 38036.4 442.709   6
   1   7  -2 36001.3 670.320   7
   1  -7  -1 38509.9 422.645   5
   1  -7  -1 38748.6 476.264   6
  -1   7   1 38774.2 727.170   4
  -1  -7   1 38438.3 638.166   6
   1   7  -1 36229.1 616.318   7
   1  -7   0 62003.7 688.227   6
   1   7   0 61743.6 716.690   5
  -1   7   0 63638.3 999.500   3
   1  -7   0 62082.2 673.625   5
  -1   7   0 62937.0 928.850   4
   1  -7   0 60959.4 443.950   2
  -1  -7   0 63309.3 830.056   6
   1  -7   1 19170.8 433.985   5
   1   7   1 18893.6 399.030   5
  -1   7  -1 19429.9 545.794   3
   1  -7   1 18655.2 416.781   6
  -1   7  -1 19487.0 519.623   4
   1   7   1 20103.7 424.117   3
  -1   7  -1 20108.8 311.349   2
   1   7   1 20482.6 310.685   4
   1   7   2 86795.8 556.920   4
   1  -7   2 80014.7 954.647   6
  -1   7  -2 80923.5 791.001   2
   1   7   2 82084.0 495.784   1
   1  -7   2 83392.1 1005.70   5
   1   7   2 81412.3 772.683   3
  -1   7  -2 78742.1 1121.02   3
   1   7   2 81536.4 882.962   5
  -1  -7  -3 6006.76 159.902   4
   1  -7   3 4945.54 259.664   6
  -1   7  -3 5400.15 229.841   2
   1   7   3 5313.27 249.422   5
   1  -7   3 4885.76 278.199   5
  -1   7  -3 5627.02 299.089   3
   1   7   4 8510.97 342.909   5
  -1   7  -4 8617.17 344.776   2
  -1   7  -4 8653.46 383.938   3
   1  -7   4 9159.71 387.798   5
   1  -7   4 8201.61 359.597   6
  -1  -7  -4 7449.09 206.875   3
  -1   7  -5 2503.14 221.825   3
   1  -7   5 2488.66 221.116   5
   1   7   5 2695.43 204.134   5
  -1  -7  -5 1795.75 109.213   3
  -1   7  -5 2567.58 201.573   2
  -1  -7  -5 2735.00 114.124   7
   1  -7   5 2654.68 215.309   6
   1   7   6 256.722 63.3769   5
  -1   7  -6 130.609 62.3405   2
  -1   7  -6 145.886 60.6131   3
   1  -7   6 193.310 77.7965   5
  -1  -7  -6-12.0664 10.0754   3
  -1  -7  -6 139.163 30.7210   7
   1  -7   6 104.001 52.7174   6
   1   7   7 24636.2 683.411   5
  -1  -7  -7 23399.9 409.772   7
  -1   7  -7 24816.1 739.333   3
   1  -7   7 22227.7 731.375   6
   1  -7   7 23193.4 759.475   5
  -1   7  -7 23296.5 745.215   2
   1  -7   8 17938.6 720.159   5
  -1   7  -8 16039.7 660.891   2
   1  -7   8 17260.1 661.500   6
  -1   7  -8 19120.0 681.591   3
   1   7   8 17652.9 615.749   5
   1  -7   9 21130.3 766.884   6
   1   7   9 20425.7 690.013   5
   1  -7   9 22138.9 803.380   5
  -1  -7  -9 19907.1 463.782   7
  -1   7  -9 19439.9 784.439   2
  -1   7  -9 20308.1 739.268   3
  -1   7 -10 12116.6 659.309   2
   1  -7  10 14694.2 712.573   5
  -1  -7 -10 13587.9 415.017   7
   1   7  10 14259.5 610.221   5
  -1   7 -10 13092.7 627.020   3
  -1   7 -11 64.9267 83.8492   3
   1  -7  11 0.32462 100.996   5
   1   7  11 230.061 91.4577   5
  -1   7 -11 245.838 149.274   2
  -1   7 -12 5335.28 464.323   3
   1  -7  12 6901.65 524.269   5
  -1   7 -12 6971.77 525.619   2
   1   7  12 6817.84 451.309   5
  -1   7 -13 1134.83 230.053   3
  -1   7 -13 1100.02 225.101   2
   1  -7  13 1550.83 267.946   5
   1   7  13 1414.98 223.309   5
  -1   7 -14 1396.00 227.888   3
  -1   7 -14 1683.53 319.640   2
   1   7  14 1925.33 279.356   5
   1   7  14 1736.27 260.326   1
   1  -7  14 1611.83 257.351   5
  -1   7 -15 1967.59 336.081   2
   1   7  15 2545.34 307.270   5
   1  -7  15 2313.95 339.301   5
   1   7  15 2051.60 294.389   1
   1  -7  16 8737.50 685.588   5
  -1   7 -16 7438.35 666.498   2
   1   7  16 8847.61 628.419   1
   1   7  16 8657.23 584.778   5
  -1   7 -17 1336.53 365.348   2
  -1  -7 -17 1305.69 352.899   2
   1  -7  17 1061.46 260.315   5
   1   7  17 1010.71 285.008   1
   1   7  18 1144.14 273.511   1
   1  -7  18 1463.26 347.999   5
  -1  -7 -18 933.133 369.211   2
  -1   7 -18 1450.35 369.932   2
   1   7  19 175.238 130.122   1
  -1  -7 -19-172.039 172.468   2
  -1   7 -19-313.451 286.424   2
   1  -7  19 236.582 213.568   5
   1   7  20 572.692 218.431   1
  -1   8  20 379.819 192.318   1
   1  -8 -20 847.711 257.680   2
  -1  -8  20 716.178 238.298   5
   1   8 -19-25.2633 179.230   2
  -1   8  19-0.74953 136.078   1
   1  -8 -19-67.3366 139.764   2
  -1  -8  19 181.114 149.505   5
  -1  -8  19 153.917 198.449   1
   1  -8 -18 3250.08 478.211   2
  -1  -8  18 3200.91 451.716   5
  -1  -8  18 3790.60 490.300   1
  -1   8  18 4773.20 510.359   1
   1   8 -18 3324.50 532.129   2
   1   8 -17 742.554 239.708   2
  -1  -8  17 373.317 178.079   1
   1   8 -17 252.759 140.788   7
   1  -8 -17 238.777 160.033   2
  -1   8  17 463.161 198.347   1
  -1  -8  17 469.570 226.559   5
  -1   8  16 90.8228 131.447   1
  -1  -8  16 63.6933 134.386   5
   1  -8 -16 145.101 154.103   2
   1   8 -16 154.009 148.486   3
   1   8 -16 69.1223 114.104   7
   1   8 -16 84.7276 138.283   2
  -1   8  15 174.515 103.628   1
   1   8 -15 176.818 130.952   7
   1  -8 -15 324.346 152.288   2
   1   8 -15 337.009 180.519   2
   1  -8 -14 1560.95 301.294   2
   1   8 -14 1410.96 272.293   2
   1   8 -14 1399.68 264.264   7
  -1   8  14 1449.73 261.284   1
   1  -8 -14 976.893 159.009   7
  -1   8  13 3670.01 375.505   1
   1   8 -13 4474.03 432.118   7
  -1   8  13 3744.21 303.035   5
  -1  -8  13 3489.59 375.474   6
   1  -8 -13 3805.71 330.000   7
   1  -8 -13 4045.80 430.959   2
   1   8 -13 3134.85 387.449   2
   1  -8 -12 4135.04 337.416   7
   1  -8 -12 3948.94 425.367   2
  -1   8  12 3997.32 294.632   5
  -1   8  12 4210.89 390.548   1
  -1  -8  12 4278.57 393.043   6
   1   8 -12 4116.14 399.240   2
   1   8 -12 4514.39 424.445   7
   1  -8 -11 2036.99 230.259   7
   1   8 -11 2628.79 306.710   7
  -1  -8  11 2198.43 265.670   6
   1   8 -11 1942.89 268.165   2
  -1   8  11 2286.69 214.161   5
  -1   8  11 2017.40 256.024   1
  -1   8  10 3090.69 291.223   1
   1   8 -10 3383.10 341.151   7
  -1  -8  10 3003.86 301.445   6
  -1   8  10 3355.44 233.413   5
   1  -8 -10 3129.35 269.542   7
   1   8 -10 3124.57 304.026   2
   1   8  -9 426.465 124.796   7
   1   8  -9 147.945 73.7869   2
   1  -8  -9 512.763 112.260   7
  -1   8   9 415.136 81.4823   5
  -1  -8   9 413.091 94.2488   6
  -1   8   9 526.305 115.781   1
  -1  -8   8 94605.6 1497.61   6
   1   8  -8 89749.5 1485.16   2
  -1   8   8 88714.6 1018.25   5
   1  -8  -8 90466.3 1402.08   7
   1   8  -8 88167.4 1620.00   7
  -1  -8   7 3603.13 290.703   6
  -1   8   7 4383.23 281.290   1
   1   8  -7 3533.54 274.744   2
  -1   8   7 3859.26 182.283   5
   1  -8  -7 3824.00 280.008   7
   1   8  -7 3557.81 308.155   7
  -1  -8   6 61989.8 1091.16   6
  -1   8   6 59137.7 606.463   5
   1   8  -6 61248.2 1211.68   7
   1   8  -6 60629.5 1069.91   2
  -1  -8   5 3314.32 248.018   6
  -1   8   5 3254.66 234.567   4
   1   8  -5 3118.75 226.526   2
  -1   8   5 2903.15 103.157   5
   1   8  -5 3258.52 265.355   7
   1   8  -4 538.501 96.8054   7
  -1  -8   4 645.071 102.711   6
  -1   8   4 636.828 95.4235   4
  -1   8   3 3372.19 223.951   4
  -1  -8   3 3386.39 216.616   6
   1  -8  -3 3521.53 151.426   6
   1   8  -3 3191.04 224.912   7
  -1  -8   2 21108.4 514.922   6
  -1   8   2 21274.9 576.165   4
   1   8  -2 20181.2 527.967   7
   1  -8  -2 21581.2 368.927   6
  -1  -8   1 46315.4 741.932   6
  -1   8   1 50301.9 928.363   3
  -1   8   1 46648.7 831.061   4
   1  -8  -1 48097.1 505.913   5
   1  -8  -1 46873.1 578.943   6
   1  -8   0 44974.2 624.392   6
  -1   8   0 45112.5 826.473   4
   1  -8   0 45959.9 599.365   5
  -1  -8   0 45813.0 733.657   6
   1  -8   0 45223.3 420.448   2
   1   8   0 43351.8 628.321   5
  -1   8   0 47584.3 900.264   3
   1   8   1 23637.3 383.336   4
  -1   8  -1 23421.6 639.679   3
   1  -8   1 23043.7 489.151   6
   1   8   1 22393.1 474.875   3
   1   8   1 21746.1 436.468   5
  -1   8  -1 22469.1 591.849   4
  -1   8  -2 68048.0 1096.59   3
   1   8   2 71482.6 598.182   4
  -1   8  -2 69079.8 749.267   2
   1   8   2 71795.7 807.667   3
   1   8   2 69541.7 822.223   5
   1  -8   2 68868.1 924.286   6
  -1   8  -3 29506.5 555.778   2
  -1   8  -3 28401.6 717.987   3
   1   8   3 27944.1 562.684   5
   1   8   3 28716.3 395.287   1
   1   8   3 28572.1 350.153   4
   1  -8   3 27715.2 633.410   6
   1   8   3 27318.2 485.031   3
  -1  -8  -3 31261.3 392.343   4
  -1   8  -4 27103.3 728.406   3
   1   8   4 27259.4 493.181   1
   1  -8   4 28369.6 681.026   6
  -1   8  -4 28595.3 613.922   2
   1   8   4 28470.8 638.745   5
  -1   8  -5 2295.38 207.250   3
  -1  -8  -5 2287.69 115.434   7
   1  -8   5 2142.68 200.246   6
  -1   8  -5 2003.19 178.591   2
   1   8   5 2287.06 188.305   5
   1   8   6 123222. 1478.13   5
  -1  -8  -6 118027. 859.793   7
  -1   8  -6 120943. 1536.82   2
   1  -8   6 126417. 1701.32   5
   1  -8   6 123823. 1606.07   6
  -1   8  -6 117489. 1655.56   3
   1  -8   7 676.276 145.881   5
  -1  -8  -7 512.585 60.1578   7
  -1   8  -7 709.877 138.000   2
   1  -8   7 255.213 90.9212   6
  -1   8  -7 650.745 129.671   3
   1   8   7 702.031 118.168   5
   1  -8   8 40626.1 1047.06   6
   1   8   8 42346.9 961.931   5
  -1   8  -8 41134.1 1034.53   2
  -1  -8  -8 40919.0 591.553   7
   1  -8   8 41239.7 1098.30   5
  -1   8  -8 43315.6 1072.44   3
   1  -8   9 3627.33 317.847   6
  -1   8  -9 3634.54 316.777   3
   1  -8   9 3878.42 348.201   5
  -1  -8  -9 3211.54 179.975   7
  -1   8  -9 3050.06 323.165   2
   1   8   9 3390.80 284.679   5
   1   8  10 2392.70 243.069   5
   1  -8  10 2095.57 290.890   5
  -1   8 -10 1840.99 247.141   2
  -1   8 -10 2330.08 269.357   3
   1   8  11 420.861 120.836   5
   1  -8  11 183.611 128.791   5
  -1   8 -11 294.621 120.489   3
  -1   8 -11 89.9617 103.480   2
  -1   8 -12 291.851 136.489   3
   1   8  12 56.8563 76.3860   5
   1  -8  12 27.1332 117.788   5
   1   8  12 283.930 116.361   1
  -1   8 -12 161.032 141.825   2
   1  -8  13 323.184 172.248   5
  -1   8 -13 474.238 119.617   3
   1   8  13 248.649 97.0921   5
  -1   8 -13 569.940 213.962   2
   1   8  13 362.069 129.351   1
   1   8  14 6162.47 474.502   5
   1   8  14 6222.99 474.144   1
   1  -8  14 5882.26 536.001   5
  -1   8 -14 5480.12 507.274   2
  -1   8 -14 6018.38 468.537   3
   1   8  15 24.0142 95.4763   5
   1   8  15 93.3188 113.567   1
  -1   8 -15-113.985 127.239   2
   1  -8  16 890.419 247.020   5
   1   8  16 942.191 215.028   1
  -1   8 -16 487.805 204.652   2
  -1   8 -17 1254.59 313.711   2
   1  -8  17 506.643 204.663   5
   1   8  17 670.049 237.209   1
  -1  -8 -17 723.460 259.217   2
  -1  -8 -18 4525.56 653.787   2
  -1   8 -18 4197.05 541.762   2
   1  -8  18 4929.72 547.326   5
   1   8  18 4087.17 512.254   1
  -1   8 -19 433.757 222.044   2
   1  -8  19 343.224 188.626   5
  -1  -8 -19-68.2373 156.612   2
   1   8  19 155.098 146.869   1
   1   8  20 2707.97 408.381   1
  -1   9  20-96.2952 189.780   1
   1  -9 -20 57.5127 169.605   2
   1   9 -19 689.612 259.026   2
   1  -9 -19 969.507 276.065   2
  -1  -9  19 640.473 256.121   5
  -1   9  19 197.688 166.538   1
  -1  -9  19 446.202 211.104   1
   1   9 -18 9107.09 773.079   2
  -1  -9  18 10422.7 794.476   1
   1  -9 -18 8117.02 710.875   2
  -1  -9  18 8674.54 729.977   5
  -1   9  17 6928.37 629.185   1
   1  -9 -17 5192.50 565.519   2
   1   9 -17 5409.34 580.922   2
  -1  -9  17 6438.40 636.123   5
   1  -9 -16 276.263 167.082   2
   1   9 -16-21.8018 133.819   3
  -1  -9  16 299.144 189.353   5
   1   9 -16 244.463 159.975   7
   1   9 -16 480.533 249.713   2
  -1   9  16 286.040 134.846   1
  -1   9  15 1054.83 223.490   1
   1   9 -15 877.110 182.555   7
   1   9 -15 728.707 206.812   2
   1   9 -15 184.247 275.021   3
   1  -9 -15 792.180 236.383   2
  -1  -9  14 29193.0 1127.18   6
   1   9 -14 27515.4 1137.18   2
   1  -9 -14 29665.4 1189.34   2
  -1   9  14 27222.1 1073.88   1
   1   9 -14 28520.1 1186.79   7
   1  -9 -13-72.0219 95.0948   2
   1   9 -13 80.8128 108.631   2
   1   9 -13 4.60187 120.960   7
  -1   9  13-43.4337 96.3978   1
  -1  -9  13-22.3347 122.535   6
   1  -9 -13 76.9387 52.8568   7
   1   9 -12 5572.76 469.630   2
  -1  -9  12 6052.21 466.579   6
  -1   9  12 5854.21 456.650   1
   1   9 -12 6292.16 501.198   7
  -1   9  12 6103.96 354.673   5
   1  -9 -12 6097.00 402.792   7
  -1   9  11 31602.1 768.578   5
   1   9 -11 32292.4 1064.05   2
  -1  -9  11 33520.2 1051.57   6
   1  -9 -11 32017.5 897.577   7
   1   9 -11 35639.1 1163.59   7
  -1   9  11 35271.6 1048.58   1
   1   9 -10 8808.13 559.155   7
   1  -9 -10 8128.52 441.039   7
   1   9 -10 8273.21 496.706   2
  -1   9  10 7921.28 352.400   5
  -1  -9  10 8684.57 513.548   6
   1   9  -9 6151.63 460.640   7
  -1   9   9 6580.89 408.953   1
  -1   9   9 5940.00 277.738   5
   1  -9  -9 6095.28 371.940   7
  -1  -9   9 5877.08 403.755   6
   1   9  -9 6077.28 405.450   2
   1   9  -8 5398.41 385.822   7
  -1   9   8 5399.25 234.231   5
   1  -9  -8 5378.77 347.391   7
   1   9  -8 5379.42 372.663   2
  -1   9   8 5707.48 364.251   1
  -1  -9   8 5006.32 353.973   6
   1   9  -7 25603.9 733.805   2
   1   9  -7 26022.6 842.836   7
   1  -9  -7 25661.6 738.732   7
  -1   9   7 25531.1 454.515   5
  -1  -9   7 25450.1 762.802   6
   1   9  -6 56.2854 59.7537   7
  -1  -9   6 113.799 68.8767   6
   1   9  -6 67.7379 61.6569   2
  -1   9   6 94.8525 24.8502   5
   1   9  -5 5260.10 341.586   7
  -1  -9   5 5520.77 332.807   6
  -1   9   5 5529.27 302.958   4
  -1   9   4 34420.4 765.481   4
   1   9  -4 33446.2 803.990   7
  -1  -9   4 34340.4 756.390   6
   1  -9  -3 44831.8 582.485   6
  -1   9   3 43134.0 857.054   4
   1   9  -3 42312.3 853.260   7
  -1  -9   3 44649.2 807.498   6
  -1   9   2 7259.45 350.975   4
  -1  -9   2 7763.26 329.171   6
   1  -9  -2 7270.38 149.909   5
   1   9  -2 7421.42 336.141   7
   1  -9  -2 7657.85 237.566   6
   1  -9  -1 153905. 963.327   5
   1  -9  -1 155021. 1139.01   6
  -1  -9   1 152473. 1420.32   6
  -1   9   1 157858. 1760.42   3
  -1   9   1 148844. 1552.96   4
   1  -9   0 262216. 1604.03   6
  -1  -9   0 263129. 1865.40   6
   1   9   0 269390. 1940.63   3
  -1   9   0 260022. 2225.52   3
   1   9   1 1584.66 109.538   4
   1  -9   1 1363.41 114.575   6
   1   9   1 1316.25 112.659   5
  -1   9  -1 1539.73 173.739   3
   1   9   1 1263.14 119.302   3
  -1   9  -1 1350.23 159.699   4
   1   9   2 3344.18 145.418   4
  -1   9  -2 3573.71 265.116   3
  -1   9  -2 3327.56 163.656   2
   1   9   2 2948.23 173.151   5
   1   9   2 3236.73 188.214   3
   1  -9   2 3217.46 211.480   6
   1   9   3 176954. 1407.77   5
   1  -9   3 175145. 1643.73   6
   1   9   3 181601. 990.129   4
  -1   9  -3 180711. 1403.85   2
   1  -9   4 7678.12 359.793   6
   1   9   4 7770.31 247.258   1
  -1   9  -4 7851.54 324.625   2
  -1   9  -4 6805.85 383.144   3
   1   9   4 7039.72 313.716   5
   1   9   5 1633.34 169.637   5
   1   9   5 1874.35 141.160   1
   1  -9   5 1684.69 183.131   6
  -1   9  -5 1811.25 201.097   3
  -1   9  -5 1644.25 170.290   2
  -1  -9  -6 4715.09 179.175   7
   1   9   6 5150.99 297.751   5
  -1   9  -6 5400.58 344.988   3
   1  -9   6 4630.33 322.387   6
  -1   9  -6 4684.41 299.513   2
   1   9   6 4232.48 261.703   1
   1  -9   7 9611.93 478.652   6
   1   9   7 8988.88 401.098   1
  -1   9  -7 9478.63 469.724   2
   1  -9   7 9887.13 511.485   5
   1   9   7 9778.66 435.526   5
  -1   9  -7 10097.1 505.636   3
  -1   9  -8 8995.26 497.514   3
   1  -9   8 8169.81 500.864   5
   1  -9   8 8276.61 475.105   6
   1   9   8 8760.13 410.304   1
   1   9   8 8700.84 433.406   5
  -1  -9  -8 8223.77 260.727   7
  -1   9  -8 8219.04 463.884   2
   1  -9   9 1074.86 181.850   6
   1  -9   9 1297.61 225.269   5
   1   9   9 1199.14 171.503   5
  -1   9  -9 1404.65 208.721   3
  -1  -9  -9 1222.43 105.907   7
  -1   9  -9 1188.45 184.323   2
   1   9   9 1215.83 173.281   1
   1   9  10 29183.8 863.916   1
   1   9  10 30096.0 889.850   5
  -1   9 -10 31005.9 978.876   3
   1  -9  10 28509.7 980.307   6
   1  -9  10 27588.8 1014.65   5
  -1   9 -10 28431.0 975.401   2
   1   9  11 21251.0 780.585   1
   1  -9  11 21817.3 920.509   5
  -1   9 -11 19369.6 872.655   2
  -1   9 -11 21869.2 859.110   3
   1   9  11 21742.0 792.844   5
  -1   9 -12 1363.23 228.515   3
   1  -9  12 970.059 208.329   5
   1   9  12 1624.02 225.586   1
   1   9  12 1379.33 216.931   5
   1  -9  13 9415.71 665.903   5
   1   9  13 9904.98 580.533   1
  -1   9 -13 9489.73 578.377   3
   1   9  13 9920.54 567.040   5
  -1   9 -13 9240.36 629.346   2
   1   9  14 22341.3 901.074   5
   1   9  14 22381.8 928.910   1
   1  -9  14 22281.9 1045.53   5
  -1   9 -14 20346.1 1034.63   2
  -1   9 -14 22070.2 913.980   3
   1   9  15 485.021 171.364   1
  -1   9 -15 189.270 167.409   2
   1  -9  15 348.646 172.644   5
  -1   9 -16-7.90737 169.487   2
   1   9  16-6.18345 97.8276   1
   1  -9  16 43.0755 146.245   5
  -1   9 -17 4124.69 550.165   2
  -1  -9 -17 2854.21 578.523   2
   1  -9  17 4107.78 505.556   5
   1   9  17 4136.33 496.331   1
  -1  -9 -18 1276.99 362.781   2
   1   9  18 753.558 272.110   1
  -1   9 -18 1063.21 289.382   2
   1  -9  18 978.959 271.717   5
   1  -9  19 488.428 222.985   5
  -1  -9 -19 521.380 287.676   2
   1   9  19 167.927 125.659   1
   1 -10 -20 229.176 180.648   2
  -1  10  20-88.9203 188.465   1
   1 -10 -19 637.029 250.855   2
  -1  10  19-206.298 188.266   1
  -1 -10  19 277.043 169.004   5
  -1 -10  19 304.304 205.058   1
   1  10 -19 436.050 196.409   2
  -1 -10  18 43.7089 149.357   5
   1  10 -18 220.816 175.796   2
   1 -10 -18 91.0274 131.159   2
  -1 -10  18 159.693 171.623   1
  -1  10  18-30.7415 105.956   1
  -1 -10  17 1062.14 269.205   5
   1 -10 -17 1146.92 285.459   2
   1  10 -17 350.428 245.248   3
  -1  10  17 511.517 199.855   1
   1  10 -17 1719.33 365.260   2
   1  10 -16-126.975 200.232   3
  -1  10  16 118.977 131.263   1
  -1 -10  16 109.028 138.404   5
   1  10 -16 149.358 108.820   2
   1 -10 -16 261.329 160.604   2
   1 -10 -15 18982.3 974.843   2
  -1  10  15 4409.09 801.343   1
   1  10 -15 6097.93 759.168   3
   1  10 -15 18745.3 990.113   7
   1  10 -15 17465.4 985.583   2
   1  10 -14 2538.90 366.406   2
   1  10 -14 2286.91 333.999   7
  -1  10  14 1871.41 318.199   1
   1 -10 -14 2844.99 372.318   2
  -1 -10  14 2399.83 336.078   6
   1  10 -13 20036.7 916.582   2
   1 -10 -13 19016.8 938.809   2
  -1 -10  13 19876.8 909.457   6
  -1  10  13 16818.8 893.570   1
   1 -10 -13 18243.3 716.892   7
   1  10 -13 21465.6 991.983   7
   1  10 -12 370.522 145.957   7
   1  10 -12-29.6931 105.427   2
  -1 -10  12 146.507 106.175   6
  -1  10  12 248.944 140.314   1
   1 -10 -12 57.0548 49.2155   7
   1 -10 -11 1223.80 161.211   7
   1  10 -11 1233.37 232.556   2
  -1  10  11 1037.19 220.445   1
   1  10 -11 1056.45 213.087   7
  -1 -10  11 889.978 160.040   6
  -1  10  11 1174.11 146.401   5
   1 -10 -10 559.356 115.963   7
   1  10 -10 550.632 153.910   2
  -1  10  10 214.449 81.3133   1
  -1 -10  10 459.314 151.698   6
   1  10 -10 328.618 81.9777   7
  -1  10  10 399.615 80.9930   5
  -1  10   9 14869.2 610.957   1
  -1  10   9 13965.8 415.978   5
   1  10  -9 12848.1 611.290   2
  -1 -10   9 14041.5 638.054   6
   1 -10  -9 13842.8 561.099   7
   1  10  -9 14509.9 693.491   7
  -1 -10   8 6348.94 423.915   6
  -1  10   8 6235.01 249.605   5
   1 -10  -8 6129.75 373.359   7
   1  10  -8 6067.60 375.845   2
   1  10  -8 5967.20 443.603   7
  -1  10   7 12350.8 293.143   5
   1  10  -7 13674.1 620.900   7
   1  10  -7 12580.8 538.291   2
  -1 -10   7 13244.5 569.942   6
  -1  10   6 22944.4 667.390   4
   1  10  -6 22889.5 762.783   7
  -1 -10   6 22866.1 709.573   6
  -1 -10   5 71672.0 1195.87   6
   1  10  -5 68566.3 1255.25   7
  -1  10   5 69959.7 1138.09   4
   1  10  -4 34154.4 838.321   7
  -1  10   4 33770.0 786.251   4
  -1 -10   4 35841.8 791.924   6
  -1  10   3 32856.9 775.462   4
   1 -10  -3 34728.3 548.409   6
   1  10  -3 32730.3 778.791   7
  -1 -10   3 33926.6 737.380   6
   1  10  -2 334.302 100.234   3
   1 -10  -2 348.190 36.4208   5
   1 -10  -2 394.307 63.5204   6
  -1 -10   2 439.290 96.2589   6
   1 -10  -2 321.403 29.6910   5
  -1  10   2 384.668 88.2072   4
   1 -10  -1 261682. 1328.54   5
  -1  10   1 270951. 2394.65   3
  -1 -10   1 261439. 1942.58   6
   1  10  -1 264631. 2221.25   3
   1 -10  -1 261929. 1591.50   6
   1 -10   0 336.212 81.9194   6
  -1  10   0 364.260 157.029   3
  -1  10   0 657.057 154.680   4
  -1 -10   0 258.481 70.6948   6
   1  10   0 339.350 72.7952   3
  -1  10  -1 142592. 1710.14   3
   1  10   1 145478. 1413.49   3
   1  10   1 136277. 1165.24   5
   1  10   1 139873. 1109.67   4
  -1  10  -1 138118. 1565.55   4
   1 -10   1 138869. 1332.77   6
   1  10   2 28755.1 588.531   3
  -1  10  -2 28088.2 766.967   3
   1 -10   2 26508.5 624.290   6
   1  10   2 26950.1 521.373   5
   1  10   2 27758.1 464.005   4
  -1  10  -3 1281.77 187.445   3
   1 -10   3 1045.95 131.450   6
   1  10   3 1096.29 87.3675   4
   1  10   3 933.016 108.140   5
   1  10   3 1022.01 134.289   3
  -1  10  -3 986.485 106.434   2
  -1  10  -4 23515.6 734.487   3
   1 -10   4 23656.0 662.704   6
   1  10   4 24203.4 563.601   5
  -1  10  -4 24104.1 588.751   2
   1  10   5 22441.6 597.201   5
  -1  10  -5 24076.1 638.715   2
   1  10   5 23184.9 489.847   1
  -1  10  -5 23015.0 738.044   3
   1 -10   5 23864.4 692.129   6
  -1 -10  -6 18150.9 380.580   7
  -1  10  -6 18669.9 610.700   2
   1  10   6 18916.3 506.075   1
   1  10   6 18418.5 582.364   5
  -1  10  -6 18954.5 701.250   3
   1 -10   6 17802.1 646.286   6
  -1  10  -7 30024.6 912.556   3
   1 -10   7 28282.7 849.034   6
   1 -10   7 29192.1 906.015   5
   1  10   7 29697.2 697.397   1
   1  10   7 29696.0 774.810   5
  -1  10  -7 29021.9 820.783   2
  -1  10  -8 11920.3 558.457   2
   1  10   8 12135.4 479.889   1
   1 -10   8 12002.7 613.083   5
   1  10   8 11784.0 512.297   5
   1 -10   8 11702.1 574.524   6
  -1 -10  -8 10790.8 302.524   7
  -1  10  -8 12278.3 605.737   3
  -1  10  -9 28542.0 965.220   3
   1 -10   9 27544.8 944.414   6
   1  10   9 28322.2 829.490   5
   1 -10   9 28890.4 988.182   5
   1  10   9 28239.7 800.593   1
  -1  10  -9 26414.5 900.923   2
  -1 -10  -9 26073.0 503.072   7
   1  10  10 1816.32 226.516   5
   1 -10  10 1846.73 251.264   5
  -1  10 -10 2127.47 278.706   3
   1  10  10 1930.99 217.097   1
  -1  10 -10 1773.32 265.015   2
   1 -10  10 1491.42 239.441   6
   1 -10  11 10942.5 657.095   5
  -1  10 -11 11334.3 638.371   3
   1 -10  11 10661.7 626.911   6
   1  10  11 11159.4 555.972   1
  -1  10 -11 10756.5 635.428   2
   1  10  11 11002.3 565.256   5
   1  10  12 1367.06 210.320   5
   1  10  12 1481.93 205.437   1
   1 -10  12 1215.68 220.352   5
  -1  10 -12 846.089 213.634   2
  -1  10 -12 1339.17 230.856   3
  -1  10 -13 19407.0 862.637   3
  -1  10 -13 19924.3 955.971   2
   1  10  13 18950.8 793.477   5
   1 -10  13 19461.4 979.744   5
   1  10  13 19903.7 829.420   1
   1 -10  14-16.8478 111.653   5
   1  10  14-23.9329 82.6591   1
  -1  10 -14-76.6421 120.027   2
  -1  10 -14 154.847 103.180   3
  -1  10 -15 6559.07 630.258   2
   1  10  15 8061.13 582.500   1
   1 -10  15 7671.63 644.609   5
   1 -10  16 144.161 126.518   5
  -1  10 -16 53.8698 124.247   2
   1  10  16 56.3417 113.419   1
   1 -10  17 104.295 163.714   5
  -1  10 -17-69.1641 165.198   2
   1  10  17-4.16564 109.477   1
  -1 -10 -18-172.923 222.205   2
  -1  10 -18-42.5628 203.752   2
   1  10  18-59.1155 126.081   1
   1 -10  18 65.3512 174.636   5
   1  10  19-36.6890 113.260   1
  -1 -10 -19 168.901 228.039   2
   1  11 -19 369.684 255.606   2
  -1 -11  19 305.536 170.081   5
   1 -11 -19 361.605 215.575   2
  -1  11  19-117.330 164.377   1
  -1 -11  19 73.2062 143.165   1
   1  11 -18 3982.70 540.683   2
  -1 -11  18 5066.07 587.301   1
   1 -11 -18 4129.75 534.617   2
  -1 -11  18 4229.48 542.530   5
  -1  11  18 2987.21 433.795   1
   1  11 -17 788.651 214.364   3
   1 -11 -17 1034.70 291.560   2
  -1 -11  17 774.650 232.051   5
  -1  11  17 403.600 223.984   1
   1  11 -17 816.987 240.916   2
  -1  11  16 395.532 195.191   1
  -1 -11  16 818.005 253.853   5
   1  11 -16 504.009 221.924   3
   1  11 -16 537.883 206.358   2
   1 -11 -16 538.570 182.439   2
  -1  11  15-55.7361 143.673   1
  -1 -11  15 235.998 102.905   6
   1  11 -15 418.470 165.969   2
   1 -11 -15 231.884 140.036   2
   1  11 -15 238.644 152.979   3
   1  11 -14 7997.35 652.892   7
   1  11 -14 7664.47 613.877   2
   1 -11 -14 7791.37 612.692   2
  -1 -11  14 7138.36 573.218   6
   1  11 -13 5878.28 503.639   2
  -1 -11  13 6168.94 514.670   6
   1 -11 -13 6197.49 488.350   2
   1  11 -13 2627.96 461.851   3
  -1  11  13 3568.50 484.332   1
   1  11 -13 5903.27 545.992   7
  -1  11  12 7987.41 530.822   1
   1 -11 -12 7550.97 451.605   7
   1  11 -12 8004.75 543.089   2
   1  11 -12 8083.71 614.879   7
  -1 -11  12 7417.49 549.178   6
  -1  11  11 3259.43 356.429   1
   1  11 -11 3127.79 342.828   2
   1 -11 -11 3615.23 305.615   7
   1  11 -11 3889.67 397.371   7
  -1 -11  11 3691.99 369.547   6
  -1  11  10 19493.4 536.153   5
   1 -11 -10 19423.4 694.550   7
   1  11 -10 19589.8 783.719   2
   1  11 -10 20411.8 888.077   7
  -1 -11  10 20143.3 797.192   6
  -1  11   9 3545.27 202.910   5
  -1 -11   9 3219.55 327.663   6
   1  11  -9 2923.95 298.752   2
   1 -11  -9 3506.30 287.964   7
   1  11  -9 3596.43 358.297   7
   1  11  -8 1698.63 234.365   7
   1  11  -8 1311.59 190.257   2
   1 -11  -8 1516.12 182.498   7
  -1  11   8 1361.31 106.984   5
  -1 -11   8 1874.64 242.065   6
  -1 -11   7 39473.4 1008.93   6
  -1  11   7 37291.2 405.214   5
   1  11  -7 36625.1 913.795   2
   1  11  -7 40077.8 1093.30   7
  -1 -11   6 4529.01 328.952   6
  -1  11   6 4656.37 302.804   4
   1  11  -6 4534.56 345.426   7
   1  11  -5 2024.19 221.785   7
  -1  11   5 2134.91 200.729   4
  -1 -11   5 2182.00 226.056   6
  -1 -11   4 57411.7 1047.76   6
   1 -11  -4 58550.6 775.136   6
  -1  11   4 56762.0 1056.03   4
   1  11  -4 55475.0 1101.03   7
   1  11  -3 382.212 121.846   3
  -1  11   3 200.355 53.4151   4
  -1 -11   3 332.261 86.8427   6
   1 -11  -3 284.835 56.8879   6
   1 -11  -2 8549.62 203.871   5
  -1  11   2 9460.84 434.917   4
  -1 -11   2 8955.02 390.204   6
   1 -11  -2 8993.90 302.125   6
   1 -11  -2 8642.58 173.248   5
   1  11  -2 9045.65 462.291   3
  -1  11   1 957.353 174.211   4
  -1  11   1 758.421 167.628   3
  -1 -11   1 921.748 158.035   6
   1 -11  -1 1049.82 134.115   6
   1  11  -1 757.912 114.983   3
   1  11   0 793.479 119.860   3
   1 -11   0 1116.23 113.555   6
  -1  11   0 1010.64 133.989   4
  -1 -11   0 947.933 124.332   6
  -1  11   0 1105.34 167.871   3
   1  11   1 44312.9 815.009   3
   1  11   1 42681.2 679.547   5
  -1  11  -1 45651.8 1014.33   3
   1  11   1 45585.9 680.727   4
  -1  11  -1 42247.9 931.742   4
   1 -11   1 44678.1 777.729   6
  -1 -11  -1 45133.6 848.808   6
   1  11   2 97148.7 944.372   4
  -1  11  -2 95584.5 1481.50   3
   1  11   2 99575.0 1180.15   3
   1 -11   2 95700.4 1219.50   6
   1  11   2 94385.2 990.101   5
   1  11   3 24222.5 612.540   3
  -1  11  -3 26531.6 546.103   2
   1  11   3 25913.2 455.114   4
  -1  11  -3 24972.8 768.556   3
   1  11   3 25378.2 527.706   5
   1 -11   3 24764.5 665.999   6
  -1  11  -4 17283.2 491.125   2
  -1  11  -4 16521.7 638.199   3
   1  11   4 16738.8 343.392   4
   1 -11   4 16499.1 566.444   6
   1  11   4 16450.3 457.219   5
   1 -11   5 3383.80 278.528   6
  -1  11  -5 3182.72 288.753   3
  -1  11  -5 3723.68 247.917   2
   1  11   5 2741.46 168.214   1
   1  11   5 3254.46 218.800   5
  -1  11  -6 17616.6 605.474   2
   1  11   6 18720.9 502.409   1
   1 -11   6 18241.3 653.872   6
  -1  11  -6 17127.7 697.420   3
   1  11   6 17976.8 562.824   5
  -1  11  -7 39842.2 1079.54   3
   1  11   7 41034.8 918.787   5
   1  11   7 40936.8 811.859   1
  -1 -11  -7 38661.0 577.658   7
   1 -11   7 37637.0 1005.50   6
  -1  11  -7 40076.8 972.851   2
  -1  11  -8 1975.08 238.329   3
  -1 -11  -8 1713.30 122.722   7
   1 -11   8 1814.72 235.322   6
   1 -11   8 1747.19 251.753   5
   1  11   8 1958.63 206.165   5
   1  11   8 2264.19 210.504   1
  -1  11  -8 1932.86 232.240   2
  -1  11  -9 13215.9 672.136   3
   1 -11   9 12303.2 649.023   6
   1  11   9 13588.2 576.910   5
   1 -11   9 13748.6 678.012   5
   1  11   9 13386.6 543.846   1
  -1  11  -9 11580.0 612.743   2
   1  11  10 21993.9 747.923   1
   1 -11  10 20855.7 875.824   6
   1 -11  10 21729.1 912.629   5
   1  11  10 22832.4 792.942   5
  -1  11 -10 21672.7 863.069   2
  -1  11 -10 22220.6 892.593   3
  -1  11 -11 972.509 204.416   2
   1 -11  11 994.176 214.240   5
   1  11  11 1093.12 178.817   1
  -1  11 -11 790.285 177.723   3
   1  11  11 849.872 159.952   5
   1 -11  11 773.257 179.845   6
   1  11  12 3683.16 337.157   5
  -1  11 -12 4177.81 450.269   2
   1 -11  12 3928.68 412.383   5
  -1  11 -12 3818.47 380.391   3
   1  11  12 4181.19 356.291   1
   1  11  13 94.4972 72.3921   1
   1 -11  13 30.7764 95.3472   5
  -1  11 -13 28.9432 95.2139   3
  -1  11 -13 115.144 168.746   2
  -1  11 -14 3030.87 409.360   2
  -1  11 -14 3506.77 414.339   3
   1  11  14 3133.49 351.365   1
   1 -11  14 4247.40 472.088   5
   1 -11  15 1629.03 301.071   5
   1  11  15 1790.73 283.614   1
  -1  11 -15 1579.18 323.906   2
  -1  11 -15 1795.96 285.118   3
   1 -11  16 390.300 197.779   5
  -1  11 -16 483.348 249.100   2
   1  11  16 610.670 179.638   1
   1  11  17 51.3505 132.024   1
   1 -11  17 234.093 176.380   5
  -1  11 -17 535.656 248.549   2
  -1  11 -18 2707.74 464.909   2
   1  11  18 2516.95 386.109   1
  -1 -11 -18 1963.10 461.361   2
   1 -11  18 2601.11 429.293   5
  -1 -12  19 835.961 261.263   5
   1 -12 -19 1006.67 284.369   2
   1  12 -18 369.643 225.928   2
  -1 -12  18 170.045 142.734   1
   1 -12 -18-36.4196 140.515   2
  -1 -12  18 419.007 226.194   5
  -1 -12  17 581.006 197.751   5
   1 -12 -17 213.921 167.044   2
  -1  12  17 147.045 131.179   1
   1  12 -17 417.068 186.949   2
   1  12 -17 31.0432 150.700   3
   1 -12 -16 2072.13 342.420   2
  -1  12  16 3372.68 421.661   1
  -1 -12  16 3519.42 420.738   5
   1  12 -16 2241.20 443.186   3
   1  12 -16 3535.24 462.082   2
  -1  12  15 830.459 290.672   1
   1  12 -15 1712.89 312.472   2
  -1 -12  15 1836.96 317.761   6
   1 -12 -15 1117.93 276.918   2
   1  12 -15 1292.04 305.585   3
  -1 -12  14 1634.87 298.323   6
  -1  12  14 660.814 243.004   1
   1  12 -14 656.611 268.898   3
   1  12 -14 936.842 243.532   2
   1 -12 -14 949.104 237.998   2
   1  12 -13 3404.76 513.382   3
   1  12 -13 4853.33 470.128   7
  -1 -12  13 4515.10 450.769   6
  -1  12  13 4965.76 458.321   1
   1  12 -13 4449.94 446.714   2
   1  12 -12 7031.76 534.119   2
   1  12 -12 7502.06 586.042   7
   1 -12 -12 7049.03 432.646   7
  -1 -12  12 7007.95 537.387   6
   1  12 -11 3494.87 394.295   7
   1  12 -11 3011.87 354.285   2
   1 -12 -11 3294.29 292.526   7
  -1 -12  11 3125.30 353.574   6
  -1 -12  10 282.477 147.856   6
   1  12 -10 165.228 153.114   3
   1  12 -10 60.9606 114.745   2
   1  12 -10 92.8231 81.9957   7
   1 -12 -10 115.476 52.5491   7
   1  12  -9 5427.48 446.484   7
   1 -12  -9 5249.76 360.326   7
  -1 -12   9 5005.93 410.027   6
   1  12  -9 4766.00 369.902   2
   1  12  -8 11641.1 621.328   7
   1 -12  -8 11588.7 532.281   7
  -1  12   8 11463.5 247.135   5
  -1 -12   8 11033.4 565.158   6
   1  12  -8 10584.0 534.844   2
   1  12  -7 3255.43 317.710   7
  -1 -12   7 3095.98 297.262   6
   1  12  -6 462.917 127.532   3
   1  12  -6 317.982 117.393   7
  -1 -12   6 270.214 88.7173   6
  -1  12   6 356.831 82.4702   4
   1  12  -5 24.7321 72.5060   3
  -1  12   5 99.7613 42.7059   4
  -1 -12   5 121.444 70.4014   6
   1  12  -4 33.2257 89.7587   3
  -1  12   4 279.601 78.1684   4
  -1 -12   4 99.8847 94.0649   6
   1 -12  -4 191.945 47.0880   6
  -1  12   3 16893.6 601.134   4
   1 -12  -3 17833.6 441.285   6
   1  12  -3 18269.4 708.381   3
  -1 -12   3 17206.7 564.720   6
  -1 -12   2 112526. 1420.98   6
  -1  12   2 111148. 1507.53   4
   1  12  -2 112565. 1633.83   3
   1 -12  -2 108296. 784.213   5
   1 -12  -2 111826. 1121.15   6
  -1 -12   1 24716.3 646.153   6
  -1  12   1 27003.0 799.778   3
   1  12  -1 25223.4 709.266   3
  -1  12   1 25198.2 714.929   4
   1 -12  -1 25264.1 551.381   6
  -1  12   0 15803.3 566.286   4
   1  12   0 15168.1 526.891   3
  -1  12   0 15830.3 627.547   3
  -1 -12   0 15484.0 508.143   6
   1 -12   0 15220.9 451.477   6
   1  12   1 26142.4 658.562   3
  -1  12  -1 25817.1 799.752   3
  -1 -12  -1 26513.5 666.651   6
  -1  12  -1 25633.8 727.665   4
   1  12   1 26329.0 548.682   4
   1 -12   1 26118.6 623.297   6
   1  12   2 40852.8 816.437   3
   1 -12   2 38971.8 810.174   6
   1  12   2 39381.0 645.805   4
  -1  12  -2 39878.9 995.370   3
   1  12   2 36699.9 644.424   5
   1  12   3 13421.1 351.612   4
   1  12   3 13254.1 480.299   3
   1 -12   3 13217.6 489.189   6
  -1  12  -3 12885.3 574.183   3
   1  12   3 12709.0 380.871   5
   1  12   4 511.930 99.9484   3
  -1  12  -4 542.933 88.7037   2
   1 -12   4 491.470 115.629   6
   1  12   4 328.612 64.7884   5
   1  12   4 525.881 63.2173   4
  -1  12  -4 637.709 150.174   3
  -1  12  -5 75.9783 53.7581   2
   1  12   5 190.840 61.8987   5
   1 -12   5 0.79257 66.3868   6
  -1  12  -5 232.281 110.751   3
  -1  12  -6 40308.5 914.039   2
   1 -12   6 39757.0 1006.02   6
  -1  12  -6 40880.3 1098.78   3
   1  12   6 41280.2 828.252   5
  -1  12  -7 3638.82 334.338   3
   1  12   7 4065.40 253.197   1
   1 -12   7 3793.31 309.684   6
  -1 -12  -7 3313.66 176.973   7
  -1  12  -7 3447.57 296.804   2
   1  12   7 3477.92 260.756   5
   1 -12   8 615.180 147.033   6
  -1  12  -8 706.152 158.509   2
  -1  12  -8 679.186 150.565   3
   1 -12   8 591.662 174.482   5
   1  12   8 758.285 128.166   5
   1  12   8 595.477 116.534   1
  -1 -12  -8 633.024 77.8831   7
  -1  12  -9 3963.25 376.187   3
   1 -12   9 3901.92 382.776   5
  -1  12  -9 3943.76 339.164   2
   1  12   9 3951.07 311.215   5
   1  12   9 4157.03 301.940   1
   1 -12   9 3656.60 339.591   6
  -1  12 -10 977.514 202.547   3
   1  12  10 1139.42 176.691   1
   1  12  10 1038.51 172.171   5
   1 -12  10 922.011 192.116   5
  -1  12 -10 973.106 199.018   2
   1 -12  10 1250.96 248.616   6
   1  12  11 1942.43 242.387   5
   1 -12  11 1877.92 272.760   6
  -1  12 -11 1891.79 286.915   2
  -1  12 -11 1988.94 306.370   3
   1 -12  11 1952.62 299.220   5
   1  12  11 2186.24 248.920   1
   1  12  12 11546.9 613.517   5
  -1  12 -12 9910.29 675.052   2
   1 -12  12 10832.8 711.177   5
   1 -12  12 10147.0 659.831   6
  -1  12 -12 10905.3 671.860   3
   1  12  12 11751.3 601.798   1
  -1  12 -13 2937.29 364.028   3
   1 -12  13 2966.54 386.267   5
   1  12  13 3504.97 347.337   1
  -1  12 -13 2901.57 372.888   2
  -1  12 -14 871.793 245.333   2
   1  12  14 636.640 155.410   1
   1 -12  14 779.804 256.802   5
  -1  12 -14 812.678 206.427   3
   1 -12  15 4357.55 502.486   5
  -1  12 -15 3406.10 423.416   3
  -1  12 -15 3596.04 485.753   2
   1  12  15 4494.59 434.291   1
  -1  12 -16-93.6503 179.743   2
   1 -12  16 103.031 158.063   5
   1  12  16-199.003 114.423   1
  -1  12 -17 126.390 169.253   2
   1 -12  17 632.208 272.394   5
   1 -12  18 2.67306 164.422   5
  -1 -12 -18-8.06307 130.698   2
  -1  12 -18-92.9832 169.317   2
   1  13 -18 458.112 243.670   2
  -1 -13  18-80.8852 125.484   5
   1 -13 -18 266.920 178.108   2
   1  13 -17 23.1263 138.134   2
   1 -13 -17 297.848 218.888   2
  -1 -13  17-14.9073 126.318   5
   1  13 -17 185.981 166.258   3
   1  13 -16 1967.30 357.682   2
   1 -13 -16 1827.82 338.629   2
  -1 -13  16 1910.83 357.654   5
  -1 -13  16 1805.85 318.663   6
   1  13 -16 1446.04 342.144   3
   1 -13 -15 1057.54 232.165   2
  -1 -13  15 376.464 167.196   6
   1  13 -15 1274.87 286.933   2
   1  13 -15 699.678 257.436   3
  -1 -13  14 15.3860 119.634   6
   1 -13 -14 19.0277 101.587   2
   1  13 -14 92.0256 129.605   2
   1  13 -14 233.530 172.902   3
   1  13 -13 6434.50 660.986   3
  -1 -13  13 6683.78 554.098   6
   1  13 -13 7818.70 599.975   2
   1 -13 -12 3194.64 295.028   7
   1  13 -12 3136.41 359.872   2
  -1 -13  12 3664.50 395.139   6
   1  13 -12 2346.42 416.465   3
   1  13 -11 224.086 178.095   3
   1  13 -11 147.860 86.9001   2
   1 -13 -11 303.896 95.9281   7
  -1 -13  11 194.252 119.973   6
   1  13 -10 40448.7 1153.61   2
   1  13 -10 43869.1 1351.91   7
  -1 -13  10 42307.2 1238.48   6
   1 -13 -10 41999.0 1049.05   7
   1  13  -9 13114.6 712.070   7
   1  13  -9 11114.3 581.046   2
  -1 -13   9 12390.9 654.314   6
   1 -13  -9 13338.2 581.240   7
   1  13  -9 12256.9 763.466   3
   1  13  -8 29386.0 1173.80   3
  -1 -13   8 29369.3 954.735   6
   1  13  -7 20970.5 977.360   3
  -1 -13   7 20706.3 763.512   6
  -1 -13   6 61855.7 1269.37   6
  -1  13   6 62068.5 1166.48   4
  -1 -13   5 78125.9 1380.06   6
  -1  13   5 79650.3 1322.23   4
   1 -13  -5 81371.4 1041.72   6
   1  13  -4 14290.0 668.999   3
  -1 -13   4 13284.7 537.337   6
  -1  13   4 13392.9 538.742   4
   1 -13  -4 13859.1 416.098   6
  -1 -13   3 5437.40 336.413   6
   1  13  -3 6021.80 404.379   3
  -1  13   3 5230.55 345.628   4
   1 -13  -3 5480.01 259.310   6
  -1  13   2 11944.9 525.494   4
   1 -13  -2 11954.3 395.020   6
   1 -13  -2 10620.4 266.275   5
  -1 -13   2 12314.4 503.001   6
   1  13  -2 11929.1 535.632   3
  -1 -13   1 10049.2 435.289   6
   1 -13  -1 10767.9 381.029   6
  -1  13   1 11202.4 546.558   3
   1  13  -1 10359.2 465.348   3
  -1  13   1 11243.9 487.669   4
   1  13   0 3071.14 239.317   3
  -1 -13   0 2885.59 230.309   6
  -1  13   0 3101.07 271.811   4
   1 -13   0 3010.98 207.282   6
  -1  13   0 3240.21 299.213   3
  -1  13  -1 26281.8 834.226   3
   1  13   1 25388.3 573.351   4
   1 -13   1 24494.0 636.221   6
   1  13   1 24476.1 663.822   3
  -1  13  -1 24011.6 732.107   4
  -1 -13  -1 24663.6 676.686   6
   1  13   2 31063.6 750.625   3
   1  13   2 28467.8 580.994   5
   1 -13   2 29195.2 722.749   6
   1  13   2 30080.8 594.850   4
  -1  13  -2 29100.9 883.447   3
   1  13   3 3172.95 192.936   5
  -1  13  -3 3117.92 300.638   3
   1 -13   3 3600.25 266.782   6
   1  13   3 2552.23 267.433   3
   1  13   3 3188.24 188.074   4
  -1  13  -4 72007.2 1430.72   3
  -1  13  -4 73925.4 1055.22   2
   1  13   4 72608.1 940.666   5
   1 -13   4 73413.8 1279.21   6
   1  13   4 74211.9 826.855   4
   1 -13   5 6597.12 403.091   6
  -1  13  -5 7033.93 350.896   2
  -1  13  -5 6455.94 452.694   3
   1  13   5 6753.15 306.552   5
  -1  13  -6 33473.6 1025.55   3
   1  13   6 33409.1 731.382   5
  -1  13  -6 32948.2 842.500   2
   1 -13   6 31940.1 925.206   6
  -1 -13  -7 13248.0 379.333   7
   1  13   7 13211.0 494.089   5
   1 -13   7 13302.4 629.270   6
  -1  13  -7 13762.9 567.986   2
  -1  13  -7 13387.0 663.085   3
   1 -13   8 22498.3 885.353   5
  -1  13  -8 21942.8 789.991   2
   1  13   8 22495.7 695.652   5
   1 -13   8 22949.0 833.911   6
  -1  13  -8 22820.2 903.372   3
   1  13   8 24427.6 671.640   1
  -1  13  -9 36654.9 1152.67   3
   1  13   9 38360.9 931.451   1
   1  13   9 35979.8 952.225   5
  -1  13  -9 33684.0 1043.39   2
   1 -13   9 34152.8 1135.47   5
   1 -13   9 34932.4 1080.60   6
   1  13  10 17524.2 697.188   5
  -1  13 -10 16687.1 763.418   2
  -1  13 -10 16931.4 820.639   3
   1 -13  10 16885.4 794.636   6
   1  13  10 18431.7 698.684   1
   1 -13  10 16529.0 832.172   5
  -1  13 -11 567.701 194.173   2
   1  13  11 253.560 102.035   5
   1  13  11 250.764 98.7646   1
   1 -13  11 176.993 115.032   5
   1 -13  11 166.129 100.589   6
  -1  13 -11 224.821 125.166   3
  -1  13 -12 2228.67 319.889   2
   1  13  12 2537.31 282.755   1
   1 -13  12 2193.39 321.070   6
   1 -13  12 2031.12 316.223   5
  -1  13 -12 2620.23 330.473   3
   1  13  13 3346.79 336.993   1
   1 -13  13 2742.84 373.959   5
  -1  13 -13 2984.78 367.105   2
  -1  13 -13 3349.93 406.478   3
  -1  13 -14-18.7708 107.961   2
  -1  13 -14 114.697 110.663   3
   1  13  14 119.850 91.2042   1
   1 -13  14 281.920 182.367   5
  -1  13 -15 506.443 154.370   2
   1  13  15 382.149 162.942   1
   1 -13  15 590.897 213.800   5
  -1  13 -15 218.630 130.474   3
  -1  13 -16 3685.49 495.228   2
   1 -13  16 3432.56 459.589   5
  -1  13 -17 330.659 216.054   2
   1 -13  17 178.726 154.355   5
  -1 -13 -18 524.898 317.485   2
  -1  13 -18 1089.77 313.859   2
   1 -13  18 470.654 171.204   5
   1  14 -18 535.086 227.328   2
   1  14 -18 155.318 164.796   3
  -1 -14  18 486.842 212.575   5
   1  14 -17 161.485 196.459   3
   1 -14 -17 233.029 176.531   2
   1  14 -17-356.866 206.205   2
  -1 -14  17-25.1035 167.673   5
  -1 -14  16 76.4490 112.906   5
   1 -14 -16 239.501 181.217   2
   1  14 -16-78.6007 158.185   2
  -1 -14  16 61.7517 184.903   6
   1  14 -16 508.293 252.274   3
   1 -14 -15 128.187 167.672   2
   1  14 -15-36.0616 143.062   3
  -1 -14  15 205.425 187.147   6
   1  14 -15 155.554 110.785   2
   1 -14 -14 1500.04 260.066   2
   1  14 -14 1340.25 323.406   3
   1  14 -14 1434.26 261.866   2
  -1 -14  14 1481.37 264.421   6
   1  14 -13 7230.59 706.592   3
  -1 -14  13 8040.75 628.420   6
   1  14 -13 7706.60 594.066   2
   1  14 -12 277.536 168.750   3
  -1 -14  12 96.1343 129.163   6
   1  14 -12 40.5631 87.1829   2
  -1 -14  11-66.4929 128.891   6
   1  14 -11 258.549 189.544   3
   1  14 -11 188.051 131.288   2
   1 -14 -11 161.783 63.8660   7
   1 -14 -10 2576.12 263.344   7
  -1 -14  10 2988.21 353.328   6
   1  14 -10 2522.58 375.449   3
   1 -14  -9 73719.2 1416.38   7
  -1 -14   9 74925.7 1619.04   6
   1  14  -8 8111.25 600.032   3
  -1 -14   8 7168.79 488.821   6
  -1  14   7 5857.25 364.860   4
  -1 -14   7 5180.80 400.358   6
   1  14  -7 5392.77 492.671   3
  -1 -14   6 10598.4 551.432   6
  -1  14   6 10728.0 491.711   4
   1  14  -6 12258.0 677.601   3
  -1  14   5 79201.2 1355.85   4
  -1 -14   5 78005.0 1415.12   6
   1 -14  -5 80025.5 1071.71   6
  -1 -14   4 24757.5 754.102   6
   1  14  -4 27893.7 934.733   3
  -1  14   4 25803.6 771.514   4
   1 -14  -4 26454.3 599.956   6
   1 -14  -3 17319.0 234.904   5
   1  14  -3 20424.3 750.645   3
   1 -14  -3 19355.2 508.880   6
  -1 -14   3 19524.2 655.224   6
  -1  14   3 19066.5 666.214   4
  -1  14   2 2215.98 245.857   3
   1  14  -2 2123.55 210.489   3
   1 -14  -2 2009.57 172.740   6
  -1  14   2 1761.81 214.020   4
  -1 -14   2 1775.88 205.491   6
   1  14  -1 1200.98 170.933   3
  -1 -14   1 901.593 144.983   6
  -1  14   1 1162.64 171.504   4
   1 -14  -1 1363.81 144.917   6
  -1  14   1 1490.43 219.598   3
  -1  14   0 5468.19 353.484   4
  -1  14   0 5928.16 414.369   3
   1 -14   0 5120.36 292.681   6
  -1 -14   0 5073.96 317.459   6
   1  14   0 5517.57 338.258   3
  -1 -14  -1 75009.0 1223.93   6
   1  14   1 75558.3 1229.13   3
   1 -14   1 75902.9 1156.18   6
   1  14   1 76312.6 1059.61   4
  -1  14  -1 77173.1 1475.36   3
  -1  14  -1 72436.8 1319.63   4
   1  14   2 115.952 58.3620   4
  -1  14  -2 28.1198 63.5907   4
  -1 -14  -2-29.7033 59.3495   6
  -1  14  -2 55.7029 107.195   3
   1 -14   2 74.0602 74.8608   6
   1  14   2 61.9900 66.1372   3
  -1  14  -3 306.917 93.2984   3
   1  14   3 531.879 102.919   3
   1  14   3 368.319 73.7449   5
   1 -14   3 385.861 84.1707   6
   1  14   3 381.865 63.7012   4
   1  14   4 14392.1 421.484   5
   1 -14   4 15228.9 594.938   6
   1  14   4 15849.8 400.540   4
   1  14   4 15181.4 537.758   3
  -1  14  -4 14395.0 663.101   3
   1 -14   5 160059. 2029.72   6
   1  14   5 160944. 1474.55   5
  -1  14  -5 155094. 2240.19   3
  -1  14  -5 161767. 1708.05   2
  -1  14  -6 724.483 120.889   2
   1 -14   6 573.414 153.873   6
  -1  14  -6 679.942 159.747   3
   1  14   6 793.137 114.068   5
  -1  14  -7 1407.16 240.367   3
  -1  14  -7 1497.92 194.902   2
   1 -14   7 1252.86 206.298   6
   1  14   7 1510.39 155.806   5
  -1  14  -8 15111.6 752.326   3
   1 -14   8 15068.3 698.136   6
  -1  14  -8 14891.6 661.515   2
   1  14   8 15221.7 550.718   5
   1 -14   9 26262.5 952.006   6
  -1  14  -9 24602.3 884.929   2
  -1  14  -9 24937.7 986.545   3
   1  14   9 24311.5 759.521   5
   1 -14   9 26077.0 989.047   5
   1  14  10 6364.30 409.241   5
   1 -14  10 6012.52 516.836   5
  -1  14 -10 6250.66 507.541   3
   1 -14  10 5715.85 450.096   6
  -1  14 -10 5645.11 461.596   2
   1  14  10 6098.86 400.554   1
  -1  14 -11 4010.65 404.415   2
  -1  14 -11 4355.37 442.248   3
   1 -14  11 5028.15 469.651   5
   1 -14  11 3942.82 419.993   6
   1  14  11 4817.20 374.830   1
   1 -14  12 94.2460 104.430   5
  -1  14 -12 251.172 118.981   2
  -1  14 -12 380.738 146.033   3
   1  14  12 110.435 93.9886   1
   1 -14  12 171.637 108.998   6
   1 -14  13 223.840 169.626   6
   1  14  13 61.3100 105.139   1
  -1  14 -13-13.4548 94.9709   3
  -1  14 -13 10.7110 134.683   2
   1 -14  13 86.3460 112.872   5
  -1  14 -14 321.259 169.561   2
   1 -14  14 512.868 240.496   5
   1  14  14 81.2691 78.7474   1
  -1  14 -14 87.2172 117.536   3
  -1  14 -15 5642.35 521.612   3
  -1  14 -15 7316.64 661.705   2
   1 -14  15 7032.61 653.604   5
  -1  14 -16 589.521 252.567   2
   1 -14  16 336.941 187.330   5
  -1  14 -17 189.478 240.509   2
   1 -14  17-29.1762 126.381   5
  -1  14 -18-50.0473 191.434   2
   1  15 -18 130.059 187.678   2
  -1 -15  18 172.183 146.425   5
   1  15 -18 224.426 224.322   3
   1  15 -17 2087.18 380.504   2
  -1 -15  17 1297.30 318.406   5
   1  15 -17 1728.87 340.778   3
   1  15 -16 347.305 218.857   3
  -1 -15  16 519.085 203.417   5
   1  15 -16 351.486 186.161   2
   1 -15 -16 748.015 260.048   2
  -1 -15  16 240.112 161.686   6
   1  15 -15 4359.62 591.249   3
  -1 -15  15 6441.48 623.043   6
   1 -15 -15 6019.17 543.437   2
   1  15 -15 5608.26 544.056   2
   1  15 -14 3381.02 430.000   2
  -1 -15  14 3099.87 383.315   6
   1  15 -14 3465.38 476.749   3
   1  15 -13 7327.78 584.703   2
   1  15 -13 7465.61 702.913   3
  -1 -15  13 8050.33 633.313   6
  -1 -15  12 8720.74 639.146   6
   1  15 -12 8551.58 594.641   2
   1  15 -12 9293.46 758.189   3
  -1 -15  11 5207.59 459.616   6
   1 -15 -11 4966.15 370.727   7
   1  15 -11 4241.68 566.014   3
   1 -15 -10 7010.97 443.336   7
   1  15 -10 8083.33 643.988   3
  -1 -15  10 7612.43 540.936   6
   1  15  -9 290.243 166.366   3
   1 -15  -9 31.9418 71.0386   7
  -1 -15   9 270.879 147.398   6
   1  15  -8 9496.79 650.313   3
  -1 -15   8 8826.63 537.590   6
  -1 -15   7-14.0157 99.8156   6
   1  15  -7-72.7861 109.223   3
  -1  15   7 37.7432 59.8589   4
   1  15  -6 15057.4 762.882   3
  -1  15   6 13698.4 579.537   4
  -1 -15   6 14390.4 642.231   6
   1 -15  -6 14356.4 483.712   6
  -1  15   5 10111.5 494.104   4
   1  15  -5 10690.0 609.936   3
   1 -15  -5 10304.2 399.028   6
  -1 -15   5 10333.8 535.435   6
  -1 -15   4 5920.46 392.583   6
   1  15  -4 6195.79 437.539   3
  -1  15   4 6000.65 376.370   4
   1 -15  -4 5644.37 289.013   6
   1 -15  -3 40984.5 405.265   5
  -1  15   3 45954.2 1069.54   4
   1 -15  -3 40511.4 418.435   5
   1 -15  -3 46272.4 832.108   6
  -1 -15   3 46223.5 1033.57   6
   1  15  -3 47356.6 1155.71   3
  -1 -15   2 23535.0 724.576   6
   1  15  -2 25617.0 817.189   3
   1 -15  -2 24252.6 615.673   6
  -1  15   2 25780.2 800.188   4
  -1  15   2 24425.5 892.097   3
  -1 -15   1 38306.5 910.699   6
  -1  15   1 41075.5 1101.69   3
   1  15  -1 38208.6 973.840   3
   1 -15  -1 38250.8 784.446   6
  -1  15   1 38878.7 977.691   4
  -1 -15   0 43613.6 953.012   6
   1  15   0 43910.4 871.937   4
   1  15   0 44919.6 1002.20   3
   1 -15   0 43501.8 873.919   6
  -1  15   0 46601.7 1192.51   3
  -1  15   0 43282.6 1043.81   4
   1 -15   1 30099.6 774.054   6
  -1  15  -1 33093.6 1006.30   3
  -1  15  -1 30709.1 892.846   4
  -1 -15  -1 31542.5 819.585   6
   1  15   1 33351.0 861.305   3
   1  15   1 32462.6 724.541   4
   1  15   2 59284.7 930.656   4
   1 -15   2 57156.7 1100.46   6
  -1 -15  -2 60964.0 1150.75   6
  -1  15  -2 59126.4 1256.69   4
  -1  15  -2 60530.3 1368.41   3
  -1  15  -3 7370.57 476.390   3
   1  15   3 6805.33 307.875   4
   1  15   3 7020.90 297.565   5
   1 -15   3 6590.10 386.681   6
   1 -15   4 669.625 123.723   6
  -1  15  -4 720.193 165.013   3
   1  15   4 630.684 125.150   3
   1  15   4 749.215 99.1454   4
   1  15   4 724.817 102.398   5
   1  15   5 11224.1 342.349   4
  -1  15  -5 10769.1 611.192   3
   1 -15   5 10851.9 541.792   6
   1  15   5 10523.9 374.937   5
   1  15   6 12422.0 425.637   5
  -1  15  -6 12780.3 514.005   2
   1 -15   6 12587.4 612.546   6
  -1  15  -6 12450.7 657.680   3
  -1  15  -7 135.857 87.5586   2
   1  15   7 15.7991 35.6593   5
   1 -15   7 72.8177 103.469   6
  -1  15  -7-57.1768 117.380   3
   1 -15   8 24411.6 907.373   6
   1  15   8 24534.4 687.795   5
  -1  15  -8 24387.0 837.438   2
  -1  15  -8 25384.2 987.803   3
  -1  15  -9 14228.6 755.792   3
   1 -15   9 12910.2 740.631   5
   1 -15   9 14465.1 724.215   6
   1  15   9 13748.2 544.445   5
  -1  15  -9 14386.3 674.027   2
   1 -15  10 5679.84 510.280   5
  -1  15 -10 6184.86 481.802   2
   1 -15  10 6111.19 475.002   6
  -1  15 -10 5895.93 493.922   3
   1 -15  11 10636.4 709.032   6
  -1  15 -11 10880.0 677.018   2
  -1  15 -11 11306.4 711.081   3
   1 -15  11 11454.4 769.089   5
  -1  15 -12 1379.36 256.299   3
   1  15  12 978.222 225.754   1
   1 -15  12 1650.54 310.425   5
   1 -15  12 1673.15 285.869   6
  -1  15 -12 1597.05 296.993   2
  -1  15 -13 2888.66 387.841   2
  -1  15 -13 2653.37 380.354   3
   1 -15  13 3592.64 442.957   5
   1 -15  13 3128.20 417.176   6
  -1  15 -14 2968.98 375.471   3
  -1  15 -14 2705.62 396.579   2
   1 -15  14 2932.68 413.280   5
  -1  15 -15 1335.38 270.153   3
  -1  15 -15 1675.82 327.677   2
   1 -15  15 1985.01 375.440   5
   1 -15  16 3487.90 497.218   5
  -1  15 -16 3258.23 501.064   2
  -1  15 -17 531.230 223.006   2
   1 -15  17 484.279 226.927   5
  -1  15 -18 143.317 168.939   2
   1  16 -18 990.090 300.449   3
   1  16 -17 307.213 160.709   3
  -1 -16  17 676.318 272.583   5
  -1 -16  16 3115.93 463.255   5
  -1 -16  16 2540.90 404.337   6
   1  16 -16 2726.24 462.931   3
  -1 -16  15 506.427 232.314   6
   1 -16 -15-47.5049 112.708   2
   1  16 -15 291.060 213.815   3
   1  16 -14 3466.26 500.890   3
  -1 -16  14 3504.31 444.468   6
  -1 -16  13-43.1059 131.461   6
   1  16 -13-28.3583 110.341   3
  -1 -16  12 1452.73 287.558   6
   1  16 -12 1536.60 319.473   3
  -1 -16  11 8737.65 613.554   6
   1  16 -11 7855.72 688.294   3
   1 -16 -10-53.8901 60.4404   7
   1  16 -10-150.943 125.489   3
   1  16  -9 1379.15 259.205   3
  -1 -16   9 1602.82 255.447   6
   1  16  -8 7817.42 601.856   3
  -1 -16   8 7068.82 506.492   6
  -1  16   7 3554.19 302.079   4
   1  16  -7 3743.29 414.924   3
  -1 -16   7 3647.91 347.616   6
  -1 -16   6 5181.63 408.050   6
   1  16  -6 5506.59 481.665   3
   1 -16  -6 5134.70 302.216   6
  -1  16   6 4697.52 356.492   4
  -1  16   5 1008.72 162.427   4
  -1 -16   5 690.943 153.159   6
   1 -16  -5 1061.33 141.905   6
   1  16  -5 1104.67 218.553   3
   1 -16  -4 4755.65 272.076   6
  -1 -16   4 4566.15 353.561   6
   1  16  -4 4734.42 380.591   3
  -1  16   4 4470.91 348.363   4
  -1 -16   3 5735.40 386.414   6
   1 -16  -3 5468.31 302.631   6
   1 -16  -3 5148.46 162.121   5
   1  16  -3 5554.65 415.649   3
  -1  16   3 5733.53 401.053   4
  -1  16   2 25555.5 916.067   3
  -1  16   2 25119.2 817.753   4
   1  16  -2 24941.7 839.891   3
   1 -16  -2 24069.0 644.253   6
  -1 -16   2 24041.2 762.437   6
   1 -16  -1 4337.07 287.996   6
   1  16  -1 4420.35 365.713   3
  -1 -16   1 4069.62 321.104   6
  -1  16   1 4432.03 350.023   4
  -1  16   1 4204.92 383.362   3
  -1  16   0 5724.83 401.775   4
   1  16   0 5356.70 390.495   3
   1 -16   0 5309.67 339.712   6
   1  16   0 5621.94 339.790   4
  -1 -16   0 5157.25 357.238   6
  -1 -16  -1 37278.4 917.667   6
   1  16   1 38410.3 814.712   4
   1 -16   1 36775.2 887.284   6
  -1  16  -1 40800.6 1161.01   3
   1  16   1 38850.8 959.595   3
  -1  16  -1 38024.0 1021.80   4
   1  16   2 12158.8 539.271   3
  -1  16  -2 11619.2 568.827   4
   1 -16   2 10486.4 481.635   6
   1  16   2 10906.9 421.384   4
  -1  16  -2 11498.3 632.605   3
  -1 -16  -2 10933.5 496.650   6
   1  16   3 23566.9 764.735   3
   1 -16   3 21640.0 722.998   6
   1  16   3 21664.5 575.976   4
  -1 -16  -3 22773.9 739.870   6
  -1  16  -3 21242.3 861.254   3
   1  16   4 8384.36 441.238   3
   1  16   4 8033.09 319.824   5
   1  16   4 7666.85 320.911   4
  -1  16  -4 7753.49 519.278   3
   1 -16   4 7576.51 442.811   6
   1  16   5 142.101 38.4407   5
  -1  16  -5 72.0528 100.380   3
   1  16   5 147.159 41.1682   4
   1 -16   5 139.221 81.0000   6
  -1  16  -6 3699.05 382.466   3
   1 -16   6 4086.79 364.270   6
   1  16   6 4165.86 245.152   5
  -1  16  -7 7793.73 445.318   2
  -1  16  -7 7946.44 572.674   3
   1  16   7 8027.44 352.403   5
   1 -16   7 7393.87 492.660   6
  -1  16  -8 1514.99 252.521   3
   1 -16   8 1768.68 259.661   6
   1  16   8 1420.34 160.668   5
  -1  16  -8 1782.26 235.921   2
   1 -16   9 2023.73 285.550   6
   1 -16   9 1966.50 297.325   5
  -1  16  -9 2133.49 297.975   3
  -1  16  -9 1902.30 267.370   2
  -1  16 -10 689.908 164.698   3
   1 -16  10 1012.35 231.514   5
   1 -16  10 810.955 202.659   6
  -1  16 -10 1092.07 214.990   2
  -1  16 -11 3095.69 372.773   3
  -1  16 -11 2678.26 337.636   2
   1 -16  11 2521.28 348.465   5
   1 -16  11 2520.54 344.782   6
  -1  16 -12 5299.68 506.019   2
   1 -16  12 5256.63 541.660   5
   1 -16  12 5001.24 503.005   6
  -1  16 -12 4996.23 517.448   3
  -1  16 -13-55.7378 165.796   2
   1 -16  13 298.136 181.718   5
   1 -16  13 367.638 179.767   6
  -1  16 -13 141.044 113.608   3
  -1  16 -14-94.1096 125.904   2
   1 -16  14-37.5991 118.016   5
  -1  16 -15 117.942 161.482   3
   1 -16  15 130.503 189.374   5
  -1  16 -15-143.634 175.088   2
  -1  16 -16 179.902 185.536   2
   1 -16  16-35.2840 225.627   5
   1 -16  17 873.049 285.408   5
  -1  16 -17 816.254 281.672   2
   1  17 -18 797.302 272.546   3
  -1 -17  17 167.676 164.608   5
  -1 -17  17 322.540 194.517   6
   1  17 -17 172.781 173.073   3
  -1 -17  16 327.788 206.176   6
  -1 -17  16 390.222 223.142   5
   1  17 -16-149.386 156.695   3
  -1 -17  15 87.4866 171.798   6
   1  17 -15 71.2558 159.633   3
  -1 -17  14 12716.1 844.295   6
   1  17 -14 13777.4 955.381   3
  -1 -17  13 124.656 166.924   6
   1  17 -13 330.034 228.105   3
  -1 -17  12 20.6217 108.068   6
   1  17 -12 141.323 156.731   3
  -1 -17  11 4109.04 435.694   6
   1  17 -11 4513.30 523.883   3
   1  17 -10 128.748 185.555   3
   1 -17 -10 167.114 89.2919   7
  -1 -17  10 336.030 165.089   6
  -1 -17   9 3823.31 387.625   6
   1  17  -9 3623.34 459.153   3
  -1 -17   8 110.584 116.798   6
   1  17  -8 469.510 173.385   3
  -1  17   7 274.642 93.5679   4
   1 -17  -7 342.362 86.1325   6
  -1 -17   7 304.702 162.793   6
   1  17  -7 399.447 133.086   3
   1 -17  -6 446.673 91.5819   6
  -1 -17   6 248.108 88.2745   6
   1  17  -6 343.242 140.740   3
  -1  17   6 353.470 104.242   4
  -1  17   5 862.748 146.009   4
  -1 -17   5 915.351 184.572   6
   1 -17  -5 987.365 127.634   6
   1  17  -5 845.963 180.846   3
  -1  17   4 4924.87 367.453   4
   1 -17  -4 4828.75 286.803   6
   1  17  -4 4880.59 407.216   3
  -1 -17   4 4511.42 368.123   6
   1  17  -3 17286.4 742.025   3
   1 -17  -3 16732.6 542.502   6
  -1 -17   3 16153.2 658.371   6
   1 -17  -3 14707.3 293.720   5
  -1  17   3 15698.4 665.973   4
   1  17  -2 2293.07 264.833   3
  -1  17   2 2314.64 304.159   3
   1 -17  -2 2573.72 233.502   6
  -1 -17   2 2306.79 251.310   6
  -1  17   2 2506.51 276.163   4
   1 -17  -1 10010.0 433.820   6
  -1  17   1 10928.1 614.033   3
  -1 -17   1 10052.2 505.884   6
  -1  17   1 10010.6 533.545   4
   1  17  -1 10590.3 532.441   3
   1  17   0 99607.3 1621.20   3
   1 -17   0 97378.8 1400.57   6
  -1  17   0 95906.8 1643.21   4
   1  17   0 96196.9 1379.97   4
  -1 -17   0 97335.0 1524.54   6
  -1  17   0 100885. 1840.29   3
  -1  17  -1 1517.96 259.718   4
   1  17   1 1908.73 245.245   3
   1  17   1 1593.81 197.148   4
   1 -17   1 1377.90 219.984   6
  -1 -17  -1 1345.89 207.467   6
  -1  17  -1 1753.05 299.477   3
   1  17   2 739.047 123.045   4
  -1 -17  -2 696.034 141.175   6
  -1  17  -2 833.828 183.102   4
   1  17   2 604.880 140.911   3
   1 -17   2 639.367 145.257   6
  -1  17  -2 894.024 212.210   3
   1  17   3 9045.03 380.330   4
  -1  17  -3 9232.25 540.819   4
   1 -17   3 7982.96 450.686   6
  -1  17  -3 8662.34 560.035   3
  -1 -17  -3 9580.74 492.741   6
   1  17   4 3986.67 241.027   4
   1  17   4 3904.28 318.959   3
  -1  17  -4 3955.22 395.343   3
   1 -17   4 3742.52 325.684   6
   1  17   5 8964.20 342.364   4
  -1  17  -5 9209.31 594.278   3
   1 -17   5 9251.61 528.082   6
   1  17   5 9171.99 349.927   5
   1 -17   6 424.391 128.221   6
   1  17   6 549.786 87.9894   5
  -1  17  -6 258.410 128.047   3
   1 -17   7 1784.11 240.865   6
  -1  17  -7 2393.08 325.742   3
   1  17   7 1885.38 165.406   5
  -1  17  -8 6793.18 536.663   3
   1 -17   8 6334.98 499.986   6
  -1  17  -8 6580.37 437.561   2
  -1  17  -9 4421.84 458.258   3
  -1  17  -9 3904.34 357.841   2
   1 -17   9 3496.75 370.747   6
   1 -17   9 3686.42 405.661   5
  -1  17 -10 6957.50 570.890   3
   1 -17  10 6622.79 549.204   5
  -1  17 -10 6576.16 501.950   2
   1 -17  10 6079.19 518.733   6
  -1  17 -11 372.175 161.985   2
   1 -17  11 254.947 175.362   5
   1 -17  11 311.764 135.323   6
  -1  17 -11 630.114 222.123   3
  -1  17 -12 738.602 231.738   3
   1 -17  12 814.491 260.783   5
   1 -17  12 883.200 253.781   6
  -1  17 -12 725.351 205.401   2
  -1  17 -13 437.880 163.582   2
   1 -17  13 412.882 210.018   5
  -1  17 -13 354.779 193.193   3
   1 -17  13 344.068 141.923   6
   1 -17  14 9559.93 773.785   5
  -1  17 -14 8981.11 705.909   2
  -1  17 -14 8958.26 711.784   3
   1 -17  14 9474.66 765.065   6
   1 -17  15 575.161 259.791   5
  -1  17 -15 588.746 231.779   2
  -1  17 -15 787.719 244.565   3
  -1  17 -16 10.4365 138.815   3
  -1  17 -16 246.677 176.127   2
   1 -17  16-124.544 170.688   5
  -1  17 -17 295.558 204.028   2
   1  18 -18 346.769 159.105   3
   1  18 -17 1654.95 371.395   3
  -1 -18  17 2266.51 414.343   6
  -1 -18  17 2353.93 426.634   5
  -1 -18  16 498.924 244.281   5
  -1 -18  16 374.638 168.414   6
   1  18 -16 383.826 205.546   3
  -1 -18  15 8897.72 760.369   6
   1  18 -15 7987.72 746.188   3
  -1 -18  14 239.089 145.846   6
   1  18 -14-95.7039 123.678   3
  -1 -18  13 3440.94 448.726   6
   1  18 -13 3718.29 491.036   3
  -1 -18  12-7.74801 112.776   6
   1  18 -12 277.222 180.784   3
   1  18 -11 5689.72 571.771   3
  -1 -18  11 5280.28 500.909   6
   1 -18 -10 1087.99 174.431   7
  -1 -18  10 1151.93 238.833   6
   1  18 -10 1267.37 281.009   3
  -1 -18   9 17174.6 859.560   6
   1  18  -9 18011.8 970.462   3
  -1 -18   8 3237.83 369.100   6
   1 -18  -8 3421.37 271.419   6
   1  18  -8 3574.09 415.717   3
  -1 -18   7 2557.76 325.493   6
  -1  18   7 2168.78 253.253   4
   1 -18  -7 2098.37 198.218   6
   1  18  -7 2517.90 334.413   3
   1  18  -6 8528.03 584.121   3
  -1 -18   6 7892.29 532.411   6
   1 -18  -6 8214.12 402.221   6
  -1  18   6 7414.28 470.087   4
  -1  18   5 25313.6 849.053   4
   1 -18  -5 25302.5 693.099   6
  -1 -18   5 24287.9 890.306   6
   1  18  -5 25499.1 999.235   3
   1 -18  -4 13515.1 503.793   6
   1  18  -4 13995.8 710.231   3
  -1 -18   4 13336.4 622.064   6
  -1  18   4 13177.9 623.190   4
  -1 -18   3 20176.8 752.929   6
  -1  18   3 19224.0 752.999   4
   1 -18  -3 20822.7 634.753   6
   1  18  -3 20680.3 843.482   3
   1  18  -2 10534.1 584.824   3
  -1  18   2 11260.8 645.401   3
  -1  18   2 10391.3 560.274   4
  -1 -18   2 10812.9 554.684   6
   1 -18  -2 10780.9 463.303   6
   1  18  -1 48035.5 1191.65   3
   1 -18  -1 45910.8 982.476   6
  -1 -18   1 47728.1 1114.33   6
  -1  18   1 47272.8 1167.57   4
  -1  18   0 4426.56 431.816   3
   1  18   0 3176.98 349.574   3
   1 -18   0 3983.96 319.795   6
  -1 -18   0 3229.28 348.405   6
  -1  18   0 3804.04 388.830   4
   1  18   0 3564.76 317.322   4
   1  18   1 52929.9 1201.65   3
   1 -18   1 48793.6 1077.66   6
  -1  18  -1 53079.2 1416.27   3
  -1 -18  -1 48036.1 1115.49   6
   1  18   1 49726.4 996.997   4
  -1  18  -1 47568.3 1212.01   4
   1  18   2 6116.35 411.569   3
   1 -18   2 5278.40 367.195   6
  -1  18  -2 5793.80 466.072   3
   1  18   2 5749.00 327.500   4
  -1 -18  -2 5780.91 383.611   6
  -1  18  -2 5456.36 417.466   4
   1  18   3 5923.05 320.015   4
  -1  18  -3 6158.22 488.553   3
  -1  18  -3 6278.58 454.491   4
   1 -18   3 6091.38 411.593   6
   1  18   3 5879.93 433.123   3
  -1 -18  -3 6265.61 413.766   6
  -1 -18  -4 11469.2 566.123   6
  -1  18  -4 11035.7 658.974   3
   1  18   4 11383.0 425.966   4
   1 -18   4 11170.0 562.034   6
  -1  18  -5 11477.2 685.630   3
   1 -18   5 11303.7 613.321   6
   1  18   5 11643.7 402.679   4
   1  18   6 377.057 78.7133   5
   1 -18   6 276.975 126.845   6
  -1  18  -7 25831.4 1053.58   3
   1 -18   7 25459.6 975.752   6
   1 -18   8 8168.67 564.151   6
  -1  18  -8 7999.57 597.899   3
   1 -18   9 14111.8 824.384   5
  -1  18  -9 15556.8 869.982   3
   1 -18   9 14838.1 793.606   6
  -1  18  -9 15205.4 715.398   2
   1 -18  10 2566.86 360.180   5
   1 -18  10 2802.04 373.415   6
  -1  18 -10 3522.28 421.484   3
  -1  18 -10 2582.73 314.803   2
  -1  18 -11 15800.9 909.407   3
   1 -18  11 15946.0 909.896   5
  -1  18 -11 14549.6 791.578   2
   1 -18  11 15035.8 852.777   6
   1 -18  12 263.698 190.202   6
  -1  18 -12 423.132 182.116   3
   1 -18  12 64.9679 118.831   5
  -1  18 -12-67.8697 99.3294   2
   1 -18  13 6277.26 586.473   6
  -1  18 -13 6226.84 614.951   3
   1 -18  13 5767.26 573.029   5
  -1  18 -13 5900.84 552.032   2
   1 -18  14 662.916 244.088   5
  -1  18 -14 718.586 221.483   3
   1 -18  14 829.578 255.504   6
  -1  18 -14 868.517 238.679   2
  -1  18 -15 1415.03 315.170   2
  -1  18 -15 899.448 242.567   3
  -1  18 -16-11.0418 190.416   3
   1 -18  16 272.765 156.136   5
  -1  18 -16 115.478 141.374   2
  -1  18 -17 217.497 147.919   2
  -1 -19  17 87.5888 133.760   6
   1  19 -17 98.5994 186.014   3
  -1 -19  16 70.2942 110.985   6
  -1 -19  16 143.758 179.854   5
   1  19 -16 390.884 272.304   3
  -1 -19  15 285.071 192.892   6
   1  19 -15 48.9695 132.788   3
  -1 -19  14 3872.05 490.493   6
   1  19 -14 3572.92 528.792   3
  -1 -19  13-265.891 181.572   6
   1  19 -13 203.415 161.245   3
  -1 -19  12-13.9751 164.999   6
   1  19 -12-67.1763 133.696   3
   1  19 -11 7371.67 648.086   3
  -1 -19  11 6556.06 575.210   6
  -1 -19  10 4725.61 449.871   6
   1  19 -10 4641.31 480.481   3
  -1 -19   9 3664.78 410.859   6
   1  19  -9 3904.04 439.318   3
  -1 -19   8 4792.02 443.768   6
   1 -19  -8 5629.88 353.949   6
   1  19  -8 5824.17 536.862   3
  -1  19   8 5268.79 390.195   4
  -1  19   7 61773.5 1338.32   4
  -1 -19   7 58209.2 1501.90   6
   1 -19  -7 60278.4 1162.18   6
   1  19  -6 3159.76 353.818   3
   1 -19  -6 2995.55 250.210   6
  -1  19   6 2962.05 288.971   4
  -1 -19   6 2920.58 330.869   6
  -1 -19   5 9936.75 593.012   6
  -1  19   5 9917.51 552.867   4
   1  19  -5 10728.1 660.714   3
   1 -19  -5 9621.57 444.279   6
   1  19  -4 23133.5 934.968   3
   1 -19  -4 21882.3 673.578   6
  -1 -19   4 22280.2 840.791   6
  -1  19   4 20982.8 802.990   4
  -1 -19   3 2217.59 277.871   6
   1  19  -3 2360.29 285.408   3
   1 -19  -3 2498.77 236.989   6
  -1  19   3 2150.80 274.534   4
   1 -19  -2 16760.0 597.310   6
  -1  19   2 16683.1 831.999   3
  -1  19   2 17032.7 727.584   4
   1  19  -2 15295.7 728.658   3
  -1 -19   2 16077.5 695.475   6
  -1  19   1 2688.34 312.615   4
   1  19  -1 3092.48 286.581   4
   1  19  -1 2288.66 343.705   3
  -1  19   1 2787.16 359.756   3
  -1 -19   1 2830.01 312.185   6
   1 -19  -1 2997.93 279.589   6
  -1 -19   0 43925.8 1101.06   6
   1  19   0 47506.1 1188.18   3
  -1  19   0 48789.5 1357.92   3
  -1  19   0 43739.1 1164.84   4
   1 -19   0 44695.0 1027.54   6
   1  19   0 46806.9 1035.95   4
  -1  19  -1 7216.54 544.843   3
  -1 -19  -1 6983.41 444.861   6
  -1  19  -1 6356.12 474.438   4
   1  19   1 6739.11 469.161   3
   1 -19   1 7109.85 437.848   6
   1  19   1 6943.39 399.275   4
  -1  19  -2 4958.32 441.438   3
   1 -19   2 4504.54 364.037   6
  -1  19  -2 4558.89 390.265   4
   1  19   2 4979.43 315.517   4
  -1 -19  -2 4367.25 346.921   6
   1  19   3 27862.5 892.729   3
  -1  19  -3 25928.7 1032.79   3
  -1  19  -3 24099.6 919.640   4
   1  19   3 24650.6 683.694   4
  -1 -19  -3 25053.2 856.106   6
   1 -19   3 25778.5 859.299   6
   1  19   4 20758.7 608.534   4
   1  19   4 22292.9 817.072   3
   1 -19   4 20454.1 806.538   6
  -1 -19  -4 21533.6 811.766   6
  -1  19  -4 21134.7 956.521   3
  -1  19  -5 274.452 178.635   3
   1  19   5 205.032 59.3359   4
  -1 -19  -5 25.2903 100.466   6
   1 -19   5 59.4106 88.3977   6
   1 -19   6 12817.0 678.972   6
  -1  19  -6 13317.5 747.400   3
  -1  19  -7 61520.1 1675.58   3
   1 -19   7 63064.2 1542.29   6
   1 -19   8 226.030 137.406   6
  -1  19  -8 296.010 146.366   3
   1 -19   8 524.243 165.438   5
   1 -19   9 1415.47 264.612   6
   1 -19   9 1987.03 290.231   5
  -1  19  -9 1536.29 293.723   3
  -1  19 -10 12457.8 801.208   3
   1 -19  10 12245.8 743.877   6
   1 -19  10 11506.7 775.236   5
   1 -19  11 29.2814 120.896   6
   1 -19  11 152.370 158.226   5
  -1  19 -11-64.1369 130.473   3
  -1  19 -11 396.604 162.569   2
  -1  19 -12 130.110 149.162   2
   1 -19  12 436.673 195.626   6
  -1  19 -12 213.721 108.990   3
   1 -19  12 8.66625 166.466   5
  -1  19 -13 1022.05 252.908   2
   1 -19  13 265.941 180.925   6
  -1  19 -13 901.658 269.376   3
   1 -19  13 1098.50 285.800   5
   1 -19  14 4215.49 539.868   5
  -1  19 -14 4040.83 489.892   3
  -1  19 -14 4116.08 484.025   2
   1 -19  14 4270.57 520.608   6
  -1  19 -15 1598.21 308.514   3
   1 -19  15 1945.09 388.262   5
  -1  19 -15 2541.52 408.622   2
  -1  19 -16-32.7293 135.903   3
  -1  19 -16-121.497 183.016   2
   1 -19  16-160.345 191.421   5
  -1  19 -17 2277.26 419.454   2
   1  20 -17-230.639 210.580   3
  -1 -20  16 619.525 242.604   5
   1  20 -16 568.571 280.118   3
  -1 -20  16 317.764 202.160   6
  -1 -20  15-113.069 163.945   6
   1  20 -15 787.858 300.600   3
  -1 -20  14 4768.36 560.978   6
   1  20 -14 4521.77 587.440   3
   1  20 -13 930.555 317.752   3
  -1 -20  13 852.292 242.397   6
  -1 -20  12 1971.64 336.955   6
   1  20 -12 3118.07 452.586   3
  -1 -20  11 2183.97 349.813   6
   1  20 -11 2342.37 375.197   3
  -1 -20  10 7502.87 606.440   6
   1  20 -10 8039.87 693.672   3
  -1 -20   9 62.9764 126.279   6
   1  20  -9 29.1513 118.124   3
  -1  20   8 8875.50 517.972   4
   1  20  -8 10148.2 725.306   3
  -1 -20   8 8703.77 612.157   6
   1 -20  -8 8804.69 460.273   6
  -1  20   7 763.996 169.800   4
   1 -20  -7 749.304 146.505   6
  -1 -20   7 547.625 198.494   6
   1  20  -7 568.584 196.019   3
   1 -20  -6 3588.25 292.032   6
  -1  20   6 2924.91 320.776   4
  -1 -20   6 3220.16 350.700   6
   1  20  -6 3776.05 428.948   3
   1 -20  -5 2983.14 260.952   6
  -1  20   5 3036.80 314.791   4
   1  20  -5 3423.98 383.465   3
  -1 -20   5 2832.92 332.226   6
  -1  20   4 5740.56 420.945   4
  -1 -20   4 5604.16 451.732   6
   1 -20  -4 6144.13 377.461   6
   1  20  -4 5771.43 512.985   3
   1 -20  -3 9193.87 458.860   6
  -1 -20   3 8792.38 533.112   6
  -1  20   3 8594.76 527.827   4
   1  20  -3 8787.66 587.482   3
  -1 -20   2 21516.8 811.986   6
   1 -20  -2 21262.2 696.340   6
  -1  20   2 22644.5 971.332   3
   1  20  -2 22039.2 883.026   3
  -1  20   2 21910.2 849.699   4
  -1  20   1 1499.11 255.204   3
  -1  20   1 1247.60 194.733   4
   1  20  -1 1435.51 192.466   4
   1  20  -1 1364.33 216.384   3
  -1 -20   1 1254.28 198.713   6
   1 -20  -1 1484.78 184.819   6
   1 -20   0 13379.2 590.509   6
   1  20   0 13753.6 685.760   3
  -1 -20   0 13427.2 631.030   6
  -1  20   0 15174.0 781.507   3
  -1  20   0 13167.1 671.346   4
   1  20   0 13793.4 592.088   4
  -1 -20  -1 7847.78 476.678   6
   1  20   1 8471.04 442.412   4
  -1  20  -1 9062.45 609.127   3
   1 -20   1 8143.23 477.574   6
   1  20   1 8455.01 536.531   3
  -1  20  -1 8102.51 528.283   4
   1 -20   2 24883.3 844.814   6
  -1 -20  -2 24451.7 853.764   6
   1  20   2 26313.8 928.104   3
  -1  20  -2 26623.4 1037.86   3
   1  20   2 24468.1 731.501   4
  -1  20  -2 24396.5 912.447   4
   1  20   3 6318.04 433.266   3
   1  20   3 5128.29 319.201   4
  -1  20  -3 5356.01 505.556   3
  -1  20  -3 4645.52 441.337   4
   1 -20   3 5385.58 415.467   6
  -1 -20  -3 5277.77 418.839   6
  -1  20  -4 23120.1 1030.96   3
   1  20   4 22910.5 855.908   3
   1 -20   4 21888.0 863.293   6
  -1 -20  -4 22890.6 836.976   6
  -1  20  -4 21304.1 912.396   4
   1  20   4 23098.3 652.506   4
   1 -20   5 2451.00 286.034   6
  -1  20  -5 2840.21 370.335   3
  -1 -20  -5 2384.86 272.956   6
  -1  20  -6 11275.2 715.270   3
   1 -20   6 10934.9 634.477   6
  -1  20  -7 3849.14 444.090   3
   1 -20   7 3279.10 378.325   6
   1 -20   8 655.185 160.936   6
  -1  20  -8 1032.48 236.540   3
   1 -20   8 875.271 226.813   5
  -1  20  -9 1814.98 310.567   3
   1 -20   9 1960.66 313.267   5
   1 -20   9 1707.58 286.300   6
   1 -20  10 2279.56 339.101   5
  -1  20 -10 2640.48 386.876   3
   1 -20  10 2065.51 331.323   6
   1 -20  11 2902.87 396.132   6
   1 -20  11 4078.52 473.900   5
  -1  20 -11 2985.85 416.442   3
   1 -20  12 1196.61 293.781   6
   1 -20  12 1236.60 302.646   5
  -1  20 -12 1317.58 268.910   3
   1 -20  13 671.248 256.015   5
   1 -20  13 810.164 221.363   6
  -1  20 -13 206.633 133.423   3
  -1  20 -14 1076.09 284.429   3
   1 -20  14 1362.54 338.366   5
  -1  20 -14 1612.74 318.051   2
   1 -20  14 1011.13 273.868   6
  -1  20 -15 964.167 241.910   3
   1 -20  15 1137.28 325.068   5
  -1  20 -15 1131.99 277.187   2
  -1  20 -16 956.016 317.024   3
  -1 -21  16 55.4642 128.103   6
  -1 -21  16 262.764 225.368   5
   1  21 -16 146.161 178.130   3
  -1 -21  15 215.530 160.793   6
   1  21 -15 236.431 225.936   3
  -1 -21  14 3828.57 501.191   6
   1  21 -14 3105.34 489.697   3
   1  21 -13 297.123 219.609   3
  -1 -21  13 50.4328 189.624   6
   1  21 -12 924.566 263.697   3
  -1 -21  12 46.5709 160.205   6
  -1 -21  11 995.663 252.357   6
   1  21 -11 1001.48 316.171   3
  -1 -21  10 3597.83 422.341   6
   1  21 -10 4256.87 501.512   3
  -1 -21   9 174.526 139.443   6
   1  21  -9 252.789 187.933   3
  -1  21   8 1869.70 243.567   4
  -1 -21   8 1539.28 272.687   6
   1  21  -8 2038.13 342.446   3
  -1 -21   7 644.965 162.971   6
  -1  21   7 351.701 111.700   4
   1 -21  -7 327.243 99.9402   6
   1  21  -7 588.021 206.249   3
   1 -21  -6 9669.16 473.123   6
   1  21  -6 9858.25 692.227   3
  -1 -21   6 9517.23 616.841   6
  -1  21   6 10083.2 570.142   4
  -1 -21   5 3316.75 358.702   6
   1  21  -5 3797.07 431.904   3
  -1  21   5 3820.55 362.341   4
   1 -21  -5 3653.56 296.067   6
   1 -21  -4 1104.34 163.229   6
   1  21  -4 958.185 213.157   3
  -1  21   4 978.981 186.870   4
  -1 -21   4 1366.43 241.800   6
  -1 -21   3 409.170 154.744   6
   1 -21  -3 493.474 134.954   6
   1  21  -3 327.336 182.115   3
  -1  21   3 348.945 134.423   4
   1  21  -2 1756.84 278.031   3
   1 -21  -2 1671.91 211.128   6
  -1 -21   2 1497.44 220.437   6
  -1  21   2 1607.27 265.292   4
  -1  21   1 126.287 123.080   3
  -1  21   1-6.95299 83.3907   4
   1  21  -1 83.0578 60.4024   4
   1  21  -1 58.9967 106.471   3
  -1 -21   1 65.0640 117.592   6
   1 -21  -1-71.7328 100.991   6
   1 -21   0 34612.4 963.629   6
  -1 -21   0 35708.4 1050.26   6
  -1  21   0 34204.2 1091.13   4
   1  21   0 36206.3 970.092   4
   1  21   0 37268.2 1142.88   3
  -1  21   0 37822.4 1260.30   3
   1  21   1 116.603 83.9226   4
  -1  21  -1 97.6872 95.4889   4
   1  21   1 273.299 139.996   3
  -1  21  -1 328.179 169.356   3
  -1 -21  -1 195.127 135.944   6
   1 -21   1 139.667 133.631   6
  -1  21  -2 2074.71 303.266   4
  -1  21  -2 2077.50 334.106   3
  -1 -21  -2 2008.99 263.889   6
   1 -21   2 1645.25 253.290   6
   1  21   2 1977.31 292.821   3
   1  21   2 1828.12 216.291   4
  -1  21  -3 286.201 122.168   4
   1 -21   3 461.224 146.062   6
  -1  21  -3 310.816 120.624   3
   1  21   3 220.945 79.4946   4
   1  21   3 300.685 134.626   3
  -1 -21  -3 304.873 124.795   6
  -1  21  -4 3044.76 370.423   4
   1  21   4 3480.12 261.279   4
  -1  21  -4 3529.07 429.960   3
  -1 -21  -4 3388.98 327.944   6
   1  21   4 2867.33 341.839   3
   1 -21   4 3504.71 359.480   6
  -1  21  -5 765.115 181.169   3
   1 -21   5 884.553 191.902   6
  -1 -21  -5 618.775 147.642   6
  -1  21  -6 5308.16 511.688   3
  -1 -21  -6 4817.42 427.654   6
   1 -21   6 4802.62 434.781   6
  -1  21  -7 57.0121 111.018   3
   1 -21   7 285.214 162.360   6
   1 -21   8 9486.90 651.920   6
  -1  21  -8 8981.56 700.120   3
   1 -21   8 8727.93 646.672   5
   1 -21   9 526.350 187.882   6
   1 -21   9 932.217 211.948   5
  -1  21  -9 1074.24 258.041   3
  -1  21 -10 573.495 188.890   3
   1 -21  10 338.427 155.114   5
   1 -21  10 549.070 186.631   6
  -1  21 -11 315.453 184.669   3
   1 -21  11 498.716 214.972   6
   1 -21  11 388.073 171.178   5
   1 -21  12 1487.21 286.560   6
  -1  21 -12 1365.16 301.438   3
   1 -21  12 1432.14 300.584   5
   1 -21  13 646.055 230.275   5
   1 -21  13 712.769 269.904   6
  -1  21 -13 510.321 217.460   3
   1 -21  14 3231.31 491.779   5
  -1  21 -14 3611.48 515.863   3
   1 -21  14 3063.98 425.801   6
   1 -21  15 331.426 179.485   6
  -1  21 -15 251.407 222.156   3
   1 -21  15 132.052 174.988   5
  -1  21 -16 330.382 238.615   3
   1  22 -16 506.276 242.879   3
   1  22 -15 79.8053 164.402   3
  -1 -22  15 164.052 203.738   6
  -1 -22  14 87.2328 185.949   6
   1  22 -14 164.597 162.360   3
   1  22 -13 2077.90 386.461   3
  -1 -22  13 1994.82 348.595   6
  -1 -22  12 585.485 190.928   6
   1  22 -12 368.396 170.647   3
  -1 -22  11 790.446 248.618   6
   1  22 -11 425.003 221.231   3
   1  22 -10 6020.62 606.514   3
  -1 -22  10 5421.62 524.525   6
   1  22  -9 7206.25 625.633   3
  -1 -22   9 6413.72 562.938   6
  -1 -22   8 249.390 158.056   6
   1  22  -8 406.909 190.464   3
  -1  22   8 382.546 128.459   4
  -1  22   7 1941.17 255.777   4
  -1 -22   7 2212.34 315.949   6
   1 -22  -7 2000.02 225.737   6
   1  22  -7 2396.01 356.216   3
  -1  22   6 997.723 184.664   4
   1  22  -6 1346.03 267.443   3
   1 -22  -6 1105.00 177.787   6
  -1 -22   6 1027.52 212.065   6
   1  22  -5 11848.6 746.398   3
  -1 -22   5 11379.2 687.020   6
   1 -22  -5 11512.9 537.406   6
  -1  22   5 11806.6 638.416   4
  -1  22   4 3542.82 361.625   4
   1  22  -4 3956.13 418.892   3
   1 -22  -4 3621.52 307.226   6
  -1 -22   4 3652.79 375.873   6
   1  22  -3 282.935 171.320   3
  -1  22   3 54.6539 98.6740   4
   1 -22  -3 99.9035 88.1839   6
  -1 -22   3 158.042 140.892   6
   1 -22  -2 38.3138 61.4694   6
  -1 -22   2 4.33729 110.553   6
   1  22  -2 200.644 126.198   3
   1  22  -2 303.899 99.5611   4
  -1  22   2 46.4218 66.4991   4
   1 -22  -1 1276.95 201.810   6
  -1  22   1 1452.52 246.433   4
   1  22  -1 948.154 169.494   4
  -1  22   1 966.780 254.485   3
   1  22  -1 1560.74 252.490   3
  -1 -22   1 978.238 227.698   6
   1 -22   0 2857.75 306.977   6
   1  22   0 2995.19 374.741   3
  -1 -22   0 2915.05 351.689   6
  -1  22   0 3182.85 398.220   3
  -1  22   0 2936.43 357.773   4
   1  22   0 3108.47 300.489   4
  -1  22  -1 18478.6 839.519   4
  -1  22  -1 20150.7 956.846   3
   1  22   1 19447.9 726.460   4
  -1 -22  -1 18809.5 790.489   6
   1  22   1 21558.6 871.350   3
   1 -22   1 18936.7 765.110   6
  -1  22  -2 168.377 124.673   4
   1  22   2 52.8083 51.6902   4
  -1  22  -2 222.691 183.074   3
   1 -22   2 274.718 128.360   6
   1  22   2 198.066 113.080   3
  -1 -22  -2 220.566 116.411   6
  -1 -22  -3 1884.48 249.643   6
   1  22   3 1684.55 265.789   3
   1  22   3 1689.98 201.209   4
  -1  22  -3 1646.69 266.000   4
  -1  22  -3 1622.59 285.089   3
   1 -22   3 1449.68 239.028   6
  -1  22  -4 6646.34 517.116   4
  -1  22  -4 6195.50 573.015   3
   1 -22   4 5947.59 471.186   6
  -1 -22  -4 6144.24 452.385   6
   1  22   4 5637.93 464.761   3
  -1  22  -5 14741.7 881.557   3
   1 -22   5 15842.2 778.331   6
  -1 -22  -5 16038.1 755.968   6
  -1  22  -5 14942.8 827.144   4
   1 -22   6-59.0143 121.460   6
  -1 -22  -6 98.6804 143.760   6
  -1  22  -6 163.087 139.737   3
   1 -22   7 841.030 214.493   5
  -1 -22  -7 629.032 183.550   6
   1 -22   7 555.506 178.296   6
  -1  22  -7 833.159 255.426   3
   1 -22   8 374.929 172.913   6
   1 -22   8 428.158 164.356   5
  -1  22  -8 685.435 218.548   3
   1 -22   9 614.338 176.388   5
   1 -22   9 1253.84 255.681   6
  -1  22  -9 1024.79 270.131   3
  -1  22 -10 5834.32 595.421   3
   1 -22  10 5424.73 528.503   5
   1 -22  10 5037.03 518.053   6
  -1  22 -11 12.0840 120.862   3
   1 -22  11 162.449 160.001   5
   1 -22  11-56.2750 147.995   6
   1 -22  12 38.4706 143.072   6
   1 -22  12 536.261 233.987   5
  -1  22 -12 343.424 210.630   3
  -1  22 -13 380.377 176.716   3
   1 -22  13 123.256 140.462   6
   1 -22  13 75.4447 127.083   5
  -1  22 -14 565.156 229.508   3
   1 -22  14 643.564 275.512   5
   1 -22  14 156.127 152.605   6
   1 -22  15 3738.02 550.671   5
   1 -22  15 4420.81 549.595   6
  -1  22 -16-33.3065 140.629   3
  -1 -23  15 1693.25 359.829   6
   1  23 -15 1870.91 380.825   3
  -1 -23  14 532.949 250.126   6
   1  23 -14 312.265 249.985   3
   1  23 -13 7810.96 777.982   3
  -1 -23  13 8785.09 748.219   6
  -1 -23  12 1667.32 335.460   6
   1  23 -12 1422.82 299.422   3
   1  23 -11 2743.95 443.227   3
  -1 -23  11 2705.12 414.095   6
  -1 -23  10 2624.29 372.737   6
   1  23 -10 2866.38 443.188   3
  -1 -23   9 100.489 128.905   6
   1  23  -9 173.599 179.442   3
  -1  23   8 7249.34 494.379   4
  -1 -23   8 6867.70 591.693   6
   1  23  -8 7378.55 653.955   3
  -1 -23   7 457.328 137.916   6
   1  23  -7 815.145 228.248   3
  -1  23   7 761.326 169.966   4
  -1 -23   6 2755.86 371.905   6
   1 -23  -6 2614.64 264.594   6
   1  23  -6 3093.86 429.119   3
  -1  23   6 2863.68 321.324   4
   1 -23  -5 3694.83 317.370   6
  -1 -23   5 3763.41 414.060   6
  -1  23   5 3611.07 373.061   4
   1  23  -5 3905.79 449.881   3
   1 -23  -4 3344.55 304.802   6
  -1 -23   4 3255.08 370.417   6
  -1  23   4 3083.86 336.691   4
   1  23  -4 3288.69 405.877   3
  -1  23   3 23145.8 935.458   4
   1 -23  -3 23739.0 809.692   6
  -1 -23   3 24243.2 959.378   6
   1  23  -3 23401.0 1022.02   3
   1 -23  -2 764.168 157.509   6
   1  23  -2 934.464 174.447   4
   1  23  -2 515.484 179.742   3
  -1 -23   2 907.004 201.612   6
  -1  23   2 954.485 201.423   4
  -1  23   1 28829.2 1194.75   3
  -1 -23   1 29222.5 1030.76   6
   1  23  -1 28751.7 942.185   4
   1  23  -1 28332.7 1084.23   3
   1 -23  -1 29037.2 919.270   6
  -1  23   1 27766.0 1037.14   4
   1 -23   0 2960.33 310.567   6
  -1  23   0 3807.19 417.407   3
   1  23   0 3232.17 308.479   4
   1  23   0 2975.90 352.145   3
  -1 -23   0 2982.09 331.867   6
  -1  23   0 3110.23 338.471   4
   1  23   1 20988.0 913.632   3
  -1  23  -1 19855.8 887.549   4
  -1 -23  -1 20715.7 843.206   6
   1 -23   1 21455.2 839.781   6
  -1  23  -1 22650.3 1027.44   3
   1  23   1 20180.5 751.582   4
  -1 -23  -2 8615.98 560.708   6
  -1  23  -2 8623.75 588.525   4
   1 -23   2 8923.79 551.131   6
   1  23   2 8544.44 615.354   3
   1  23   2 9192.11 487.017   4
  -1  23  -2 9761.30 681.216   3
  -1  23  -3 6672.46 580.384   3
  -1 -23  -3 5530.25 433.074   6
   1  23   3 5986.33 482.411   3
  -1  23  -3 6065.35 499.354   4
   1 -23   3 5525.86 456.330   6
  -1  23  -4 3599.24 410.858   4
   1 -23   4 3409.43 375.273   6
  -1  23  -4 4190.32 474.980   3
   1  23   4 4327.72 404.036   3
  -1 -23  -4 3819.94 366.781   6
   1 -23   5 2152.93 311.334   6
  -1  23  -5 1806.25 310.722   4
  -1  23  -5 2531.37 371.121   3
  -1 -23  -5 2399.25 325.698   6
  -1 -23  -6 2897.34 337.923   6
  -1  23  -6 2667.74 401.478   3
   1 -23   6 3017.13 364.973   6
   1 -23   7 730.462 230.469   6
  -1  23  -7 585.780 208.598   3
   1 -23   7 649.618 175.029   5
  -1 -23  -7 753.855 191.133   6
   1 -23   8 3601.53 421.000   5
   1 -23   8 3239.67 403.491   6
  -1  23  -8 3440.45 449.928   3
  -1 -23  -8 3277.55 376.574   6
   1 -23   9 2060.04 343.152   5
  -1  23  -9 2504.24 373.670   3
   1 -23   9 2421.83 377.866   6
   1 -23  10 1316.31 276.742   6
  -1  23 -10 1230.93 301.263   3
   1 -23  10 1202.34 266.601   5
  -1  23 -11 6585.71 657.439   3
   1 -23  11 6169.33 602.353   6
   1 -23  11 6804.77 639.546   5
   1 -23  12 386.526 239.839   5
   1 -23  12 452.230 168.204   6
  -1  23 -12 538.839 254.388   3
   1 -23  13 5387.32 598.728   6
   1 -23  13 5674.94 615.115   5
  -1  23 -13 5128.25 636.805   3
   1 -23  14 141.616 183.591   6
  -1  23 -14 359.404 252.856   3
   1 -23  14 29.8627 160.824   5
  -1  23 -15 485.422 245.107   3
  -1 -24  14 625.971 248.781   6
   1  24 -14 666.136 271.064   3
  -1 -24  13 364.232 207.833   6
   1  24 -13 592.057 274.556   3
  -1 -24  12 7098.44 679.314   6
   1  24 -12 7146.42 739.297   3
  -1 -24  11 1280.57 314.810   6
   1  24 -11 945.970 255.187   3
  -1 -24  10 945.016 234.176   6
   1  24 -10 895.774 284.431   3
   1  24  -9 893.436 270.633   3
  -1 -24   9 461.692 178.501   6
  -1 -24   8 518.541 210.494   6
   1  24  -8 695.775 181.381   3
   1  24  -7 1014.47 244.829   3
  -1  24   7 1124.73 198.868   4
  -1 -24   7 1221.85 270.298   6
  -1  24   6 18405.3 811.727   4
  -1 -24   6 19362.3 934.791   6
   1  24  -6 19216.5 1013.68   3
  -1 -24   5 78.9660 109.927   6
   1 -24  -5 138.364 83.6357   6
   1  24  -5 150.511 115.326   3
  -1  24   5 107.242 99.2568   4
   1 -24  -4 4691.15 369.145   6
  -1 -24   4 4654.56 446.352   6
  -1  24   4 4741.90 435.255   4
   1  24  -4 4391.24 460.362   3
   1  24  -3 7281.57 529.668   4
  -1  24   3 7604.19 552.378   4
   1 -24  -3 7761.75 483.155   6
  -1 -24   3 7586.29 563.126   6
   1  24  -3 8043.84 600.930   3
   1 -24  -2 23806.9 858.386   6
   1  24  -2 25895.3 1055.10   3
  -1  24   2 23365.3 966.520   4
   1  24  -2 24302.2 925.063   4
  -1 -24   2 25426.5 990.931   6
  -1  24   1 657.690 206.894   4
   1 -24  -1 468.487 163.016   6
   1  24  -1 549.462 189.393   4
   1  24  -1 846.333 222.728   3
  -1  24   1 631.215 237.150   3
  -1 -24   1 341.967 171.378   6
  -1  24   0 960.207 212.705   4
   1  24   0 893.295 174.554   4
  -1  24   0 926.018 258.232   3
   1  24   0 1113.59 230.535   3
  -1 -24   0 988.780 196.870   6
   1 -24   0 741.309 173.681   6
  -1  24  -1 9029.72 656.975   3
   1  24   1 8620.34 614.737   3
   1  24   1 7530.97 469.871   4
   1 -24   1 7771.45 527.161   6
  -1  24  -1 7538.95 562.823   4
  -1 -24  -1 7070.12 530.310   6
  -1  24  -2 14966.7 873.018   3
   1 -24   2 13304.6 707.801   6
   1  24   2 13699.3 617.227   4
  -1  24  -2 14278.2 772.419   4
  -1 -24  -2 13961.7 716.381   6
   1  24   2 14902.5 786.418   3
   1 -24   3 9338.00 598.668   6
  -1  24  -3 9487.74 722.540   3
  -1 -24  -3 9033.22 578.531   6
  -1  24  -3 9017.09 629.178   4
   1  24   3 9408.74 626.353   3
  -1  24  -4-200.020 132.756   4
  -1 -24  -4 111.766 87.2746   6
   1 -24   4 23.0658 107.630   6
  -1  24  -4 264.752 168.816   3
  -1  24  -5 105.251 105.426   4
  -1 -24  -5-44.6162 99.6210   6
   1 -24   5-38.8474 99.2027   6
  -1  24  -5 120.023 166.549   3
  -1  24  -6 2208.60 381.893   3
  -1  24  -6 1241.89 263.159   4
   1 -24   6 1755.18 294.095   5
   1 -24   6 2223.56 340.558   6
  -1 -24  -6 1983.96 298.301   6
   1 -24   7-68.8678 108.278   5
  -1 -24  -7 89.8884 90.2954   6
  -1  24  -7-70.4129 156.510   3
   1 -24   7 96.2039 142.359   6
   1 -24   8 19352.2 979.353   5
   1 -24   8 18759.5 968.989   6
  -1 -24  -8 19981.6 948.082   6
  -1  24  -8 18269.7 1084.26   3
  -1  24  -9 214.789 195.019   3
   1 -24   9-88.9734 101.435   6
   1 -24   9-242.849 173.586   5
  -1 -24  -9 67.1566 102.334   6
  -1 -24 -10 2650.40 369.403   6
   1 -24  10 3135.83 444.864   5
   1 -24  10 2352.09 371.012   6
  -1  24 -10 2972.05 478.300   3
   1 -24  11 251.894 187.956   5
   1 -24  11 413.878 189.022   6
  -1  24 -11 29.6352 114.245   3
   1 -24  12 6311.72 626.883   6
  -1  24 -12 6184.03 679.162   3
   1 -24  12 6581.14 651.527   5
   1 -24  13-40.2074 156.949   5
   1 -24  13 385.799 217.519   6
  -1  24 -13 101.304 175.892   3
   1 -24  14-85.8380 173.076   6
   1 -24  14-54.5495 110.524   5
  -1  24 -14 89.3739 152.697   3
   1  25 -14 1872.31 430.287   3
  -1 -25  14 1659.02 355.977   6
  -1 -25  13 182.288 190.170   6
   1  25 -13 380.276 201.662   3
  -1 -25  12 517.382 234.591   6
   1  25 -12 325.432 189.981   3
  -1 -25  11 809.605 257.892   6
   1  25 -11 45.5235 173.999   3
  -1 -25  10 4107.91 512.944   6
   1  25 -10 4198.22 562.410   3
  -1 -25   9 357.118 198.042   6
   1  25  -9 345.380 176.248   3
  -1 -25   8 9128.49 698.213   6
   1  25  -8 9217.40 760.994   3
   1  25  -7 80.3452 115.812   3
  -1 -25   7 120.474 136.039   6
  -1  25   6 8667.73 573.998   4
  -1 -25   6 8727.83 681.441   6
   1  25  -6 9360.91 749.071   3
  -1 -25   5 1589.51 268.658   6
   1  25  -5 1336.74 279.815   3
  -1  25   5 1705.59 256.163   4
   1 -25  -5 1476.80 209.473   6
  -1 -25   4 627.883 194.205   6
   1 -25  -4 493.101 146.311   6
  -1  25   4 512.973 166.674   4
   1  25  -4 425.509 215.208   3
   1  25  -3 964.538 216.613   4
  -1  25   3 1136.04 237.329   4
   1  25  -3 905.512 237.646   3
   1 -25  -3 1061.52 192.723   6
  -1 -25   3 1045.21 239.929   6
   1 -25  -2 4223.33 387.538   6
  -1 -25   2 4258.25 432.192   6
  -1  25   2 4296.91 422.295   4
   1  25  -2 5193.20 498.337   3
   1  25  -2 4342.69 400.377   4
   1  25  -1 347.812 129.377   3
   1  25  -1 568.481 147.425   4
  -1  25   1 609.452 203.761   3
   1 -25  -1 431.529 153.430   6
  -1 -25   1 687.060 186.966   6
  -1  25   1 713.427 184.177   4
   1  25   0 6081.28 519.303   3
  -1 -25   0 6879.13 519.710   6
   1 -25   0 6173.80 459.993   6
   1  25   0 5851.72 435.394   4
  -1  25   0 5996.21 500.679   4
  -1  25   0 5800.50 568.206   3
  -1 -25  -1 2833.21 332.724   6
   1  25   1 2708.00 369.104   3
  -1  25  -1 2259.62 309.070   4
  -1  25  -1 2846.98 418.731   3
   1 -25   1 2138.12 297.173   6
   1  25   1 2414.03 285.805   4
  -1  25  -2 1503.45 290.207   4
   1  25   2 1457.10 262.957   3
  -1  25  -2 2121.99 353.859   3
   1 -25   2 2006.98 305.152   6
  -1 -25  -2 1679.57 256.189   6
   1  25   3 1389.58 263.745   3
  -1  25  -3 1199.56 257.829   4
  -1  25  -3 1881.79 335.793   3
  -1 -25  -3 1101.87 226.931   6
   1 -25   3 1471.01 256.734   6
  -1  25  -4 8739.05 718.359   3
   1 -25   4 8305.18 599.418   6
  -1 -25  -4 7881.90 564.749   6
  -1  25  -4 7973.26 624.005   4
  -1  25  -5 274.508 122.627   4
   1 -25   5 319.351 158.068   5
   1 -25   5 265.878 144.999   6
  -1  25  -5 2.17132 128.155   3
  -1 -25  -5 576.356 175.898   6
  -1  25  -6 4995.44 520.288   4
   1 -25   6 4379.38 449.199   6
   1 -25   6 5064.33 469.742   5
  -1 -25  -6 4915.70 454.548   6
  -1  25  -6 4960.05 562.596   3
  -1 -25  -7 87.9280 95.0443   6
  -1  25  -7 161.251 107.801   4
   1 -25   7 141.161 112.513   5
   1 -25   7 277.369 160.147   6
  -1  25  -7-5.41806 139.757   3
   1 -25   8 3191.77 403.385   5
  -1  25  -8 3336.23 488.313   3
  -1 -25  -8 3139.36 372.415   6
   1 -25   8 3215.58 430.043   6
   1 -25   9-141.943 147.477   5
  -1  25  -9 221.653 169.501   3
  -1 -25  -9 24.4416 111.445   6
   1 -25   9-65.5488 122.644   6
   1 -25  10 321.827 204.089   5
   1 -25  10 251.813 169.558   6
  -1  25 -10-49.9490 175.683   3
  -1 -25 -10 269.606 123.455   6
  -1  25 -11 1314.36 325.613   3
   1 -25  11 1397.37 305.445   5
   1 -25  11 1398.81 321.185   6
   1 -25  12 1083.50 260.420   5
   1 -25  12 1048.61 283.243   6
  -1  25 -12 1268.71 328.027   3
   1 -25  13 313.749 227.906   6
   1 -25  13-3.72826 123.119   5
  -1  25 -13-60.3231 180.262   3
  -1  25 -14 160.618 154.129   3
   1  26 -13 1243.96 337.883   3
  -1 -26  13 1682.94 346.986   6
   1  26 -12 213.273 172.826   3
  -1 -26  12-49.5478 144.185   6
  -1 -26  11 2366.76 415.469   6
   1  26 -11 2571.83 470.730   3
  -1 -26  10 846.850 262.937   6
   1  26 -10 883.357 233.852   3
  -1 -26   9 270.471 182.879   6
   1  26  -9-130.416 206.529   3
  -1 -26   8 692.802 235.985   6
   1  26  -8 330.574 207.799   3
  -1 -26   7 1807.05 350.938   6
   1  26  -7 1858.44 366.679   3
  -1 -26   6 2173.59 342.309   6
   1  26  -6 1683.60 355.787   3
   1  26  -5-50.0857 108.576   3
  -1 -26   5 204.243 118.375   6
  -1  26   5 75.0081 86.4426   4
   1  26  -4 1946.09 294.106   4
   1 -26  -4 2436.89 283.866   6
   1  26  -4 2629.54 370.764   3
  -1 -26   4 2613.09 363.534   6
  -1  26   4 2511.64 332.742   4
   1 -26  -3 8361.22 529.878   6
   1  26  -3 8738.09 592.680   4
   1  26  -3 8657.49 665.094   3
  -1  26   3 8389.08 600.617   4
  -1 -26   3 9253.53 651.316   6
  -1  26   2 1965.48 303.887   4
  -1 -26   2 2568.67 346.462   6
   1  26  -2 2379.89 317.798   4
   1  26  -2 2524.07 348.755   3
   1 -26  -2 2064.59 266.918   6
   1  26  -1 1208.85 207.912   4
  -1 -26   1 1332.00 246.685   6
   1  26  -1 1251.59 269.836   3
   1 -26  -1 1563.64 240.379   6
  -1  26   1 1530.70 323.529   3
  -1  26   1 1390.09 241.892   4
  -1  26   0 405.381 161.494   4
   1  26   0 450.090 153.138   4
   1 -26   0 171.744 136.565   6
  -1 -26   0 366.881 179.693   6
  -1  26   0 251.260 132.265   3
   1  26   0 298.817 160.013   3
  -1  26  -1 161.961 113.852   4
   1 -26   1 129.615 125.616   6
  -1  26  -1 250.226 149.126   3
   1  26   1 207.816 137.182   3
  -1 -26  -1 177.185 124.912   6
   1 -26   2-136.410 87.7023   6
   1  26   2 39.8385 99.0307   3
  -1 -26  -2 256.037 133.518   6
  -1  26  -2 134.917 168.207   4
  -1  26  -2 129.671 175.435   3
   1  26   3 4779.53 491.381   3
  -1  26  -3 5210.93 534.702   3
  -1  26  -3 4708.39 471.319   4
  -1 -26  -3 4902.25 446.928   6
   1 -26   3 4317.01 429.465   6
   1 -26   4 130.234 122.852   5
  -1  26  -4 99.8089 170.423   4
  -1  26  -4 74.3377 139.958   3
   1 -26   4 72.6426 129.812   6
  -1 -26  -4 112.374 139.128   6
   1 -26   5 187.223 130.308   6
   1 -26   5-55.0624 96.1871   5
  -1  26  -5 44.2768 147.287   3
  -1  26  -5 136.358 155.201   4
  -1 -26  -5-4.35523 133.654   6
  -1  26  -6 12.6550 136.306   4
   1 -26   6 11.4638 89.3601   5
  -1  26  -6 204.240 195.331   3
   1 -26   6 263.987 195.883   6
  -1 -26  -6-19.1555 133.154   6
   1 -26   7 2914.34 384.302   5
  -1  26  -7 2441.85 386.389   4
   1 -26   7 3560.18 434.341   6
  -1  26  -7 3415.89 466.561   3
  -1 -26  -7 3224.11 391.365   6
  -1  26  -8 609.332 212.535   4
  -1  26  -8 1042.66 278.545   3
   1 -26   8 429.516 181.250   5
   1 -26   8 645.523 196.095   6
  -1 -26  -8 592.712 183.502   6
  -1  26  -9-147.765 140.212   3
  -1 -26  -9-1.11067 110.193   6
   1 -26   9-95.4108 136.743   5
   1 -26   9-53.4491 121.356   6
   1 -26  10 359.684 217.548   5
  -1  26 -10 230.670 184.905   3
   1 -26  10 120.225 157.533   6
   1 -26  11 1930.01 347.737   6
  -1  26 -11 1573.28 366.369   3
   1 -26  11 1948.34 390.676   5
   1 -26  12 72.9759 129.466   5
   1 -26  12-294.222 216.357   6
  -1  26 -12 83.5668 144.935   3
   1 -26  13 360.049 258.376   5
  -1  26 -13 34.5356 236.034   3
  -1 -27  12 299.635 146.796   6
   1  27 -12 656.257 331.423   3
   1  27 -11 2316.07 444.546   3
  -1 -27  11 2741.99 465.000   6
  -1 -27  10 202.619 184.568   6
   1  27 -10 138.670 221.459   3
   1  27  -9 1728.23 397.737   3
  -1 -27   9 1341.40 313.788   6
  -1 -27   8 636.410 215.087   6
   1  27  -8 756.002 279.896   3
   1  27  -7 21610.9 1202.98   3
  -1 -27   7 22267.3 1114.98   6
  -1 -27   6 484.577 182.155   6
   1  27  -6 1012.88 302.929   3
   1  27  -5 45.8945 90.3969   4
  -1 -27   5 389.936 175.815   6
   1  27  -5 195.191 143.217   3
  -1  27   5 453.443 154.642   4
   1  27  -4 3107.93 390.516   4
  -1 -27   4 2995.69 380.626   6
   1  27  -4 2894.59 419.823   3
   1 -27  -4 2890.52 306.431   6
  -1  27   4 2754.39 352.685   4
   1 -27  -3 146.455 109.227   6
   1  27  -3 70.7205 126.241   4
   1  27  -3-46.9173 101.647   3
  -1  27   3 247.982 123.741   4
  -1 -27   3 115.308 143.200   6
   1 -27  -2 129.350 122.380   6
   1  27  -2 90.1274 108.934   4
  -1 -27   2-35.4429 138.569   6
   1  27  -2-41.2136 109.193   3
  -1  27   2 159.616 93.5505   4
   1  27  -1 114.818 141.429   3
  -1  27   1-31.0886 132.282   3
   1 -27  -1 189.745 105.520   6
   1  27  -1 24.5111 80.4816   4
  -1 -27   1-105.970 105.175   6
  -1  27   1 220.335 144.017   4
  -1  27   0 15315.2 951.937   3
   1  27   0 15027.1 871.031   3
   1 -27   0 13994.7 748.770   6
  -1 -27   0 14093.9 795.113   6
  -1  27   0 14040.7 818.014   4
  -1  27  -1 2502.40 353.196   4
   1 -27   1 2570.98 322.662   6
  -1 -27  -1 2751.55 361.500   6
  -1  27  -1 2957.12 419.140   3
   1  27   1 2874.17 390.733   3
   1 -27   2 2015.01 304.492   6
  -1 -27  -2 2365.94 313.157   6
   1  27   2 2796.11 347.392   3
  -1  27  -2 2316.27 348.756   4
  -1  27  -2 2373.71 382.926   3
  -1  27  -3 7719.27 707.435   3
  -1 -27  -3 7287.10 556.365   6
   1 -27   3 7253.23 567.748   6
  -1  27  -3 6777.20 587.236   4
   1  27   3 7252.14 599.685   3
  -1  27  -4 1288.42 296.653   4
   1 -27   4 1745.12 292.108   6
  -1 -27  -4 1421.67 262.089   6
  -1  27  -4 1530.08 344.366   3
  -1 -27  -5 891.931 196.079   6
  -1  27  -5 1068.67 255.736   3
  -1  27  -5 939.551 238.479   4
   1 -27   5 789.512 199.488   5
   1 -27   5 1027.53 256.784   6
   1 -27   6 1213.44 240.170   5
  -1  27  -6 1607.44 344.920   3
  -1  27  -6 1046.46 268.226   4
   1 -27   6 1088.28 254.489   6
  -1 -27  -6 1239.42 234.857   6
  -1  27  -7 10837.3 791.166   4
   1 -27   7 10481.5 726.469   5
  -1  27  -7 11441.2 889.038   3
   1 -27   7 10591.3 759.388   6
  -1 -27  -7 10601.4 711.028   6
  -1 -27  -8 4.34599 118.381   6
  -1  27  -8 166.543 161.768   4
   1 -27   8-35.4999 135.825   6
  -1  27  -8 322.675 239.567   3
   1 -27   8 121.346 152.407   5
   1 -27   9 1051.71 279.753   6
  -1 -27  -9 1368.04 300.924   6
   1 -27   9 887.560 254.723   5
  -1  27  -9 997.410 283.231   4
  -1  27  -9 1124.78 311.156   3
   1 -27  10 875.434 254.657   6
   1 -27  10 668.947 253.901   5
  -1  27 -10 285.091 276.139   3
   1 -27  11 78.1748 116.400   6
   1 -27  11 135.156 139.173   5
  -1  27 -11 16.0996 140.100   3
  -1  27 -12 636.992 301.666   3
   1 -27  12 117.884 177.366   6
   1 -27  12 303.067 177.876   5
  -1 -28  12 1993.48 386.951   6
  -1 -28  11 1268.37 331.597   6
   1  28 -11 985.748 310.540   3
   1  28 -10 5495.52 667.315   3
  -1 -28  10 6495.62 644.596   6
  -1 -28   9 125.705 192.170   6
   1  28  -9 28.7713 152.582   3
  -1 -28   8 3833.05 476.759   6
   1  28  -8 4251.79 552.644   3
  -1 -28   7 132.948 184.031   6
   1  28  -7 304.507 239.341   3
  -1 -28   6 1062.52 271.384   6
   1  28  -6 974.168 263.273   3
   1  28  -5-7.08594 85.8629   4
  -1 -28   5 160.941 164.861   6
   1  28  -5 57.3164 136.301   3
   1  28  -4 5378.62 512.142   4
   1  28  -4 5857.80 606.649   3
  -1 -28   4 6066.46 588.979   6
  -1  28   4 5558.13 503.585   4
   1 -28  -3 1922.19 273.664   6
   1  28  -3 1547.44 256.803   4
  -1  28   3 2208.49 312.060   4
   1  28  -3 1528.58 332.192   3
  -1 -28   3 1805.55 302.236   6
  -1 -28   2 7137.35 575.653   6
   1  28  -2 6902.16 544.211   4
   1 -28  -2 7473.74 535.721   6
  -1  28   2 7373.01 580.985   4
   1  28  -2 7320.92 660.202   3
   1  28  -1 657.709 163.420   4
   1 -28  -1 1107.31 217.361   6
  -1 -28   1 1200.97 240.276   6
   1  28  -1 986.103 239.895   3
  -1  28   1 905.145 218.167   4
   1 -28   0 4298.44 431.206   6
  -1 -28   0 5001.78 491.097   6
  -1  28   0 5381.99 563.892   3
   1  28   0 5267.04 525.032   3
  -1  28   0 4463.82 483.420   4
   1 -28   1-36.7229 119.702   6
   1  28   1 74.5021 89.3321   3
  -1  28  -1 285.288 146.079   3
  -1 -28  -1-102.694 125.646   6
  -1  28  -1 152.673 126.006   4
  -1 -28  -2 5717.04 520.920   6
   1  28   2 5921.87 535.350   3
   1 -28   2 5050.01 481.250   6
  -1  28  -2 6103.78 620.047   3
  -1  28  -2 5159.12 499.519   4
  -1  28  -3 88.8538 119.772   3
   1  28   3 205.227 144.289   3
   1 -28   3 286.048 169.865   6
  -1  28  -3 226.295 167.130   4
  -1 -28  -3 50.3660 120.533   6
  -1  28  -4 13522.1 946.631   3
   1 -28   4 13757.5 815.542   6
  -1 -28  -4 13502.2 790.878   6
  -1  28  -4 12613.6 837.958   4
  -1  28  -5-71.4341 147.183   4
  -1 -28  -5 116.188 171.394   6
  -1  28  -5 22.8088 182.324   3
   1 -28   5-36.2248 132.612   6
   1 -28   6 1066.81 239.603   6
  -1  28  -6 1901.54 383.729   3
  -1  28  -6 1666.12 332.805   4
  -1 -28  -6 1593.09 279.400   6
   1 -28   6 1480.72 263.452   5
  -1  28  -7 1563.02 368.373   3
  -1  28  -7 1537.76 330.493   4
   1 -28   7 1618.33 310.496   5
   1 -28   7 1992.91 361.585   6
  -1 -28  -7 1936.17 334.002   6
  -1  28  -8 303.696 208.661   4
   1 -28   8 571.318 199.568   5
   1 -28   8 282.233 181.141   6
  -1  28  -8 559.635 237.727   3
  -1 -28  -8 578.181 204.352   6
  -1  28  -9-63.7982 135.929   4
   1 -28   9 120.563 146.120   5
   1 -28   9 148.708 126.598   6
  -1  28  -9-335.058 236.722   3
   1 -28  10 1490.99 342.306   5
  -1  28 -10 1711.59 373.760   4
   1 -28  10 1098.70 296.621   6
  -1  28 -10 1726.40 400.774   3
   1 -28  11 463.711 210.405   5
  -1  28 -11 297.445 148.581   4
  -1  28 -11 616.219 282.434   3
   1 -28  11 1016.20 281.039   6
   1 -28  12 1826.54 372.369   5
  -1 -29  11 548.122 254.173   6
   1  29 -11-358.548 293.668   3
  -1 -29  10 399.948 261.517   6
   1  29 -10 629.975 310.188   3
   1  29  -9 502.060 234.981   3
  -1 -29   9 107.129 156.425   6
   1  29  -8 149.684 147.867   3
  -1 -29   8 378.398 221.338   6
   1  29  -7 2082.66 384.933   3
  -1 -29   7 2030.88 342.862   6
   1  29  -6 2202.77 384.846   4
   1  29  -6 2422.14 425.054   3
  -1 -29   6 2089.52 357.871   6
   1  29  -5 401.287 148.286   4
  -1 -29   5 446.992 211.678   6
   1  29  -5 381.659 221.784   3
  -1 -29   4 7431.43 648.953   6
   1  29  -4 6731.52 695.984   3
   1  29  -4 6918.39 586.544   4
  -1 -29   3 1298.53 304.722   6
   1  29  -3 1200.15 257.313   4
   1  29  -3 1223.66 311.750   3
  -1  29   3 994.788 219.644   4
   1 -29  -2 107.803 135.078   6
   1  29  -2 163.400 101.017   4
   1  29  -2 123.681 165.294   3
  -1  29   2 228.506 162.676   4
  -1 -29   2 374.919 215.223   6
   1  29  -1 52.0631 134.472   3
  -1 -29   1 104.097 177.653   6
   1 -29  -1 126.787 119.195   6
  -1  29   1 176.328 162.155   4
   1 -29   0 18524.6 902.549   6
   1  29   0 19412.4 1027.40   3
  -1  29   0 18341.6 963.660   4
  -1 -29   0 19400.6 970.734   6
  -1  29   0 20128.5 1128.48   3
  -1  29  -1 90.8834 116.691   4
  -1 -29  -1-152.095 175.777   6
  -1  29  -1 0.50796 125.952   3
   1 -29   1-13.7166 114.517   6
   1  29   1 417.487 168.346   3
  -1  29  -2 562.617 215.753   4
   1 -29   2 393.696 160.037   6
  -1  29  -2 813.338 282.646   3
  -1 -29  -2 385.528 185.648   6
   1  29   2 332.779 143.999   3
  -1  29  -3 1283.50 299.000   3
   1  29   3 1023.71 269.878   3
  -1 -29  -3 784.184 216.130   6
   1 -29   3 1231.32 272.156   6
  -1  29  -3 962.636 259.687   4
  -1  29  -4 295.363 191.835   4
   1 -29   4 238.787 182.240   6
  -1  29  -4 584.382 263.337   3
  -1 -29  -4 86.9794 126.687   6
  -1  29  -5-60.9982 114.553   4
  -1  29  -5-290.453 223.619   3
  -1 -29  -5-3.27001 126.830   6
   1 -29   5-196.549 167.659   6
  -1  29  -6-163.444 157.040   4
  -1  29  -6 258.552 191.328   3
   1 -29   6 159.499 178.409   6
  -1 -29  -6 33.0394 138.572   6
  -1  29  -7 3996.91 497.299   4
  -1  29  -7 4435.32 589.643   3
  -1 -29  -7 4037.13 462.045   6
   1 -29   7 4474.25 522.049   6
   1 -29   7 3708.07 434.115   5
  -1  29  -8 2765.50 469.981   3
   1 -29   8 2543.27 400.701   5
   1 -29   8 2662.29 401.850   6
  -1  29  -8 2590.85 438.882   4
   1 -29   9 132.124 154.178   5
  -1  29  -9-268.439 220.369   3
   1 -29   9 31.9237 126.607   6
  -1  29  -9 249.620 253.738   4
   1 -29  10 3759.75 486.999   5
  -1  29 -10 4259.05 589.376   4
   1 -29  10 4090.05 523.954   6
  -1  29 -10 3308.76 523.340   3
   1 -29  11 187.366 161.173   5
   1  30 -10 1056.05 345.797   3
  -1 -30  10 1102.19 333.368   6
  -1 -30   9 80.9654 158.776   6
   1  30  -9 385.472 253.993   3
  -1 -30   8 987.997 309.187   6
   1  30  -8 828.791 271.433   3
   1  30  -7 1542.43 326.222   4
  -1 -30   7 1485.34 300.833   6
   1  30  -7 1180.72 331.917   3
  -1 -30   6-44.7228 144.733   6
   1  30  -6 3.78692 157.077   3
   1  30  -6-100.714 152.337   4
   1  30  -5 26.2101 104.056   4
  -1 -30   5-15.5289 147.361   6
   1  30  -5 102.431 148.292   3
   1  30  -4 122.227 179.286   3
  -1 -30   4 257.507 186.538   6
   1  30  -4 31.3661 94.4802   4
   1  30  -3 2417.59 334.289   4
  -1 -30   3 1885.10 339.623   6
   1  30  -3 2830.08 454.263   3
   1  30  -2-115.895 124.397   3
  -1 -30   2-66.4575 116.946   6
  -1  30   2 58.0461 93.3974   4
   1 -30  -1 269.520 164.509   6
  -1  30   1-29.3761 124.961   4
   1  30  -1 129.869 177.988   3
  -1 -30   1-143.491 159.490   6
  -1 -30   0 1064.83 271.366   6
   1 -30   0 1456.57 277.056   6
   1  30   0 1283.70 294.637   3
  -1  30   0 1294.86 279.355   4
  -1  30   0 1352.80 342.700   3
  -1  30  -1 301.438 173.122   4
  -1  30  -1 839.331 310.793   3
   1 -30   1 273.247 113.403   6
  -1 -30  -1 489.179 198.674   6
   1  30   1 349.078 152.758   3
   1  30   2 79.0192 112.434   3
  -1  30  -2 205.478 123.095   4
  -1 -30  -2 459.579 202.080   6
   1 -30   2 152.010 105.813   6
  -1  30  -2 506.489 216.101   3
  -1  30  -3 1941.51 343.993   4
   1 -30   3 1541.62 275.753   6
  -1  30  -3 2173.17 399.027   3
  -1 -30  -3 1716.00 293.419   6
  -1  30  -4 517.546 184.688   4
   1 -30   4 459.605 166.416   6
  -1  30  -4 801.186 300.891   3
  -1 -30  -4 461.817 182.080   6
  -1 -30  -5 139.755 124.671   6
  -1  30  -5-97.1604 136.872   4
   1 -30   5 104.895 123.662   6
  -1  30  -5-26.8879 143.914   3
  -1  30  -6-9.02430 131.736   4
  -1 -30  -6-138.403 142.117   6
  -1  30  -6 430.518 274.621   3
   1 -30   6 195.866 182.665   6
   1 -30   7 817.070 269.698   6
  -1 -30  -7 799.099 236.928   6
  -1  30  -7 610.614 193.598   4
  -1  30  -7 570.664 239.699   3
  -1  30  -8 125.859 229.797   3
   1 -30   8 104.446 131.199   6
  -1  30  -8 288.013 194.574   4
  -1  30  -9-71.4691 153.002   4
   1 -30   9-78.0413 192.304   6
  -1  30  -9 231.001 176.233   3
   1 -30   9 201.605 175.707   5
   1 -30  10-234.923 185.529   6
  -1  30 -10 12.2337 214.539   4
   1 -30  10-58.2123 137.982   5
   1 -30  11 664.583 254.643   5
   1  31  -9 121.910 212.962   3
  -1 -31   9 137.524 170.258   6
   1  31  -8 1930.26 414.799   4
   1  31  -8 2222.22 481.131   3
  -1 -31   8 2251.85 396.574   6
   1  31  -7 2221.90 387.559   4
   1  31  -7 2388.14 457.869   3
  -1 -31   7 2459.01 427.443   6
   1  31  -6 1003.60 281.091   3
   1  31  -6 927.553 266.339   4
  -1 -31   6 969.702 276.782   6
  -1 -31   5-3.85888 176.266   6
   1  31  -5 252.107 138.322   4
   1  31  -5 298.845 210.387   3
   1  31  -4 1114.02 243.783   4
   1  31  -4 1376.87 318.498   3
  -1 -31   4 1629.89 333.077   6
   1  31  -3 1690.22 346.741   3
  -1 -31   3 1710.92 346.469   6
  -1 -31   2 572.923 248.954   6
   1  31  -2 307.502 228.682   3
  -1  31   1 43.1550 117.313   4
   1  31  -1 285.281 165.561   3
   1 -31  -1 59.9005 127.171   6
  -1 -31   1 114.332 157.042   6
   1 -31   0 42.3677 99.5164   6
  -1  31   0 144.590 125.123   4
  -1 -31   0 105.936 143.132   6
   1  31   0 40.6583 119.224   3
  -1  31  -1 921.611 254.543   4
   1 -31   1 720.168 201.615   6
  -1 -31  -1 837.214 244.487   6
   1  31   1 845.384 243.044   3
  -1  31  -1 834.194 266.716   3
   1  31   2 114.969 155.435   3
  -1  31  -2 308.575 197.250   3
   1 -31   2 21.1509 134.688   6
  -1 -31  -2 73.3468 117.103   6
  -1  31  -2 68.0577 143.133   4
  -1  31  -3 140.805 178.184   4
  -1  31  -3 75.6028 156.569   3
   1 -31   3 94.0727 121.140   6
  -1 -31  -3 71.3142 144.084   6
  -1  31  -4 155.085 121.866   4
  -1  31  -4 457.733 189.300   3
   1 -31   4 861.561 241.147   6
  -1 -31  -4 566.062 179.525   6
  -1  31  -5 640.280 203.849   4
   1 -31   5 588.213 232.919   6
  -1  31  -5 520.093 207.160   3
  -1 -31  -5 558.008 224.172   6
  -1  31  -6 3575.57 501.441   4
   1 -31   6 4256.62 509.452   6
  -1  31  -6 3804.29 546.980   3
  -1 -31  -6 4030.78 477.824   6
   1 -31   7 2267.12 393.026   6
  -1  31  -7 1883.27 390.551   4
  -1  31  -7 2193.76 436.938   3
   1 -31   8 976.581 251.412   6
  -1  31  -8 743.598 311.609   3
  -1  31  -8 539.421 233.665   4
   1 -31   9 566.137 252.192   6
  -1  31  -9 244.719 222.356   4
   1 -31  10 242.210 151.517   5
   1  32  -9 273.180 231.241   4
   1  32  -8 321.363 238.796   3
   1  32  -8 369.390 208.512   4
  -1 -32   8 519.715 238.733   6
   1  32  -7 807.154 220.882   4
  -1 -32   7 883.360 279.725   6
   1  32  -7 539.666 235.664   3
   1  32  -6 9203.60 878.509   3
  -1 -32   6 9910.94 813.692   6
   1  32  -6 10052.4 793.540   4
   1  32  -5 202.523 187.409   4
  -1 -32   5 61.4493 196.047   6
   1  32  -5 353.835 185.704   3
  -1 -32   4 439.601 200.118   6
   1  32  -4 209.881 167.924   3
   1  32  -3 920.657 272.455   3
  -1 -32   3 1218.02 292.030   6
  -1 -32   2 4482.31 512.692   6
   1  32  -2 4739.83 569.385   3
  -1 -32   1 848.483 269.895   6
   1  32  -1 230.218 165.998   3
   1  32   0 218.046 109.077   3
  -1 -32   0 127.542 138.627   6
   1 -32   0 383.915 186.656   6
  -1  32   0 191.711 164.385   4
   1  32   1 363.001 212.921   3
  -1  32  -1 387.551 153.421   4
  -1 -32  -1 466.722 197.552   6
  -1  32  -1 452.829 210.295   3
   1 -32   1 618.188 216.764   6
  -1  32  -2 1937.35 356.818   4
   1 -32   2 1666.35 306.956   6
   1  32   2 1241.56 322.071   3
  -1 -32  -2 1834.65 338.883   6
  -1  32  -2 1455.60 361.558   3
  -1 -32  -3 299.250 176.804   6
  -1  32  -3-31.1985 173.356   4
  -1  32  -3 217.178 157.017   3
   1 -32   3 155.764 135.773   6
  -1  32  -4 982.697 296.084   3
  -1  32  -4 633.994 244.169   4
   1 -32   4 1017.88 281.252   6
  -1 -32  -4 524.759 193.036   6
   1 -32   5 419.091 251.238   6
  -1 -32  -5 180.591 146.447   6
  -1  32  -5 109.879 169.151   4
  -1  32  -5 507.904 261.706   3
  -1  32  -6 1312.80 308.590   4
   1 -32   6 1842.44 360.756   6
  -1  32  -6 2402.46 447.069   3
  -1  32  -7 270.362 125.968   4
  -1  32  -7 155.465 224.806   3
   1 -32   7 596.342 236.934   6
   1 -32   8 4740.35 587.352   6
  -1  32  -8 4977.53 630.152   4
   1  33  -9 126.962 111.246   4
   1  33  -8 1949.53 413.581   4
   1  33  -7 67.7857 153.580   4
  -1 -33   7 27.4164 179.460   6
   1  33  -6 1784.38 334.070   4
   1  33  -6 1605.72 397.668   3
  -1 -33   6 2196.56 400.419   6
   1  33  -5 273.726 245.457   3
  -1 -33   5 97.7925 148.219   6
   1  33  -4 889.458 284.803   3
  -1 -33   4 458.757 234.328   6
   1  33  -3 2387.59 425.683   3
  -1 -33   3 2850.00 448.561   6
  -1 -33   2 181.582 230.521   6
   1  33  -2 180.318 161.691   3
   1  33  -1 1721.59 364.859   3
  -1 -33   1 1031.30 251.571   6
  -1 -33   0 24.1100 145.483   6
   1  33   0 394.844 213.044   3
  -1  33  -1 54.9261 128.752   3
  -1 -33  -1 452.507 203.498   6
   1  33   1 693.107 275.677   3
   1 -33   1 586.075 209.923   6
  -1  33  -1 398.042 193.541   4
  -1  33  -2 2567.10 424.621   4
  -1 -33  -2 3105.43 434.205   6
  -1  33  -2 2922.08 529.957   3
   1 -33   2 2888.11 408.143   6
  -1  33  -3 1845.32 365.580   4
  -1 -33  -3 2095.67 362.821   6
   1 -33   3 1886.88 334.301   6
  -1  33  -3 1901.63 424.252   3
  -1  33  -4 1234.89 304.254   4
  -1  33  -4 993.089 326.476   3
   1 -33   4 1717.26 335.560   6
  -1 -33  -4 1438.06 309.323   6
   1 -33   5 530.659 224.864   6
  -1  33  -5 17.7037 141.504   4
  -1  33  -5 711.071 265.001   3
   1 -33   6 1779.06 368.364   6
  -1  33  -6 1451.54 347.276   4
  -1  33  -6 1785.32 388.496   3
  -1  33  -7 138.212 155.874   4
   1 -33   7 648.982 274.882   6
   1  34  -8 566.571 274.352   4
   1  34  -5 113.853 180.626   3
  -1 -34   5 723.101 258.542   6
  -1 -34   4-0.46005 158.626   6
   1  34  -4 126.224 174.064   3
   1  34  -3-497.393 208.163   3
  -1 -34   3 547.976 204.755   6
   1  34  -2 2056.84 399.605   3
  -1 -34   2 1844.05 359.238   6
  -1 -34   1 34.6954 126.064   6
   1  34  -1-26.4734 149.912   3
   1  34   0-138.073 145.195   3
  -1 -34   0 128.564 127.511   6
  -1 -34  -1 2823.47 432.362   6
   1  34   1 2420.01 420.741   3
  -1  34  -2 823.291 273.637   4
  -1  34  -2 785.660 310.086   3
  -1 -34  -2 230.242 166.671   6
   1 -34   2 191.260 159.591   6
  -1  34  -3 452.968 244.305   3
  -1 -34  -3 53.1545 145.690   6
   1 -34   3 198.770 151.564   6
  -1  34  -3 27.0803 147.352   4
   1 -34   4 65.4358 138.615   6
  -1  34  -4 310.562 217.554   4
  -1  34  -4-201.074 226.136   3
  -1 -34  -4 55.3825 145.378   6
   1 -34   5 1052.31 249.149   6
  -1  34  -5 877.366 278.713   4
  -1  34  -6 771.010 282.257   4
   1 -34   6 1036.92 281.372   6
   1  35  -4 162.453 224.081   3
  -1 -35   3-352.542 214.148   6
   1  35  -3 152.802 137.692   3
   1  35  -2 805.273 283.995   3
  -1 -35   2 658.518 270.313   6
   1  35  -1 716.392 260.139   3
  -1 -35   1 33.5708 147.511   6
  -1 -35   0 306.033 179.821   6
   1  35   0 231.291 195.571   3
  -1 -35  -1 880.233 244.134   6
  -1  35  -2 391.604 277.282   3
  -1 -35  -2 323.764 175.996   6
  -1  35  -3 308.910 205.520   4
   1 -35   3 227.118 161.044   6
  -1 -35  -3 609.730 197.026   6
  -1  35  -4 415.761 202.288   4
   1 -35   4 279.842 181.556   6
  -1  35  -5 256.312 223.360   4
   1 -35   5 191.172 193.295   6
   1  36  -2 407.057 270.452   3
   1  36  -1 372.634 198.467   3
  -1 -36   1 432.554 238.285   6
   1  36   0 623.269 219.481   3
  -1 -36   0 898.550 305.551   6
  -1 -36  -1 283.588 185.007   6
  -1 -36  -2 179.881 175.505   6
  -1  36  -4 2034.80 399.158   4
   2   0 -20-185.094 238.114   2
  -2   0  20 50.2335 152.092   1
   2   0 -19-185.679 167.113   2
  -2   0  19 158.419 158.094   1
   2   0 -18 15427.9 896.134   7
   2   0 -18 14610.3 949.442   2
  -2   0  18 15083.0 850.238   5
  -2   0  18 14993.6 927.315   1
   2   0 -17 79.2768 151.631   2
  -2   0  17 168.747 130.251   1
  -2   0  17-69.4043 100.054   5
   2   0 -17-43.7613 116.926   7
   2   0 -16 3430.04 416.302   2
  -2   0  16 3795.80 398.529   5
   2   0 -16 4338.23 456.125   7
  -2   0  16 3332.52 408.244   1
   2   0 -15-217.714 138.013   7
  -2   0  15 149.516 99.0973   1
  -2   0  15 104.802 96.2658   5
   2   0 -15 214.654 152.560   2
   2   0 -14 55526.7 1512.89   2
  -2   0  14 59232.7 1572.38   1
   2   0 -14 55526.8 1518.34   7
   2   0 -13-105.665 73.3161   7
  -2   0  13 76.0988 128.688   1
   2   0 -13 110.738 136.976   2
  -2   0  12 728.271 170.459   1
   2   0 -12 1199.09 222.549   7
   2   0 -12 1105.86 201.610   2
   2   0 -11 25.1218 70.3067   7
  -2   0  11 150.168 116.198   1
   2   0 -11 156.213 109.216   2
   2   0 -10 3790.41 310.849   2
  -2   0  10 3784.13 340.739   1
   2   0  -9 42.8696 72.2285   2
   2   0  -9 135.545 61.1996   7
  -2   0   9 38.5520 59.8867   6
  -2   0   9 84.0791 62.1686   1
   2   0  -8 48995.7 1132.82   7
   2   0  -8 45903.8 953.053   2
  -2   0   8 47064.6 857.691   6
  -2   0   8 47269.0 1039.50   1
  -2   0   7 7.47119 59.9748   1
  -2   0   7 75.7231 46.4781   6
   2   0  -7 8.85050 66.6332   7
   2   0  -7 4.40330 49.1442   2
   2   0  -6 637.275 123.824   7
  -2   0   6 777.016 87.6116   6
  -2   0   5 0.72683 40.0583   1
  -2   0   5 67.0155 28.2461   6
   2   0  -5 50.4693 31.1702   2
   2   0  -5 112.516 56.6772   7
  -2   0   4 171501. 1051.41   6
   2   0  -4 179833. 1821.99   7
   2   0  -3 19.0028 34.1679   7
  -2   0   3 22.9940 13.1626   6
   2   0  -3 21.4130 19.1945   5
  -2   0   2 1153.91 119.243   4
   2   0  -2 1198.63 133.511   7
   2   0  -2 1102.16 97.5860   5
   2   0  -1 40.5050 39.7969   5
  -2   0   1 109.056 33.6508   4
  -2   0   0 999999. 3197.28   4
   2   0   0 998419. 3542.09   5
  -2   0  -1 252.721 61.9347   4
   2   0   1 238.507 63.6110   5
   2   0   2 189340. 1683.40   5
  -2   0  -2 185117. 1348.25   4
   2   0   3 21.7968 36.4953   5
  -2   0  -3-2.83774 19.7996   4
   2   0   4 330.602 83.5184   5
   2   0   5 1.27375 70.5472   5
  -2   0  -5 53.6272 30.8941   3
   2   0   6 24887.4 742.789   5
  -2   0  -6 21468.6 445.505   3
   2   0   7-3.47985 70.8443   5
  -2   0  -7 37.2207 31.3301   3
   2   0   8 8113.71 459.909   5
  -2   0  -8 4184.69 213.006   3
  -2   0  -9-6.01835 28.5241   3
   2   0   9 52.5902 73.9727   5
   2   0  10 66038.0 1436.61   5
  -2   0 -10 57465.7 884.383   3
   2   0  11-10.5494 71.1292   5
   2   0  12 95.1571 76.8061   5
   2   0  13-206.910 128.332   5
   2   0  14 33647.8 1196.61   5
  -2   0 -15-85.8198 136.441   2
   2   0  15 154.207 144.121   5
  -2   0 -16 1050.60 415.382   2
   2   0  16 2626.83 367.614   5
   2   0  17 37.9680 96.8611   5
  -2   0 -17 382.505 245.882   2
  -2   0 -18-132.737 176.794   2
   2   0  18-9.60846 106.445   5
  -2   0 -19 238.320 253.398   2
   2   0  19 68.5305 151.485   5
   2   0  20 943.975 251.095   5
  -2   1  20 224.590 190.897   1
  -2  -1  20-44.2003 153.697   1
   2  -1 -20-189.823 203.636   2
   2   1 -20 370.709 231.054   2
  -2   1  19 4149.93 523.515   1
  -2  -1  19 4936.49 505.227   5
   2   1 -19 4019.45 521.408   2
   2  -1 -19 4150.20 524.943   2
  -2  -1  19 4683.31 536.329   1
   2  -1 -18 740.335 249.697   2
  -2  -1  18 282.344 164.608   1
  -2  -1  18 640.138 177.553   5
   2   1 -18 558.273 227.592   2
   2  -1 -18 395.294 135.025   7
   2   1 -18 243.128 106.284   7
  -2   1  18 494.562 189.278   1
   2   1 -17 4879.37 524.626   2
   2  -1 -17 5109.61 492.637   7
   2  -1 -17 4329.33 499.820   2
   2   1 -17 5418.11 516.613   7
  -2   1  17 4565.65 443.928   5
  -2   1  17 4771.67 510.793   1
  -2  -1  17 4823.79 474.003   5
  -2  -1  17 4690.42 501.406   1
   2   1 -16 90.0949 127.833   2
  -2   1  16-109.708 120.582   1
   2   1 -16-107.425 126.572   7
   2  -1 -16-1.23138 98.9360   7
  -2  -1  16 3.87186 94.6979   5
   2  -1 -16-13.1927 137.863   2
  -2   1  16 167.915 121.625   5
  -2  -1  16-146.693 162.272   1
   2  -1 -15 7414.85 576.049   7
   2   1 -15 7514.56 582.207   7
   2   1 -15 7183.85 590.081   2
  -2   1  15 7025.74 554.323   1
  -2  -1  15 6816.32 570.310   1
   2  -1 -15 6771.86 548.550   2
  -2   1  15 7002.16 500.991   5
   2   1 -14 18631.8 864.366   7
   2  -1 -14 17985.8 868.740   7
   2   1 -14 17499.5 862.414   2
  -2  -1  14 17306.3 860.525   1
   2  -1 -14 16613.4 842.871   2
  -2   1  14 17085.4 837.991   1
   2   1 -13 86.9461 74.3526   7
  -2  -1  13 262.045 137.677   1
   2  -1 -13 226.455 117.424   7
   2  -1 -13-94.6911 104.785   2
  -2   1  13-57.7376 89.8291   1
   2   1 -13 246.653 122.650   2
   2  -1 -12 7251.10 505.615   7
   2   1 -12 7569.96 523.651   7
   2   1 -12 7060.77 497.490   2
   2  -1 -12 7554.66 513.298   2
  -2  -1  12 6533.78 480.965   1
  -2   1  12 7294.77 498.661   1
   2  -1 -11 18445.0 739.561   2
   2   1 -11 17134.8 730.041   2
   2  -1 -11 19181.2 777.972   7
  -2   1  11 17904.3 738.588   1
   2   1 -11 18345.2 785.374   7
  -2  -1  11 17631.0 745.933   1
   2   1 -10 47532.9 1119.35   2
   2  -1 -10 46842.5 1193.28   7
  -2   1  10 48423.9 1197.38   1
   2   1 -10 48930.2 1232.01   7
   2  -1 -10 46367.5 1107.26   2
  -2  -1  10 47615.8 1026.01   6
  -2  -1  10 46996.8 1151.30   1
   2  -1  -9 43476.0 985.919   2
   2  -1  -9 43392.5 1116.31   7
   2   1  -9 44202.4 1017.96   2
  -2  -1   9 46311.8 929.152   6
  -2  -1   9 45351.7 1062.55   1
   2   1  -9 44931.0 1153.01   7
  -2   1   9 42710.6 1052.40   1
  -2  -1   8 15334.6 492.698   6
   2   1  -8 15007.1 546.670   2
   2   1  -8 14491.7 634.607   7
   2  -1  -8 15104.2 622.707   7
  -2  -1   8 15103.5 587.571   1
   2  -1  -8 15033.2 536.929   2
  -2   1   8 14429.5 579.225   1
  -2   1   7 23663.8 709.553   1
   2   1  -7 26746.8 812.179   7
   2  -1  -7 26931.1 665.045   2
  -2  -1   7 25637.8 591.701   6
  -2  -1   7 27217.8 725.172   1
  -2   1   7 26427.4 573.994   6
   2  -1  -7 25896.1 785.090   7
   2   1  -7 27494.8 674.671   2
   2  -1  -6 1759.66 207.717   7
  -2   1   6 1601.32 185.665   1
   2   1  -6 1394.32 177.048   7
  -2  -1   6 1516.12 129.450   6
   2   1  -6 1388.51 147.891   2
  -2   1   6 1481.39 121.297   6
   2  -1  -6 1569.40 154.279   2
  -2  -1   5 81706.2 1103.39   1
   2  -1  -5 83221.8 972.228   2
   2  -1  -5 85603.6 1329.86   7
   2   1  -5 84722.3 1304.58   7
  -2   1   5 83243.4 774.874   6
  -2  -1   5 84130.5 877.247   6
   2   1  -5 84981.0 1013.33   2
  -2  -1   4 8131.38 312.966   1
  -2  -1   4 8228.31 247.072   6
   2  -1  -4 7883.19 263.686   2
   2  -1  -4 7915.07 385.372   7
  -2   1   4 7923.32 201.340   6
   2   1  -4 8098.81 389.394   7
   2   1  -3 90980.2 1224.84   7
   2  -1  -3 89367.3 1239.44   7
   2  -1  -3 88519.9 854.063   5
  -2   1   3 89370.9 580.086   6
  -2  -1   3 86681.6 736.043   6
   2   1  -3 87786.8 925.162   5
  -2   1   2 94622.9 1112.65   4
   2   1  -2 95854.8 949.715   5
   2   1  -2 96719.1 1188.42   7
   2  -1  -2 96127.7 920.999   5
  -2  -1   2 96086.9 771.700   6
   2   1  -1 12185.1 395.327   7
  -2  -1   1 12117.6 352.738   4
  -2   1   1 11902.5 377.347   4
   2   1  -1 11546.5 349.969   5
   2  -1  -1 11731.5 342.980   5
   2   1   0 333631. 2032.57   5
  -2  -1   0 344057. 1784.98   4
   2  -1   0 334060. 2011.82   5
  -2   1   0 337969. 1955.33   4
  -2   1  -1 165.503 50.8471   4
   2   1   1 126.668 54.6723   5
   2  -1   1 13.0713 40.2369   5
  -2  -1  -1 133.213 37.4783   4
   2   1   2 42818.9 800.589   5
  -2  -1  -2 43753.7 598.856   4
  -2   1  -2 42046.0 689.262   4
   2  -1   2 42262.9 791.804   5
  -2  -1  -3 44823.2 639.284   4
   2   1   3 43431.8 861.126   5
   2  -1   3 43552.5 847.332   5
   2   1   4 40876.8 869.932   5
   2  -1   4 40903.9 858.849   5
   2   1   5 58192.6 1082.67   5
   2  -1   5 56971.5 1065.32   5
  -2  -1  -6 17.7817 18.9461   3
   2  -1   6 72.7489 48.7566   5
  -2   1  -6 49.7948 57.9831   3
   2   1   6 132.362 61.6398   5
   2   1   7 93731.3 1499.77   5
   2  -1   7 97096.3 1533.58   5
   2   1   8 3131.89 289.659   5
  -2   1  -8 2958.13 203.536   3
   2  -1   8 3229.27 287.511   5
   2   1   9 29735.7 920.927   5
   2  -1   9 31260.1 951.551   5
   2  -1  10 125.165 83.0628   5
  -2   1 -10 324.475 90.5674   3
   2   1  11 22329.8 855.277   5
   2  -1  11 21605.9 862.603   5
   2   1  12 3809.19 375.523   5
   2  -1  12 3739.38 371.382   5
   2   1  13 1421.15 235.869   5
   2  -1  13 1432.81 250.873   5
   2   1  14 7420.69 567.994   5
   2  -1  14 7104.73 566.752   5
   2   1  15-79.2155 138.367   5
   2  -1  15 43.4014 91.1687   5
  -2   1 -15 39.3667 168.256   2
   2   1  16 784.104 202.992   5
   2  -1  16 504.095 184.096   5
  -2   1 -16 944.177 307.397   2
   2  -1  17 80.8185 112.222   5
  -2  -1 -17-347.836 169.861   2
  -2   1 -17 228.718 235.948   2
   2   1  17 193.770 127.439   5
   2   1  18 1148.62 272.860   5
   2  -1  18 1016.55 255.507   5
  -2  -1 -18 535.191 251.445   2
  -2   1 -18 1423.49 354.801   2
   2   1  19 1877.59 338.614   5
  -2   1 -19 2089.57 440.269   2
  -2  -1 -19 2076.60 484.137   2
   2  -1  19 1861.02 355.607   5
   2   1  20 36.6829 117.140   5
   2   2 -20 984.182 259.893   2
  -2  -2  20 294.135 188.397   1
   2  -2 -20 600.906 278.407   2
  -2   2  20 879.842 252.523   1
   2  -2 -19 671.397 242.595   2
  -2  -2  19 595.400 200.162   1
   2   2 -19 551.120 230.778   2
  -2  -2  19 312.538 171.998   5
  -2   2  19 314.406 190.073   1
   2   2 -19 329.369 183.797   7
  -2  -2  18 765.691 192.218   1
  -2   2  18 942.849 255.487   1
   2  -2 -18 1053.85 279.112   2
  -2  -2  18 1064.38 253.405   5
   2   2 -18 794.478 272.748   2
   2   2 -18 910.978 232.236   7
   2   2 -17 871.067 238.885   2
   2  -2 -17 768.694 194.861   7
  -2  -2  17 1240.88 285.755   1
  -2  -2  17 1112.40 219.711   5
  -2   2  17 1009.19 253.793   1
   2   2 -17 1149.43 253.466   7
  -2   2  17 966.355 211.892   5
   2  -2 -17 1091.83 253.018   2
  -2   2  16 1495.34 282.955   1
   2   2 -16 1135.84 244.112   2
  -2   2  16 1202.73 228.012   5
   2  -2 -16 1258.75 244.965   7
  -2  -2  16 1380.01 251.563   5
   2   2 -16 1199.62 237.994   7
  -2  -2  16 971.969 227.377   1
   2  -2 -16 1003.64 257.115   2
  -2   2  15 85.6091 107.360   1
  -2   2  15-31.3880 87.1818   5
   2  -2 -15-12.9426 78.0143   7
  -2  -2  15-29.7392 106.459   1
   2  -2 -15-34.0349 125.865   2
   2   2 -15-163.292 155.665   7
   2   2 -14 4343.18 442.756   2
   2   2 -14 4680.54 451.058   7
  -2   2  14 4755.44 394.106   5
   2  -2 -14 4763.40 456.040   2
  -2  -2  14 3838.94 427.867   1
   2  -2 -14 4614.21 437.920   7
  -2   2  14 4231.02 444.379   1
   2   2 -13 6389.26 503.260   2
   2  -2 -13 6632.62 488.965   2
  -2  -2  13 6609.94 501.644   1
   2   2 -13 6055.18 505.946   7
   2  -2 -13 5896.15 474.922   7
  -2   2  13 6062.49 479.075   1
   2   2 -12 164.568 132.777   2
  -2   2  12 232.010 123.574   1
  -2  -2  12 180.821 109.816   1
   2  -2 -12 251.641 87.4885   7
   2  -2 -12 383.572 141.342   2
   2   2 -12 204.917 116.942   7
   2  -2 -11 13754.2 667.406   7
  -2  -2  11 14093.7 657.442   1
   2   2 -11 13034.1 627.463   2
  -2  -2  11 14150.3 603.901   6
   2   2 -11 14066.2 704.640   7
  -2   2  11 13342.5 644.922   1
   2  -2 -11 14617.5 639.854   2
   2   2 -10 1036.97 186.970   7
   2   2 -10 1085.33 187.994   2
  -2   2  10 1410.62 191.688   1
   2  -2 -10 1530.30 212.974   7
   2  -2 -10 1260.83 182.177   2
  -2  -2  10 1098.69 180.975   1
  -2  -2  10 1395.30 187.519   6
   2  -2  -9 21199.9 777.714   7
   2   2  -9 21793.8 812.992   7
   2   2  -9 21038.1 714.384   2
  -2  -2   9 21210.3 742.062   1
   2  -2  -9 21552.9 695.518   2
  -2  -2   9 22767.8 654.024   6
  -2   2   9 21915.6 738.902   1
   2  -2  -8 139.377 65.3123   7
   2   2  -8 112.651 69.4060   7
   2   2  -8 450.318 95.9916   2
   2  -2  -8 359.727 74.0020   2
  -2  -2   8 65.6431 75.7180   1
  -2   2   8 284.769 79.1551   1
  -2  -2   8 261.808 69.4555   6
   2   2  -7 102785. 1353.39   2
  -2  -2   7 101986. 1219.61   6
   2  -2  -7 103544. 1576.06   7
  -2   2   7 103541. 1426.73   1
  -2  -2   7 102776. 1414.95   1
   2  -2  -7 101244. 1290.51   2
   2   2  -7 102563. 1599.37   7
   2  -2  -6 2623.30 187.619   2
  -2   2   6 2992.23 229.661   1
   2  -2  -6 2851.12 255.787   7
   2   2  -6 2796.86 212.868   2
  -2   2   6 2813.76 158.351   6
  -2  -2   6 2937.29 187.295   6
   2   2  -6 3520.27 278.591   7
  -2  -2   6 2148.31 238.311   1
  -2  -2   5 5375.73 275.120   1
   2  -2  -5 5033.39 319.868   7
   2   2  -5 5272.41 320.028   7
  -2  -2   5 4614.48 220.403   6
   2   2  -5 4443.92 247.516   2
  -2   2   5 4905.00 179.599   6
   2  -2  -5 5036.85 235.869   2
   2  -2  -4 5765.01 335.124   7
   2  -2  -4 5617.44 221.369   2
  -2   2   4 5864.10 152.586   6
  -2  -2   4 5829.49 222.779   6
   2  -2  -4 6056.12 138.955   6
   2   2  -4 6052.76 329.711   7
  -2  -2   3 17973.6 363.784   6
  -2   2   3 17505.6 518.279   4
   2   2  -3 17934.7 533.901   7
  -2   2   3 17995.5 209.938   6
   2   2  -3 17994.3 430.976   5
   2  -2  -3 18547.9 372.383   5
   2  -2  -2 784.565 82.5442   5
  -2   2   2 866.932 104.373   4
  -2  -2   2 834.361 79.0733   6
   2   2  -2 850.758 96.5391   5
   2   2  -2 925.998 114.024   7
   2  -2  -1 4696.46 212.892   5
   2   2  -1 4474.30 222.732   5
  -2   2   1 4604.03 244.699   4
   2   2  -1 4767.47 242.144   7
   2  -2   0 151290. 1338.93   5
  -2  -2   0 154086. 1121.00   4
  -2   2   0 155431. 1385.77   4
   2   2   0 152202. 1364.70   5
   2   2   1 4066.20 242.154   5
   2   2   1 4063.12 185.694   7
   2  -2   1 4081.16 233.037   5
  -2  -2  -1 4296.80 174.764   4
  -2   2  -1 3899.28 215.853   4
   2   2   2 15284.9 491.262   5
   2  -2   2 15568.9 474.022   5
  -2  -2  -2 16443.9 331.975   4
  -2   2  -2 16014.8 452.005   4
   2   2   3 21822.2 609.192   5
   2  -2   3 22017.8 603.770   5
  -2  -2  -3 23273.9 413.256   4
   2   2   4 1810.61 181.532   5
   2  -2   4 1690.80 169.460   5
  -2   2  -4 1405.52 148.997   3
   2   2   4 1911.08 91.8213   7
   2   2   4 1441.41 75.7927   3
   2  -2   5 6242.36 354.477   5
   2   2   5 6427.09 357.177   5
   2  -2   6 5068.05 342.017   5
   2   2   6 5132.82 342.084   5
  -2   2  -6 4054.48 254.914   3
   2   2   7 45303.5 1056.89   5
   2  -2   7 45189.1 1071.74   5
  -2   2  -7 44688.4 816.170   3
   2   2   8 1809.33 209.176   5
   2  -2   8 1413.27 201.006   5
  -2   2  -8 1348.32 162.767   3
   2   2   9 2266.25 252.963   5
  -2   2  -9 2358.81 200.951   3
   2  -2   9 2666.77 284.361   5
   2  -2  10 739.770 169.581   5
   2   2  10 515.697 136.329   5
  -2   2 -10 545.878 112.225   3
   2   2  11 14355.3 687.311   5
   2  -2  11 14534.5 726.826   5
   2   2  12 362.405 96.0874   5
   2  -2  12 383.756 101.729   5
   2   2  13 513.214 147.751   5
   2  -2  13 471.562 171.641   5
   2  -2  14 3147.51 384.723   5
  -2   2 -14 3228.83 446.401   2
   2   2  14 2955.23 353.802   5
   2  -2  15 39.8268 129.500   5
  -2   2 -15 524.028 237.947   2
   2   2  15 237.059 142.167   5
  -2  -2 -16 1532.54 365.063   2
   2  -2  16 1348.46 279.309   5
  -2   2 -16 1365.22 299.206   2
   2   2  16 2229.90 338.430   5
  -2  -2 -17 1714.72 389.239   2
   2  -2  17 2400.62 364.311   5
   2   2  17 2455.48 372.014   5
  -2   2 -17 2596.42 467.899   2
   2  -2  18 171.887 163.616   5
  -2   2 -18 343.763 174.855   2
  -2  -2 -18 666.560 346.889   2
   2   2  18 516.200 189.263   5
   2  -2  19 126.774 132.271   5
   2   2  19 474.461 193.192   5
  -2   3  20 985.046 275.227   1
   2  -3 -20 850.695 267.268   2
   2   3 -20 849.429 270.958   2
  -2  -3  20 682.391 205.017   5
   2  -3 -19 1522.09 338.112   2
  -2  -3  19 1119.98 291.936   1
  -2   3  19 1634.59 323.801   1
   2   3 -19 1628.23 371.102   2
  -2  -3  19 1463.49 277.191   5
   2   3 -19 1278.99 278.163   7
   2   3 -18 1462.54 305.587   7
   2   3 -18 1057.97 272.703   2
  -2  -3  18 1024.03 254.085   1
  -2   3  18 1020.66 241.861   1
  -2  -3  18 1768.19 330.980   5
   2  -3 -18 979.321 251.612   2
   2   3 -17 30.3424 107.947   2
   2  -3 -17 30.5922 104.909   7
   2   3 -17-87.9182 113.230   7
  -2  -3  17 33.5848 115.320   5
   2  -3 -17 198.161 142.593   2
  -2   3  17 150.408 116.645   1
  -2  -3  17 291.301 149.835   1
  -2  -3  16 485.582 206.530   1
   2   3 -16 179.561 125.255   2
   2  -3 -16 367.850 196.123   2
  -2   3  16-58.8362 97.2972   5
   2   3 -16 258.306 126.087   7
   2  -3 -16 376.316 143.249   7
  -2   3  16 285.246 132.880   1
  -2  -3  15 529.013 169.331   1
   2   3 -15 580.842 175.257   2
   2   3 -15 583.507 176.495   7
   2  -3 -15 559.517 156.689   7
  -2   3  15 473.316 177.565   1
  -2   3  15 772.671 181.466   5
   2  -3 -15 494.097 220.616   2
   2  -3 -14 7376.01 531.213   7
   2   3 -14 7810.73 584.621   7
  -2   3  14 7474.95 475.113   5
  -2  -3  14 7044.92 572.952   1
   2  -3 -14 6991.14 555.012   2
  -2   3  14 7554.58 562.257   1
   2   3 -14 7502.32 567.571   2
   2   3 -13 15238.0 804.159   7
  -2  -3  13 14988.4 746.483   1
   2   3 -13 14675.8 761.399   2
   2  -3 -13 14890.0 740.608   7
  -2   3  13 14586.1 750.099   1
   2  -3 -13 14941.8 741.445   2
   2   3 -12 2397.36 307.928   7
  -2  -3  12 2270.08 251.658   6
   2   3 -12 2187.27 281.118   2
   2  -3 -12 2001.63 252.302   2
  -2  -3  12 2135.02 291.171   1
  -2   3  12 2045.87 266.186   1
   2  -3 -12 2086.18 257.280   7
  -2   3  11 148.958 111.814   1
  -2  -3  11 69.8428 127.387   1
   2   3 -11 192.853 124.505   2
  -2  -3  11 37.5881 71.1720   6
   2  -3 -11-24.8118 74.0715   7
   2  -3 -11 65.9220 74.5263   2
   2   3 -11 243.600 127.227   7
  -2  -3  10 346.344 115.905   1
   2   3 -10 427.145 147.622   7
  -2   3  10 352.858 131.370   1
   2  -3 -10 302.273 103.447   7
   2   3 -10 223.075 76.7778   2
   2  -3 -10 237.537 107.918   2
  -2  -3  10 104.006 79.5609   6
   2   3  -9 33537.3 1011.01   7
   2  -3  -9 33585.3 849.508   2
   2   3  -9 32237.8 886.049   2
   2  -3  -9 32449.9 953.297   7
  -2  -3   9 32044.4 943.283   1
  -2  -3   9 33283.6 817.182   6
  -2   3   9 34374.5 935.025   1
   2   3  -8 116.141 93.9241   2
  -2  -3   8 51.5605 59.1023   1
   2  -3  -8-29.4163 69.1542   7
  -2  -3   8 12.4116 58.4033   6
   2   3  -8 40.8495 67.3598   7
   2  -3  -8-75.2764 70.4023   2
  -2   3   8 77.7014 89.8639   1
  -2   3   7 38808.3 903.662   1
   2  -3  -7 39453.8 786.747   2
   2   3  -7 37910.9 990.532   7
   2   3  -7 37429.8 837.284   2
   2  -3  -7 38450.9 974.595   7
  -2  -3   7 38191.7 772.805   6
  -2  -3   7 41097.9 891.810   1
  -2   3   6 115217. 1464.54   1
   2  -3  -6 124656. 1279.77   2
   2   3  -6 127144. 1703.75   7
   2  -3  -6 123383. 1686.26   7
  -2  -3   6 123458. 1277.26   6
   2   3  -6 120372. 1377.55   2
  -2  -3   6 131499. 1498.14   1
  -2  -3   5 4678.27 237.133   6
   2  -3  -5 4928.87 226.118   2
   2   3  -5 4529.11 307.671   7
   2  -3  -5 4707.02 313.057   7
   2  -3  -5 5228.12 146.442   6
  -2  -3   4 103477. 1094.69   1
   2  -3  -4 103535. 903.026   2
  -2   3   4 102516. 1337.61   4
   2  -3  -4 101458. 1417.57   7
   2   3  -4 104024. 1383.90   7
  -2  -3   4 100834. 988.409   6
  -2   3   3 379.424 71.7500   4
   2   3  -3 196.794 57.9879   7
  -2  -3   3 235.383 50.5884   6
   2   3  -3 208.295 56.1841   5
   2  -3  -3 317.410 49.2873   5
  -2   3   2 8630.27 362.021   4
  -2  -3   2 9231.09 279.293   6
   2   3  -2 8775.27 351.006   7
   2   3  -2 9017.82 311.887   5
   2  -3  -2 8870.40 268.472   5
   2   3  -1 40930.5 692.708   7
   2  -3  -1 40813.0 643.330   5
   2   3  -1 40080.9 670.179   5
  -2   3   1 41772.1 770.549   4
   2  -3   0 28449.1 575.841   5
   2   3   0 28731.5 596.077   5
  -2   3   0 29565.4 631.481   4
   2   3   0 29861.7 542.820   7
   2  -3   1 158681. 1443.97   5
   2   3   1 163420. 1534.48   5
  -2  -3  -1 165619. 990.296   4
   2   3   1 170461. 1141.96   7
  -2   3  -1 158448. 1453.86   4
   2   3   1 173200. 970.641   4
   2   3   2 1366.65 144.860   5
   2  -3   2 1215.96 132.973   5
  -2  -3  -2 1206.48 80.6444   4
  -2   3  -2 1252.46 127.246   4
   2   3   2 1232.20 81.7165   7
  -2   3  -3 3310.56 207.206   3
   2   3   3 2685.38 214.003   5
  -2  -3  -3 2982.09 133.791   4
   2  -3   3 2798.01 215.545   5
   2   3   4 13708.0 503.089   5
   2  -3   4 13822.4 506.757   5
   2   3   4 13483.4 192.038   7
  -2   3  -4 15338.0 454.879   3
   2  -3   5 5812.06 346.865   5
   2   3   5 5642.49 149.417   7
   2   3   5 5998.42 346.968   5
  -2   3  -5 4825.02 302.858   3
  -2   3  -6 453.838 87.5452   3
   2  -3   6 338.204 93.0548   5
   2   3   6 350.416 75.1417   5
   2   3   6 353.759 45.6411   7
   2  -3   7 23306.7 782.715   5
   2   3   7 21888.6 732.679   5
  -2   3  -7 22003.6 598.694   3
   2  -3   8 40052.7 1054.70   5
   2   3   8 40967.0 1032.20   5
  -2   3  -8 37561.7 816.837   3
  -2   3  -9 2960.19 234.932   3
   2  -3   9 3545.76 332.911   5
   2   3   9 3413.77 310.899   5
   2  -3  10 21085.6 853.974   5
   2   3  10 20569.2 800.242   5
   2  -3  11 1733.25 243.362   5
   2   3  11 1625.10 229.985   5
  -2   3 -11 1316.96 177.053   3
   2  -3  12 704.721 159.226   5
   2   3  12 727.751 182.016   5
  -2   3 -13-1.74956 134.452   2
   2   3  13 45.9180 92.3659   5
   2  -3  13-42.0104 104.638   5
   2   3  14 2645.83 319.835   5
   2  -3  14 2513.40 344.382   5
  -2   3 -14 1933.30 399.719   2
   2   3  15 14804.3 822.888   5
   2  -3  15 15142.4 843.012   5
   2  -3  16 345.891 178.486   5
  -2   3 -16 209.743 199.185   2
   2   3  16 559.097 166.213   5
   2   3  17 246.135 139.884   5
  -2  -3 -17 56.7042 139.083   2
  -2   3 -17-89.6542 177.820   2
   2  -3  17 66.0820 118.848   5
  -2   3 -18 250.632 194.165   2
  -2  -3 -18-120.484 186.292   2
   2   3  18 66.2110 119.506   5
   2  -3  18 216.592 172.212   5
   2  -3  19 1100.76 261.527   5
   2   3  19 906.910 242.592   5
   2  -4 -20 3550.77 545.020   2
   2   4 -20 3317.82 510.984   2
  -2  -4  20 3288.47 445.428   5
  -2   4  19-182.776 146.738   1
   2   4 -19-346.768 182.556   2
  -2  -4  19 75.8206 128.756   5
   2   4 -19 8.73821 120.044   7
  -2  -4  19-339.511 207.677   1
   2  -4 -19 73.2260 158.839   2
   2   4 -18 1221.49 298.969   2
  -2  -4  18 1018.25 253.468   5
  -2  -4  18 1012.95 258.706   1
   2   4 -18 1106.45 267.847   7
  -2   4  18 1252.99 280.108   1
   2  -4 -18 1195.06 262.194   2
   2   4 -17 275.763 187.585   2
   2  -4 -17 218.333 137.011   2
   2  -4 -17 304.512 153.550   7
  -2  -4  17 317.180 190.683   5
   2   4 -17 182.777 142.849   7
  -2  -4  17 274.453 157.216   1
  -2   4  17 150.922 159.411   1
   2   4 -16 922.358 233.523   2
  -2  -4  16 758.958 248.381   1
  -2   4  16 656.894 191.888   1
   2  -4 -16 877.069 233.596   2
   2   4 -16 971.171 198.285   7
   2  -4 -16 850.324 200.058   7
   2   4 -15 235.298 131.999   2
  -2  -4  15-4.43438 112.451   1
  -2   4  15 203.611 102.797   5
   2  -4 -15 150.910 98.6262   7
  -2   4  15 153.062 127.708   1
   2  -4 -15 216.023 147.542   2
   2   4 -15 77.2141 115.572   7
   2  -4 -14 1287.67 226.967   7
  -2   4  14 1454.22 203.207   5
  -2  -4  14 1211.28 243.541   1
   2   4 -14 1511.68 276.958   2
  -2   4  14 896.514 230.609   1
   2  -4 -14 803.299 208.571   2
   2   4 -14 1292.89 239.809   7
   2   4 -13 374.366 142.318   2
  -2  -4  13 661.401 173.004   1
  -2   4  13 573.248 193.559   1
  -2   4  13 625.051 130.923   5
   2  -4 -13 465.138 125.543   7
   2  -4 -13 557.746 166.215   2
   2   4 -13 291.260 94.0046   7
  -2   4  12 14363.9 711.735   1
   2  -4 -12 14466.8 686.363   2
   2   4 -12 14678.8 778.116   7
  -2  -4  12 15026.8 669.800   6
  -2  -4  12 14423.4 736.006   1
   2   4 -12 14459.8 709.277   2
   2  -4 -12 14096.2 694.456   7
  -2  -4  11 64.7607 83.2333   1
  -2  -4  11 178.883 88.7805   6
   2   4 -11 180.236 124.437   7
   2   4 -11 94.5682 73.9928   2
  -2   4  11 96.4124 92.3060   1
   2  -4 -11 267.307 126.159   2
   2  -4 -11 171.207 60.4811   7
   2   4 -10 73246.5 1415.26   2
  -2  -4  10 76762.2 1343.83   6
  -2   4  10 74692.8 1444.29   1
   2  -4 -10 75527.9 1492.01   7
  -2  -4  10 71941.2 1437.34   1
   2  -4 -10 73558.6 1365.13   2
   2  -4  -9 4605.10 319.948   2
  -2   4   9 4876.57 371.174   1
   2   4  -9 5003.38 393.011   7
   2   4  -9 4475.19 341.029   2
   2  -4  -9 4697.26 368.771   7
  -2  -4   9 3955.47 349.185   1
  -2  -4   9 4962.03 330.116   6
   2   4  -8 56535.9 1095.69   2
   2  -4  -8 57240.7 1226.06   7
  -2  -4   8 57201.1 1042.09   6
  -2  -4   8 55894.6 1173.09   1
   2  -4  -8 55840.8 1010.13   2
   2   4  -8 58067.8 1286.01   7
   2  -4  -7 6966.68 328.064   2
  -2  -4   7 7042.05 409.030   1
   2   4  -7 8103.99 453.751   7
  -2  -4   7 7886.18 364.821   6
   2  -4  -7 8219.08 445.968   7
  -2   4   7 6408.39 419.282   1
   2   4  -7 7612.63 382.321   2
   2  -4  -6 38822.0 702.563   2
  -2  -4   6 39080.6 748.728   6
  -2  -4   6 39623.7 837.171   1
   2  -4  -6 38687.8 947.126   7
   2   4  -6 39632.8 960.677   7
   2   4  -6 39566.4 789.386   2
  -2  -4   5 206.241 68.6918   1
   2  -4  -5 175.506 83.4543   7
   2  -4  -5 129.928 23.3954   6
  -2  -4   5 109.744 47.7589   6
   2   4  -5 183.901 85.9883   7
   2  -4  -5 172.795 42.1507   2
  -2  -4   4 75557.1 900.999   6
  -2   4   4 75357.7 1166.22   4
   2   4  -4 75561.5 1194.97   7
   2  -4  -4 80501.0 764.906   2
  -2  -4   4 74741.4 966.363   1
  -2  -4   3-18.8083 24.9716   1
  -2  -4   3 180.790 51.8938   6
   2   4  -3 147.579 45.3189   7
  -2   4   3 251.987 61.4400   4
   2  -4  -3 176.183 36.0637   5
  -2   4   2 57786.5 961.672   4
   2   4  -2 59943.9 916.540   7
  -2   4   2 60758.2 487.109   2
  -2  -4   2 58792.6 760.958   6
   2   4  -2 59226.6 812.843   5
   2  -4  -2 59311.1 677.759   5
   2  -4  -1 13329.1 363.705   5
  -2   4   1 13636.3 452.867   4
   2   4  -1 13191.8 387.280   7
  -2   4   1 14065.4 258.461   6
   2   4  -1 12558.8 380.832   5
   2  -4   0 250.625 57.2831   5
   2   4   0 214.700 51.2006   5
   2   4   0 528.923 85.6256   7
  -2   4   0 291.574 69.9725   4
   2  -4   1 3880.11 223.939   5
   2   4   1 3921.79 163.914   7
   2   4   1 4208.21 135.373   4
  -2   4  -1 4232.59 244.268   4
   2   4   1 3924.41 238.492   5
   2   4   2 36456.5 782.424   5
   2  -4   2 36202.1 726.988   5
   2   4   2 36972.6 397.808   7
  -2  -4  -2 36057.9 378.728   4
  -2   4  -2 37841.8 743.806   4
  -2  -4  -3 64.7359 15.7243   4
   2  -4   3-10.9301 51.2633   5
  -2   4  -3 55.8678 48.2925   3
   2   4   4 205187. 1970.94   5
  -2   4  -4 207510. 1818.48   3
   2  -4   4 198925. 1958.24   5
  -2   4  -5 367.584 95.6238   3
   2  -4   5 542.240 118.443   5
   2   4   5 479.672 104.921   5
   2   4   6 117823. 1631.87   5
  -2   4  -6 115783. 1419.40   3
   2  -4   6 118230. 1677.97   5
  -2   4  -7 10395.4 424.951   3
   2   4   7 9003.85 474.119   5
   2   4   7 9683.03 256.970   7
   2  -4   7 9514.90 502.850   5
   2   4   8 6837.02 426.931   5
  -2   4  -8 7154.26 367.355   3
   2  -4   8 6648.29 450.951   5
   2   4   9 4477.75 370.062   5
  -2   4  -9 4002.83 300.645   3
   2  -4   9 4234.59 375.793   5
   2   4  10 3418.13 323.037   5
   2  -4  10 3643.36 356.723   5
  -2   4 -10 3205.49 267.754   3
   2   4  11 939.380 183.652   5
   2  -4  11 665.316 173.975   5
  -2   4 -11 797.643 141.574   3
   2   4  12 21970.0 898.369   5
   2  -4  12 22167.9 954.215   5
   2  -4  13-53.7283 91.1487   5
  -2   4 -13-79.7123 119.012   2
   2   4  13-40.9947 87.8131   5
   2  -4  14-6.00846 110.588   5
   2   4  14-24.6981 102.011   5
  -2   4 -14 212.972 158.588   2
   2   4  15 1252.02 261.239   5
  -2   4 -15 1096.62 252.701   2
   2  -4  15 1592.02 301.266   5
   2  -4  16 5684.23 540.768   5
  -2   4 -16 6736.46 696.351   2
   2   4  16 6095.89 545.385   5
  -2  -4 -17-50.9092 183.055   2
   2  -4  17 73.4671 115.864   5
   2   4  17 359.815 182.643   5
  -2   4 -17 177.566 158.217   2
   2   4  18 6241.51 572.375   5
   2  -4  18 5820.10 582.592   5
  -2  -4 -18 6455.46 778.251   2
  -2   4 -18 5623.11 697.343   2
   2  -4  19 481.860 215.499   5
   2   4  19 208.312 163.876   1
   2  -5 -20 3568.64 514.109   2
  -2  -5  20 3021.42 445.430   5
  -2   5  19 140.124 177.994   1
   2   5 -19 347.683 170.877   7
   2   5 -19 415.958 209.438   2
  -2  -5  19 331.171 148.589   5
  -2  -5  19 270.343 172.067   1
   2  -5 -19 397.954 196.870   2
  -2   5  18-24.9264 129.956   1
   2   5 -18 163.780 195.119   2
  -2  -5  18 86.8166 119.191   5
  -2  -5  18-159.157 177.323   1
   2  -5 -18 86.7154 151.615   2
   2   5 -18 253.255 126.256   7
   2   5 -17 393.341 234.885   2
   2  -5 -17 120.361 117.121   2
  -2  -5  17 138.739 142.959   5
   2   5 -17 107.062 127.007   7
  -2   5  17 34.9725 122.671   1
  -2  -5  17 98.8229 140.524   1
  -2   5  16 5391.22 513.794   1
   2   5 -16 5708.15 563.956   2
   2  -5 -16 5376.24 534.195   2
   2   5 -16 6147.77 569.597   7
   2  -5 -16 5805.43 488.923   7
  -2  -5  16 5526.58 545.425   1
   2   5 -15 3916.67 442.754   7
  -2   5  15 2917.64 402.378   1
   2   5 -15 3665.17 428.971   2
   2  -5 -15 3617.42 390.174   7
   2  -5 -15 2677.69 400.265   2
  -2  -5  15 3341.96 408.903   1
   2   5 -14 2252.16 321.920   2
   2  -5 -14 2104.94 290.133   7
  -2  -5  14 1890.45 309.974   1
  -2   5  14 2253.26 252.313   5
  -2   5  14 1473.59 272.065   1
   2   5 -14 2242.73 336.709   7
   2  -5 -14 1645.85 269.199   2
   2   5 -13 41816.7 1349.83   7
   2  -5 -13 37187.2 1170.27   2
  -2  -5  13 38738.4 1157.80   6
  -2  -5  13 40346.4 1245.38   1
  -2   5  13 37795.8 1209.75   1
   2   5 -13 37941.0 1232.54   2
  -2   5  13 39404.1 1007.65   5
   2  -5 -13 38289.1 1163.26   7
  -2   5  12 14076.6 734.545   1
   2  -5 -12 15126.4 719.585   7
  -2   5  12 15149.5 575.477   5
   2  -5 -12 14466.3 691.714   2
  -2  -5  12 16078.6 694.428   6
   2   5 -12 15848.4 799.242   7
   2   5 -12 14882.6 735.159   2
  -2  -5  12 14118.3 733.601   1
  -2   5  11 6838.61 451.499   1
   2  -5 -11 6425.03 453.041   7
   2  -5 -11 6787.40 438.096   2
   2   5 -11 6524.15 449.674   2
  -2  -5  11 6659.18 434.433   6
  -2  -5  11 6879.51 473.330   1
   2   5 -11 6925.86 508.020   7
  -2   5  10 608.921 158.960   1
   2   5 -10 492.046 160.586   2
   2  -5 -10 276.797 62.8341   7
   2  -5 -10 446.576 118.339   2
  -2  -5  10 470.126 109.174   6
   2   5 -10 282.784 82.8109   7
  -2  -5  10 408.063 124.902   1
  -2  -5   9 14047.1 587.133   1
  -2   5   9 14755.4 610.146   1
   2  -5  -9 14712.6 557.308   2
   2  -5  -9 14612.6 639.303   7
  -2  -5   9 14418.9 566.746   6
   2   5  -9 14875.7 682.099   7
   2   5  -9 13910.7 589.564   2
  -2   5   8 7473.56 400.301   1
   2  -5  -8 6657.63 346.314   2
   2   5  -8 6485.66 379.816   2
  -2  -5   8 7167.67 373.279   6
   2  -5  -8 6873.56 415.945   7
   2   5  -8 6634.67 444.921   7
   2   5  -7 1632.59 210.971   7
   2  -5  -7 1684.19 160.001   2
   2   5  -7 1628.63 188.657   2
   2  -5  -7 1455.97 194.147   7
  -2  -5   7 1578.55 172.715   6
  -2  -5   7 998.696 201.747   1
   2   5  -6 139554. 1514.14   2
   2   5  -6 142381. 1849.68   7
   2  -5  -6 139058. 1814.36   7
  -2  -5   6 139766. 1484.51   6
  -2  -5   6 135308. 1587.21   1
   2  -5  -6 139759. 1316.37   2
   2  -5  -5 12513.8 345.083   2
  -2   5   5 12278.6 493.560   4
   2   5  -5 11777.5 511.237   7
   2  -5  -5 12089.0 196.730   6
  -2  -5   5 11975.0 405.256   6
  -2  -5   5 12601.6 423.001   1
   2   5  -4 14488.6 529.745   7
  -2   5   4 14690.0 516.408   4
   2  -5  -4 14710.8 320.935   2
  -2  -5   4 14961.7 427.024   6
  -2  -5   4 15357.1 437.700   1
   2  -5  -3 34356.3 384.772   2
  -2   5   3 33029.3 766.293   4
  -2  -5   3 34065.7 620.911   6
   2   5  -3 34423.6 755.936   7
   2  -5  -3 34849.0 451.336   5
  -2   5   2 65355.7 459.610   2
   2   5  -2 65704.6 968.094   7
  -2   5   2 64542.7 1054.46   4
  -2  -5   2 67086.9 860.563   6
   2   5  -2 66358.1 896.748   5
   2  -5  -2 65016.3 700.630   5
   2  -5  -1 86616.6 918.517   5
   2   5  -1 86887.5 1010.23   7
  -2   5   1 84812.0 1186.61   4
   2   5  -1 86193.1 1015.93   5
   2  -5   0 2341.41 162.885   5
  -2   5   0 2366.77 198.500   4
   2   5   0 2286.26 142.142   7
   2   5   0 2256.57 173.800   5
   2  -5   1 211425. 1667.50   5
   2   5   1 225367. 1218.11   7
   2   5   1 228073. 915.470   4
  -2   5  -1 206738. 1821.80   4
   2   5   1 224647. 1788.90   5
  -2   5  -2 8910.36 379.590   4
   2   5   2 8808.87 384.628   5
   2   5   2 8842.04 183.292   7
   2  -5   2 8400.29 352.777   5
  -2   5  -2 8583.65 397.491   3
   2   5   3 87692.6 1274.46   5
  -2   5  -3 91188.2 1249.02   3
   2  -5   3 87126.5 1235.10   5
  -2   5  -4 33255.6 776.854   3
   2   5   4 33373.7 806.529   5
   2  -5   4 32798.3 804.572   5
   2   5   5 26339.1 747.813   5
   2  -5   5 27793.9 791.116   5
   2  -5   6 91.4933 76.2608   5
  -2   5  -6 225.168 78.1800   3
   2   5   6 78.6912 43.2224   5
   2  -5   7 6032.73 404.503   5
   2   5   7 6368.93 393.608   5
  -2   5  -7 6392.55 362.477   3
   2   5   8 93379.5 1586.57   5
   2  -5   8 93851.3 1670.39   5
  -2   5  -8 92489.7 1388.78   3
   2   5   9 11906.6 585.209   5
   2  -5   9 12739.5 633.380   5
  -2   5  -9 11117.1 512.761   3
   2  -5  10 1127.03 210.498   5
   2   5  10 1028.19 185.567   5
  -2   5 -10 991.918 149.566   3
   2   5  11 1058.91 204.866   5
  -2   5 -11 1120.70 173.067   3
  -2   5 -11 881.437 168.271   2
   2  -5  11 1159.93 231.333   5
   2   5  12 23949.1 930.161   5
   2  -5  12 26077.9 1025.91   5
   2   5  13 582.515 155.899   5
  -2   5 -13 769.530 240.374   2
   2  -5  13 999.701 221.742   5
   2  -5  14 146.379 99.8270   5
  -2   5 -14 324.463 133.514   2
   2   5  14 499.594 161.411   5
   2   5  15 22191.9 1001.82   5
  -2   5 -15 21052.1 1145.50   2
   2  -5  15 22035.0 1072.97   5
   2  -5  16-103.435 132.358   5
   2   5  16 274.009 175.283   5
  -2   5 -16-119.473 190.117   2
  -2  -5 -17-50.9382 121.914   2
   2   5  17 301.038 152.148   5
   2  -5  17 456.525 174.465   5
  -2   5 -17 527.744 233.022   2
   2   5  18-48.7386 123.679   1
   2   5  18-174.782 127.101   5
   2  -5  18-30.7589 136.342   5
  -2  -5 -18 241.275 232.640   2
  -2   5 -18 360.094 221.468   2
   2  -5  19 272.058 191.249   5
   2   5  19 296.244 192.411   1
   2  -6 -20 52.0748 138.773   2
   2   6 -20 327.120 186.763   7
  -2   6  20-247.201 179.744   1
  -2  -6  20 79.0997 158.700   5
   2   6 -19-65.9683 120.062   7
   2   6 -19 235.952 157.870   2
  -2   6  19-64.7281 150.757   1
  -2  -6  19-49.7681 123.432   1
  -2  -6  19 353.275 216.858   5
   2  -6 -19 275.580 239.013   2
   2   6 -18 2994.88 432.416   2
   2   6 -18 3302.81 450.226   7
  -2  -6  18 2526.94 386.281   5
  -2  -6  18 2733.46 411.039   1
   2  -6 -18 2152.62 384.953   2
   2  -6 -17 5454.58 546.287   2
  -2  -6  17 4866.85 518.368   1
   2   6 -17 4580.49 556.880   2
   2   6 -17 4949.79 543.597   7
   2  -6 -16 157.212 121.604   2
   2   6 -16 175.633 88.2824   7
   2   6 -16 137.087 114.728   2
  -2   6  16 212.803 132.694   1
  -2  -6  16 193.069 160.217   1
   2  -6 -16 242.707 101.883   7
   2   6 -15 7789.69 643.847   7
   2   6 -15 7186.28 595.941   2
   2  -6 -15 6913.70 522.502   7
  -2  -6  15 8069.42 612.356   1
   2  -6 -15 6148.70 548.863   2
  -2   6  14 170.809 96.9386   5
   2   6 -14 94.3197 101.800   7
  -2   6  14 242.359 122.815   1
   2   6 -14 355.346 153.988   2
   2  -6 -14 297.392 140.293   7
  -2  -6  14-204.897 163.873   6
   2  -6 -14 265.531 160.250   2
  -2  -6  14 209.805 129.481   1
   2  -6 -13 6341.61 475.523   2
   2   6 -13 5475.82 492.932   7
  -2  -6  13 5284.04 474.919   1
   2  -6 -13 5327.43 429.073   7
   2   6 -13 5718.86 473.870   2
  -2   6  13 5337.80 362.599   5
  -2  -6  13 5834.75 452.088   6
  -2   6  12 8881.06 587.847   1
   2   6 -12 7398.22 501.368   2
  -2  -6  12 7009.34 517.257   1
   2  -6 -12 7853.84 502.623   2
  -2  -6  12 7421.06 495.393   6
   2   6 -12 7290.88 549.211   7
  -2   6  12 7097.30 388.029   5
   2  -6 -12 6885.16 476.942   7
  -2   6  11 14508.4 521.404   5
   2  -6 -11 14186.3 644.069   2
   2   6 -11 16296.6 783.357   7
   2   6 -11 14763.4 691.691   2
  -2  -6  11 14961.3 656.061   6
  -2  -6  11 14642.3 696.836   1
   2  -6 -11 14777.4 676.108   7
   2  -6 -10 22795.3 758.347   2
   2  -6 -10 22465.8 827.047   7
  -2  -6  10 22006.8 838.450   1
  -2  -6  10 24064.0 781.560   6
   2   6 -10 23495.1 814.199   2
   2   6 -10 24003.6 947.002   7
   2  -6  -9 10669.0 549.856   7
  -2   6   9 8075.56 534.168   1
   2  -6  -9 9344.88 447.799   2
   2   6  -9 10110.2 510.245   2
  -2  -6   9 10701.2 494.114   6
  -2  -6   9 8926.95 533.277   1
   2   6  -9 10431.4 583.206   7
   2  -6  -8 506.032 104.802   2
  -2  -6   8 428.970 113.449   1
   2   6  -8 505.574 140.930   7
   2  -6  -8 796.852 138.143   7
   2   6  -8 561.896 138.527   2
  -2  -6   8 620.930 131.661   6
   2   6  -7 394.296 103.687   2
   2  -6  -7 458.395 92.3442   2
  -2  -6   7 281.333 78.8238   6
  -2  -6   7 237.347 73.7610   1
   2  -6  -7 445.196 109.137   7
   2   6  -7 359.168 108.764   7
   2   6  -6 54.4780 72.3715   7
   2  -6  -6 161.959 60.7100   7
   2  -6  -6 294.333 62.3803   2
  -2  -6   6 268.130 83.0561   6
  -2  -6   6 72.2759 77.7713   1
   2  -6  -5 9315.84 170.619   6
  -2   6   5 9958.41 451.934   4
   2  -6  -5 9595.03 295.626   2
   2   6  -5 9794.81 465.863   7
  -2  -6   5 10119.0 387.765   6
  -2  -6   5 10268.4 377.020   1
  -2   6   4 16.7799 40.4005   4
  -2  -6   4 66.8640 46.2717   6
  -2  -6   4 39.1512 33.2727   1
   2  -6  -4 38.9061 22.8956   2
   2   6  -4 29.0438 57.0743   7
  -2  -6   3 146408. 1165.62   1
  -2   6   3 146537. 1666.88   4
   2  -6  -3 149146. 893.908   5
   2   6  -3 151694. 1608.50   7
   2  -6  -3 152123. 761.468   2
  -2  -6   3 152054. 1377.84   6
   2  -6  -2 2520.46 135.223   5
   2  -6  -2 2450.18 89.0388   6
  -2   6   2 2326.04 206.052   4
  -2   6   2 2526.16 81.3456   6
  -2  -6   2 2375.66 174.223   6
   2   6  -2 2279.16 185.196   7
   2   6  -2 2359.81 176.027   5
   2  -6  -1 86065.6 906.767   5
  -2   6   1 85877.2 1233.93   4
   2  -6  -1 90112.5 717.120   6
   2   6  -1 87402.5 1028.55   7
   2   6  -1 88691.8 1051.89   5
   2   6   0 23600.7 468.659   7
   2  -6   0 23098.9 514.407   5
  -2   6   0 23504.4 639.017   4
   2  -6   0 23832.1 442.834   6
   2   6   0 23539.1 553.289   5
   2   6   1 36037.5 721.928   5
   2  -6   1 36260.6 683.692   5
   2   6   1 35428.0 337.243   4
   2  -6   1 36000.6 620.599   6
  -2   6  -1 37594.7 808.915   4
   2   6   1 36151.5 497.243   7
  -2   6  -2 28850.2 775.582   3
   2  -6   2 29082.6 616.245   6
  -2   6  -2 29726.8 721.533   4
  -2  -6  -2 30640.6 371.661   7
   2  -6   2 30155.3 676.928   5
   2   6   2 29153.2 347.087   7
   2   6   2 28748.8 687.446   5
   2   6   3 21146.6 624.726   5
   2  -6   3 20401.1 604.208   5
   2  -6   3 20388.7 552.134   6
  -2   6  -3 22120.7 635.204   3
   2   6   4 14575.5 547.257   5
   2  -6   4 14191.0 542.531   5
  -2   6  -4 14986.0 561.576   3
  -2   6  -5 64264.0 1129.89   3
   2  -6   5 61925.9 1191.10   5
   2   6   5 62296.9 1166.69   5
   2   6   6 10060.8 484.788   5
  -2   6  -6 10688.7 472.838   3
   2  -6   6 10479.8 513.687   5
   2   6   7 326.724 109.832   5
  -2   6  -7 335.610 104.554   3
   2  -6   7 202.885 106.427   5
   2   6   8 2158.79 233.532   5
   2  -6   8 2212.37 276.477   5
  -2   6  -8 2323.99 233.199   3
  -2   6  -9 24731.4 928.202   2
   2   6   9 23486.0 825.592   5
  -2   6  -9 23072.2 755.048   3
   2  -6   9 22840.2 864.867   5
   2   6  10 11270.2 578.933   5
  -2   6 -10 10540.9 515.835   3
   2  -6  10 11016.5 640.336   5
   2   6  11 36452.0 1122.94   5
  -2   6 -11 34528.1 982.723   3
   2  -6  11 37858.4 1204.38   5
  -2   6 -11 37473.8 1292.79   2
  -2   6 -12 54.4374 67.9274   3
   2  -6  12 244.942 111.703   5
  -2   6 -12-73.7951 111.495   2
   2   6  12 177.307 99.4226   5
   2   6  13 3910.20 382.795   5
   2  -6  13 4226.38 429.749   5
  -2   6 -13 3545.21 460.344   2
   2  -6  14 371.043 145.109   5
   2   6  14 566.966 179.624   5
  -2   6 -14 150.582 139.363   2
   2   6  15 1046.27 224.317   5
   2  -6  15 935.836 234.886   5
  -2   6 -15 1563.41 364.689   2
   2   6  16-34.5363 100.204   5
   2  -6  16-79.0652 120.679   5
  -2   6 -16 129.067 114.117   2
   2  -6  17-69.7106 125.830   5
  -2   6 -17-123.052 153.425   2
   2   6  17-42.4835 88.8860   5
   2   6  18 2417.46 400.837   1
   2  -6  18 1880.22 346.465   5
  -2  -6 -18 2694.35 509.221   2
  -2   6 -18 2165.12 407.717   2
   2   6  19 3228.92 455.503   1
   2  -6  19 3499.94 498.988   5
  -2  -7  20 2726.23 427.562   5
   2  -7 -20 2418.77 420.537   2
   2   7 -20 2139.67 390.490   7
  -2   7  19-40.7868 161.819   1
   2   7 -19 526.735 230.542   7
   2   7 -19 355.349 219.148   2
  -2  -7  19-28.1550 90.7336   5
  -2  -7  19-238.192 202.970   1
   2  -7 -19-217.232 196.456   2
  -2   7  18 91.4973 133.888   1
  -2  -7  18 640.592 204.485   5
   2   7 -18 246.182 143.544   7
   2   7 -18 651.004 246.208   2
  -2  -7  18 493.082 226.355   1
   2  -7 -18 455.300 199.725   2
  -2   7  17 131.986 185.593   1
   2   7 -17 29.9618 148.613   2
  -2  -7  17-111.355 107.017   1
   2   7 -17 331.987 201.986   7
   2  -7 -17 238.334 195.042   2
   2   7 -16 306.283 115.034   7
  -2  -7  16 750.868 215.791   1
   2   7 -16 1006.59 238.360   2
   2  -7 -16 750.834 180.883   7
   2  -7 -16 558.635 201.582   2
  -2   7  16 75.0151 180.089   1
   2  -7 -15 4755.38 432.008   7
   2   7 -15 4571.03 477.672   2
  -2  -7  15 4914.13 501.356   1
   2  -7 -15 4664.59 461.579   2
   2   7 -15 4949.73 508.825   7
  -2  -7  14 5902.00 527.399   1
   2   7 -14 6363.11 572.926   7
   2  -7 -14 5961.00 471.855   7
  -2  -7  14 5824.00 475.663   6
   2   7 -14 5942.45 535.064   2
   2  -7 -14 5271.17 477.787   2
   2   7 -13 1020.38 231.367   7
   2  -7 -13 1037.33 196.426   2
  -2  -7  13 1008.12 217.146   6
   2   7 -13 1056.46 219.476   2
  -2  -7  13 526.917 195.877   1
  -2   7  13 1009.82 153.684   5
   2  -7 -13 949.790 188.770   7
   2  -7 -12 1091.13 193.308   7
  -2   7  12 747.490 125.700   5
   2   7 -12 766.750 156.838   2
   2   7 -12 753.967 186.592   7
  -2  -7  12 868.375 174.264   6
   2  -7 -12 775.932 177.202   2
  -2   7  12 436.696 169.466   1
  -2  -7  12 805.137 179.221   1
   2   7 -11 709.559 188.846   7
   2  -7 -11 995.276 161.774   2
   2  -7 -11 731.265 152.583   7
  -2   7  11 754.879 123.075   5
  -2  -7  11 748.115 149.955   6
  -2  -7  11 898.926 199.110   1
   2   7 -11 946.990 200.969   2
  -2   7  11 436.404 195.242   1
  -2  -7  10 2521.29 253.056   6
   2  -7 -10 2197.32 247.830   2
   2   7 -10 2108.33 267.066   2
  -2  -7  10 1704.73 265.739   1
  -2   7  10 2223.25 183.208   5
  -2   7  10 2437.08 288.622   1
   2  -7 -10 2307.30 248.744   7
   2   7 -10 2215.30 277.423   7
  -2  -7   9-54.1577 62.3506   1
   2  -7  -9 23.5929 82.4833   7
  -2  -7   9-68.3124 90.5715   6
   2  -7  -9 257.803 108.522   2
   2   7  -9 24.7280 79.6358   2
   2   7  -9 19.0487 89.9007   7
   2  -7  -8 10249.4 431.435   2
  -2  -7   8 10432.3 488.073   6
   2   7  -8 9175.23 468.203   2
   2   7  -8 10045.8 572.610   7
   2  -7  -8 10349.8 525.255   7
  -2  -7   8 8251.16 501.485   1
   2  -7  -7 1044.67 165.616   7
  -2  -7   7 1277.76 167.987   6
   2   7  -7 1311.72 202.558   7
  -2  -7   7 1071.32 178.991   1
   2  -7  -7 1332.86 147.376   2
  -2  -7   6 71083.6 1147.86   6
   2  -7  -6 68940.1 933.965   2
   2   7  -6 69702.2 1356.75   7
  -2  -7   6 70655.6 1098.45   1
   2   7  -5 2550.74 238.071   7
  -2  -7   5 2551.70 199.532   6
  -2   7   5 2649.26 237.243   4
   2  -7  -5 2743.80 152.726   2
   2  -7  -5 2552.61 96.0964   6
  -2  -7   5 2374.89 194.301   1
  -2   7   4 26352.9 731.239   4
   2   7  -4 25978.6 733.004   7
  -2   7   4 26432.8 406.032   5
  -2  -7   4 27105.6 561.335   1
   2  -7  -4 25770.6 408.979   2
  -2  -7   4 26737.3 633.575   6
   2   7  -3 1099.15 139.050   7
   2  -7  -3 950.492 55.4182   2
  -2  -7   3 1254.74 151.129   6
  -2   7   3 991.685 144.043   4
  -2   7   3 1007.01 80.7867   5
   2  -7  -3 948.190 64.7444   5
  -2  -7   3 897.682 94.6863   1
   2  -7  -2 11620.1 294.354   5
   2   7  -2 11605.6 418.162   7
   2  -7  -2 11224.3 217.831   6
  -2   7   2 12164.0 215.238   6
  -2   7   2 11847.0 482.384   4
  -2  -7   2 11446.7 389.719   6
   2   7  -2 11108.7 391.246   5
   2   7  -1 14454.6 424.800   7
   2  -7  -1 14079.3 366.045   5
   2   7  -1 13715.9 424.959   5
  -2   7   1 15200.7 530.405   4
   2  -7  -1 14243.0 302.147   6
  -2  -7   1 14889.6 450.530   6
   2   7   0 68203.5 951.603   5
  -2   7   0 65686.4 423.483   2
   2  -7   0 64516.4 864.959   5
   2   7   0 65439.8 803.572   7
   2  -7   0 64063.6 749.691   6
  -2   7   0 67217.5 1110.79   4
   2   7   0 64001.9 513.550   1
  -2   7  -1 11503.1 267.400   2
   2   7   1 10492.3 278.021   7
   2  -7   1 11014.5 381.582   5
   2  -7   1 10829.3 340.327   6
   2   7   1 9877.86 172.984   4
   2   7   1 10225.3 384.822   5
  -2   7  -1 11409.2 461.127   4
   2  -7   2 6563.38 321.615   5
  -2   7  -2 6861.54 370.687   3
  -2   7  -2 6424.79 350.382   4
  -2  -7  -2 6326.02 178.586   7
   2  -7   2 6667.66 294.965   6
   2   7   2 6280.77 318.678   5
   2   7   3 8256.35 383.661   5
   2  -7   3 8477.10 390.704   5
   2  -7   3 7975.96 354.528   6
   2   7   3 7626.70 207.375   3
  -2   7  -3 8957.65 426.628   3
   2  -7   4 34131.2 834.964   5
   2   7   4 33994.8 833.551   5
  -2   7  -4 34392.8 863.517   3
   2  -7   4 31363.5 761.248   6
   2   7   5-5.49024 46.8532   5
  -2  -7  -5 5.64348 13.2548   4
  -2   7  -5 105.120 60.0282   3
   2  -7   5-51.2659 59.6754   6
  -2   7  -6 6901.38 396.340   3
   2   7   6 7648.20 420.147   5
   2  -7   6 7368.60 436.873   5
   2   7   7 16534.8 645.502   5
  -2   7  -7 16325.9 625.525   3
   2  -7   7 17329.4 696.648   5
   2   7   8 52248.0 1188.94   5
   2  -7   8 51304.1 1274.91   5
  -2   7  -8 51314.9 1125.32   3
   2   7   9 7862.82 483.629   5
   2  -7   9 7904.97 522.084   5
  -2   7  -9 7889.41 443.427   3
   2   7  10 14335.6 677.845   5
  -2   7 -10 15940.9 784.230   2
   2  -7  10 14405.5 725.390   5
  -2   7 -10 13775.3 622.501   3
   2   7  11 265.280 102.599   5
  -2   7 -11 261.210 110.678   3
   2  -7  11 79.1251 100.730   5
  -2   7 -11 130.883 107.372   2
   2   7  12 1453.42 233.393   5
  -2   7 -12 1271.91 225.622   3
  -2   7 -12 1143.82 261.542   2
   2  -7  12 1382.11 236.163   5
   2   7  13 5950.37 482.686   5
   2  -7  13 6089.93 535.674   5
  -2   7 -13 5291.75 543.639   2
   2  -7  14 4011.97 469.073   5
   2   7  14 4215.71 421.764   5
  -2   7 -14 3736.64 457.232   2
   2  -7  15 903.863 231.150   5
  -2   7 -15 1056.55 256.408   2
   2   7  15 1211.44 238.045   5
   2   7  16 224.292 119.403   5
  -2   7 -16 247.738 196.178   2
   2  -7  16 75.5124 126.252   5
   2  -7  17-127.980 124.339   5
   2   7  17 76.7857 119.851   1
  -2   7 -17 57.8722 146.847   2
   2   7  18-271.154 189.581   1
   2  -7  18-409.650 216.559   5
  -2  -7 -18-519.686 276.226   2
  -2   7 -18-151.787 208.525   2
   2   7  19 121.066 164.530   1
  -2  -8  20 880.094 255.586   5
   2   8 -20 1178.73 286.424   7
   2  -8 -20 595.020 244.353   2
   2   8 -19 1839.88 360.098   7
  -2   8  19 779.397 269.456   1
   2   8 -19 1726.29 369.925   2
  -2  -8  19 1331.92 288.549   5
  -2  -8  19 1743.36 334.428   1
   2  -8 -19 939.334 263.993   2
  -2  -8  18 6905.32 629.966   1
   2   8 -18 6392.89 649.811   7
   2  -8 -18 6814.92 629.082   2
  -2  -8  18 7383.31 653.427   5
   2   8 -18 6409.59 688.906   2
   2   8 -17 1282.17 292.853   7
  -2   8  17 512.661 259.323   1
  -2  -8  17 1248.63 287.709   1
   2  -8 -17 1069.66 253.478   2
   2   8 -17 1613.55 329.579   2
   2   8 -16 341.960 189.278   2
  -2   8  16 59.0486 108.533   1
   2  -8 -16 370.010 154.908   2
   2   8 -16 557.543 209.762   7
  -2  -8  16 517.417 211.948   1
  -2  -8  15 856.232 217.851   1
   2   8 -15 1038.38 234.631   7
   2  -8 -15 752.357 188.423   7
  -2  -8  15 991.534 212.927   6
   2   8 -15 711.422 224.461   2
  -2   8  15 761.037 192.513   1
   2  -8 -15 766.676 196.759   2
   2  -8 -14 16006.1 878.442   2
  -2   8  14 17667.3 883.642   1
  -2  -8  14 19390.4 884.533   6
   2   8 -14 19804.5 929.617   2
  -2  -8  14 18978.1 925.554   1
   2   8 -14 21518.3 1036.16   7
   2  -8 -14 18665.3 834.676   7
  -2  -8  13-76.7598 118.433   1
  -2   8  13-17.4944 120.665   1
   2   8 -13-1.16553 100.086   2
   2   8 -13-54.2234 90.5375   7
   2  -8 -13 210.347 110.488   2
   2  -8 -13 31.0530 70.2698   7
  -2  -8  13 83.3866 97.8452   6
   2  -8 -12 225.353 98.5547   2
  -2  -8  12 114.884 90.7576   1
  -2   8  12 66.5677 54.1603   5
   2   8 -12 143.031 125.367   2
  -2  -8  12 143.018 121.244   6
   2   8 -12-7.73710 122.045   7
   2  -8 -12 70.9654 69.0107   7
  -2   8  12-41.6743 84.0953   1
  -2   8  11 10387.0 422.398   5
   2   8 -11 10480.6 573.838   2
   2  -8 -11 10463.8 558.228   2
   2   8 -11 10804.5 675.437   7
  -2  -8  11 10315.3 578.837   6
  -2  -8  11 10687.8 591.929   1
   2  -8 -11 10539.0 583.957   7
   2   8 -10 61.6335 107.297   7
  -2   8  10 77.3194 57.8941   5
   2   8 -10 30.6899 87.0158   2
   2  -8 -10-13.3239 62.9234   7
   2  -8 -10 115.411 69.6589   2
  -2  -8  10 166.867 97.9968   6
   2   8  -9 1676.88 235.499   7
  -2   8   9 1463.26 131.081   5
   2   8  -9 1632.83 219.467   2
   2  -8  -9 1742.31 225.179   7
  -2  -8   9 1210.84 187.766   6
   2  -8  -9 1553.32 185.729   2
   2  -8  -8 7974.24 454.336   7
   2  -8  -8 8196.51 401.559   2
   2   8  -8 6458.69 408.513   2
  -2  -8   8 7971.23 436.246   6
   2   8  -8 8157.35 507.533   7
   2  -8  -7 2564.85 196.533   2
   2   8  -7 2392.39 274.703   7
  -2  -8   7 2787.22 252.252   6
   2  -8  -7 2210.05 243.452   7
  -2   8   6 3278.15 279.491   4
   2  -8  -6 3503.69 211.327   2
   2   8  -6 3845.91 318.386   7
  -2  -8   6 3582.11 272.337   6
  -2  -8   6 2479.16 254.900   1
  -2   8   5 40326.9 462.057   5
   2  -8  -5 44290.6 636.918   2
  -2   8   5 40693.8 958.537   4
  -2  -8   5 42550.5 866.833   6
   2  -8  -5 41475.3 395.707   6
   2   8  -5 42039.0 1004.50   7
   2   8  -4 53693.7 1063.71   7
  -2   8   4 51375.3 502.863   5
   2  -8  -4 54050.6 568.949   2
   2  -8  -4 53359.6 408.542   6
  -2   8   4 53256.2 1077.37   4
  -2  -8   4 55048.4 939.101   6
  -2  -8   4 55473.1 801.121   1
   2  -8  -3 36961.4 404.483   5
   2   8  -3 35796.3 816.229   7
  -2  -8   3 37346.1 746.090   6
   2  -8  -3 33767.1 318.991   2
  -2   8   3 37617.7 459.946   5
   2  -8  -3 36766.3 379.754   6
  -2   8   3 37028.6 877.084   4
  -2  -8   3 37646.4 577.657   1
   2  -8  -2 11146.6 248.153   6
   2   8  -2 10796.9 413.302   7
  -2   8   2 11303.8 484.767   4
  -2  -8   2 10957.0 401.288   6
   2  -8  -2 11652.9 290.467   5
   2   8  -2 10717.4 396.001   5
   2  -8  -1 2259.64 146.330   5
   2   8  -1 2187.89 168.206   7
   2  -8  -1 2400.31 133.430   6
  -2   8   1 2295.56 214.762   4
   2   8  -1 2180.85 177.854   5
  -2  -8   1 2214.67 186.560   6
   2  -8   0 140797. 1279.35   5
   2  -8   0 146661. 1177.52   6
  -2   8   0 141320. 1676.84   4
   2   8   0 150095. 1442.16   5
   2   8   0 146979. 1261.46   7
   2   8   1 299.894 65.5073   5
  -2   8  -1 198.720 84.1770   4
   2  -8   1 130.551 59.6637   5
   2  -8   1 22.7272 35.8439   6
  -2   8  -1 36.7271 47.3466   3
  -2   8  -1 136.870 30.0934   2
   2   8   1 183.027 40.6757   7
  -2   8  -2 3126.84 169.501   2
   2  -8   2 3010.54 227.048   5
  -2   8  -2 3010.81 248.980   4
   2  -8   2 3011.47 201.370   6
  -2   8  -2 3194.50 260.087   3
   2   8   2 3125.03 223.952   5
   2  -8   3 46615.2 930.795   5
  -2   8  -3 46032.8 767.728   2
   2   8   3 46482.6 575.110   3
  -2   8  -3 44182.6 974.347   4
  -2   8  -3 47561.6 1024.70   3
  -2  -8  -3 40585.9 364.080   7
   2  -8   3 44767.6 853.370   6
   2   8   3 42732.0 887.673   5
   2  -8   4 24134.5 739.276   5
   2   8   4 26049.4 737.023   5
  -2   8  -4 27968.9 667.492   2
   2  -8   4 25386.7 692.764   6
  -2   8  -4 25614.0 782.827   3
   2  -8   5 402.306 120.961   5
   2   8   5 350.359 105.240   5
  -2   8  -5 371.420 109.629   2
   2  -8   5 184.895 64.3269   6
  -2   8  -5 474.289 111.206   3
   2   8   6 16317.7 626.473   5
  -2   8  -6 16159.7 609.499   2
   2  -8   6 15196.0 646.286   5
   2  -8   6 14071.1 580.170   6
  -2   8  -6 15796.2 617.749   3
   2   8   7 4364.65 343.169   5
   2  -8   7 4385.70 371.219   5
  -2   8  -7 4587.55 342.768   3
   2   8   8 7996.38 467.165   5
  -2   8  -8 6467.47 468.580   2
   2  -8   8 8054.51 500.206   5
  -2   8  -8 7352.15 443.422   3
   2   8   9 5371.22 401.607   5
  -2   8  -9 4971.81 418.782   2
  -2   8  -9 4982.77 376.762   3
   2  -8   9 5163.71 438.637   5
   2   8  10 34859.0 1048.09   5
  -2   8 -10 32393.9 1134.40   2
   2  -8  10 33497.5 1128.72   5
  -2   8 -10 33404.6 999.445   3
   2   8  11 15775.4 724.321   5
  -2   8 -11 13738.3 780.070   2
  -2   8 -11 14399.3 676.062   3
   2  -8  11 15242.3 785.379   5
   2   8  12 1327.82 227.767   5
   2  -8  12 1197.18 232.267   5
  -2   8 -12 668.235 240.252   2
  -2   8 -12 891.243 188.806   3
   2  -8  13 1984.52 302.433   5
   2   8  13 2341.28 314.458   5
  -2   8 -13 2518.61 374.671   2
   2   8  14 8364.40 603.794   5
  -2   8 -14 7972.89 668.290   2
   2  -8  14 8264.33 668.965   5
   2  -8  15 107.954 121.485   5
   2   8  15-6.25586 80.0328   5
   2  -8  16 146.312 121.203   5
   2   8  16 236.820 138.236   1
   2   8  16 61.5519 97.0240   5
  -2   8 -16 62.0562 166.737   2
   2  -8  17 587.536 215.207   5
   2   8  17 315.476 171.632   1
  -2   8 -17 816.027 260.132   2
  -2  -8 -18 252.782 226.211   2
   2   8  18 115.770 132.226   1
  -2   8 -18 93.7382 154.038   2
  -2  -9  20 471.960 248.672   5
   2  -9 -20-149.612 157.807   2
  -2  -9  19 632.479 235.456   1
   2   9 -19 811.455 261.111   7
   2   9 -19 161.644 186.940   2
  -2  -9  19 577.622 220.051   5
   2  -9 -19 435.359 189.474   2
   2   9 -18 219.809 136.457   7
   2  -9 -18 426.551 199.278   2
   2   9 -18 154.141 202.165   3
   2   9 -18 104.546 191.140   2
  -2  -9  18 225.128 173.989   1
  -2  -9  18 569.079 212.468   5
   2   9 -17 4770.16 528.925   2
   2   9 -17 4041.82 505.921   7
  -2   9  17 1540.09 334.486   1
  -2  -9  17 3609.05 465.885   1
   2  -9 -17 2113.22 333.581   2
  -2  -9  16 1402.69 287.879   1
   2   9 -16 1599.34 308.405   2
   2  -9 -16 849.277 224.292   2
   2   9 -16 1464.60 315.091   7
  -2   9  16 1436.33 287.250   1
  -2  -9  15 392.567 170.962   6
  -2  -9  15 224.810 163.765   1
   2  -9 -15 185.994 96.0576   7
   2   9 -15 253.485 162.074   7
   2  -9 -15 297.043 106.366   2
   2   9 -15 318.003 170.937   2
  -2   9  15 275.324 175.633   1
   2  -9 -14 3774.19 375.450   7
  -2   9  14 3235.17 429.395   1
  -2  -9  14 3790.05 413.999   1
  -2  -9  14 3664.79 418.386   6
   2   9 -14 3717.61 425.499   2
   2   9 -14 4186.88 465.358   7
   2  -9 -14 3325.15 358.879   2
   2  -9 -13 827.142 182.792   2
   2   9 -13 1034.98 235.456   7
   2  -9 -13 709.533 173.631   7
  -2  -9  13 813.336 170.640   6
  -2  -9  13 736.804 184.926   1
   2   9 -13 627.995 170.801   2
  -2   9  13 819.817 185.494   1
   2  -9 -12 17179.5 769.455   2
   2  -9 -12 17469.6 756.872   7
   2   9 -12 16876.3 790.569   2
   2   9 -12 18389.2 920.250   7
  -2  -9  12 17534.9 776.805   6
  -2  -9  12 17472.0 796.848   1
   2  -9 -11 4506.10 371.394   2
   2  -9 -11 4539.98 392.919   7
  -2   9  11 4447.32 262.169   5
  -2  -9  11 4208.29 369.547   6
   2   9 -11 4406.66 431.645   7
   2   9 -11 3924.94 359.599   2
   2   9 -10 15112.9 769.799   7
   2  -9 -10 15156.5 628.049   2
  -2  -9  10 15268.8 678.998   6
   2  -9 -10 14310.7 666.023   7
   2   9 -10 13467.0 638.595   2
  -2   9  10 14299.5 430.034   5
   2  -9  -9 34204.7 876.604   2
   2   9  -9 32798.9 1089.92   7
   2  -9  -9 33040.2 976.361   7
  -2  -9   9 32059.2 942.947   6
   2   9  -9 29797.2 897.534   2
  -2   9   9 31298.3 579.902   5
   2  -9  -8 46766.6 958.825   2
  -2   9   8 43482.1 590.121   5
   2  -9  -8 45616.0 1148.54   7
  -2  -9   8 45207.6 1058.13   6
   2   9  -8 45905.3 1237.36   7
   2   9  -7 49196.8 1232.71   7
  -2  -9   7 50372.2 1083.36   6
  -2   9   7 46752.8 522.475   5
  -2   9   6 20852.9 305.456   5
   2  -9  -6 23535.7 541.001   2
  -2   9   6 21242.4 713.857   4
  -2  -9   6 21772.4 673.581   6
   2   9  -6 22149.5 769.832   7
   2   9  -5 73067.1 1334.52   7
  -2  -9   5 73562.5 1034.76   1
  -2  -9   5 71096.6 1164.07   6
  -2   9   5 70846.5 1277.18   4
   2  -9  -5 70449.8 571.534   6
   2  -9  -5 75584.4 838.961   2
  -2  -9   4 956.339 106.153   1
   2  -9  -4 925.028 71.6329   2
   2   9  -4 724.281 123.432   7
   2  -9  -4 908.897 64.5739   6
  -2   9   4 730.728 120.298   4
  -2  -9   4 949.547 134.623   6
   2   9  -3 35296.5 821.392   7
  -2   9   3 34971.1 396.031   5
  -2  -9   3 37432.4 576.137   1
  -2  -9   3 35056.7 759.957   6
   2  -9  -3 35492.5 434.162   6
  -2   9   3 36175.0 896.476   4
   2  -9  -3 34598.5 376.717   5
   2  -9  -2 16940.4 333.209   6
   2  -9  -2 16731.5 350.649   5
  -2   9   2 16748.2 601.328   4
  -2  -9   2 16647.5 514.210   6
   2   9  -2 16221.3 515.876   7
   2  -9  -1 4933.91 217.441   5
   2  -9  -1 4834.30 202.897   6
   2   9  -1 4694.20 256.329   7
  -2   9   1 4980.76 327.559   4
  -2  -9   1 5063.53 278.399   6
   2   9  -1 4570.25 261.395   5
   2   9   0 85038.5 1109.03   5
   2  -9   0 81166.9 977.863   5
   2  -9   0 83073.5 940.164   6
   2   9   0 82995.5 984.608   7
  -2   9   0 84376.8 1331.66   4
  -2   9  -1 7319.43 204.432   2
  -2   9  -1 7864.14 439.026   3
   2  -9   1 7454.27 327.877   5
   2  -9   1 6945.60 296.935   6
   2   9   1 7380.08 337.276   5
  -2   9  -1 7111.94 395.975   4
   2  -9   2 35394.1 779.664   5
  -2   9  -2 36838.0 938.870   3
   2  -9   2 35060.5 711.994   6
  -2   9  -2 35411.6 551.855   2
   2   9   2 35066.1 758.008   5
  -2   9  -2 34744.3 861.745   4
  -2   9  -3 11721.6 517.035   4
  -2   9  -3 11909.7 378.865   2
  -2  -9  -3 10584.0 221.853   7
   2  -9   3 11362.5 438.293   6
   2  -9   3 11281.4 486.365   5
   2   9   3 12196.7 318.140   3
  -2   9  -3 12913.8 562.430   3
   2   9   3 11378.6 451.051   5
   2  -9   4 26501.8 775.744   5
  -2   9  -4 26440.7 652.042   2
   2   9   4 26429.9 734.873   5
  -2   9  -4 27368.9 820.643   3
   2  -9   4 25268.1 702.619   6
   2   9   5 56045.4 1151.19   5
  -2   9  -5 55747.7 1050.22   2
   2  -9   5 60800.1 1211.94   5
  -2   9  -5 57476.2 1207.07   3
   2  -9   5 55859.9 1101.97   6
  -2   9  -6 34041.7 953.323   3
  -2   9  -6 35423.8 888.685   2
   2   9   6 34327.9 933.978   5
  -2  -9  -6 31731.3 417.835   4
   2  -9   6 34694.4 975.569   5
   2  -9   6 32860.4 902.560   6
   2   9   7 39624.7 1035.87   5
  -2   9  -7 39595.6 1027.75   2
  -2   9  -7 39107.1 1041.79   3
   2  -9   7 37681.3 1018.56   6
   2  -9   7 40364.4 1098.99   5
   2   9   8 8980.84 507.808   5
  -2   9  -8 8581.28 510.336   2
  -2   9  -8 8713.81 496.858   3
   2  -9   8 9342.34 547.849   5
   2   9   9 16441.5 705.343   5
  -2   9  -9 14955.1 730.198   2
  -2   9  -9 15509.8 677.397   3
   2  -9   9 16049.8 764.797   5
   2   9  10 6514.43 455.140   5
  -2   9 -10 5996.88 462.407   2
  -2   9 -10 7051.82 458.335   3
   2  -9  10 6556.57 522.130   5
   2   9  11 5353.24 433.628   5
  -2   9 -11 4809.27 467.659   2
  -2   9 -11 5056.42 416.202   3
   2  -9  11 5187.66 469.029   5
   2   9  12 1924.23 281.439   5
  -2   9 -12 1730.43 299.232   2
  -2   9 -12 2078.97 258.017   3
   2  -9  12 2244.94 343.197   5
   2   9  13-46.9956 75.8426   5
   2  -9  13-139.137 129.315   5
  -2   9 -13-6.59524 68.5367   3
  -2   9 -13-66.2063 98.0816   2
   2   9  14 8605.64 591.295   5
   2  -9  14 8203.00 661.392   5
  -2   9 -14 8075.72 687.563   2
   2   9  15 266.312 112.036   5
   2  -9  15 443.456 216.490   5
  -2   9 -15 294.140 203.601   2
   2   9  15 136.853 117.140   1
  -2   9 -16 1853.65 356.237   2
   2  -9  16 2417.97 395.033   5
   2   9  16 2408.55 340.868   1
   2   9  17 431.640 187.483   1
   2  -9  17 65.1392 126.960   5
  -2   9 -17 544.586 258.620   2
   2  -9  18 3745.32 515.428   5
  -2   9 -18 2574.88 531.462   2
  -2 -10  19 0.58620 160.690   5
   2  10 -19 36.6300 147.829   7
   2  10 -19 4.55503 202.191   2
  -2 -10  19 469.498 204.294   1
   2 -10 -19 22.6264 129.621   2
   2  10 -18 215.415 210.753   3
   2 -10 -18 213.155 174.564   2
  -2 -10  18 352.279 218.981   1
  -2 -10  18 205.573 163.644   5
   2  10 -18 233.318 160.827   2
   2  10 -18-38.3681 132.430   7
   2  10 -17-159.229 148.799   2
   2  10 -17 148.839 109.188   7
  -2 -10  17 59.2600 135.345   1
   2 -10 -17 161.827 145.690   2
   2 -10 -16 138.389 131.632   2
   2  10 -16 185.728 136.436   7
  -2 -10  16 97.1071 104.482   1
   2  10 -16-70.7244 145.315   2
  -2 -10  16-81.4451 155.204   6
   2  10 -15 4385.78 501.736   7
  -2 -10  15 3768.71 405.088   6
   2 -10 -15 3885.31 422.055   2
   2 -10 -15 3605.08 379.134   7
  -2 -10  15 3751.40 436.616   1
   2  10 -15 3613.23 432.817   2
  -2 -10  14 2466.36 347.113   6
  -2 -10  14 2419.37 375.307   1
   2  10 -14 2814.73 397.890   7
   2 -10 -14 2353.60 312.126   2
   2 -10 -14 2148.92 285.034   7
   2  10 -14 2381.18 355.730   2
   2 -10 -13 1208.36 203.843   7
   2  10 -13 1020.35 258.779   7
   2 -10 -13 1080.87 236.815   2
   2  10 -13 828.376 207.845   2
  -2 -10  13 1206.26 240.251   6
  -2 -10  13 724.737 218.787   1
  -2 -10  12 3050.14 346.408   6
   2  10 -12 2812.98 321.444   2
   2 -10 -12 3125.47 329.099   2
   2 -10 -12 3041.97 308.254   7
   2  10 -12 3089.46 387.919   7
   2 -10 -11 46253.3 1236.35   7
   2  10 -11 43639.4 1217.65   2
  -2 -10  11 47326.4 1268.32   6
   2 -10 -11 48435.5 1197.84   2
   2  10 -11 51002.4 1503.36   7
   2 -10 -10 7656.67 485.229   7
   2 -10 -10 7139.84 431.459   2
   2  10 -10 8184.83 583.356   7
  -2 -10  10 7502.16 473.445   6
   2  10 -10 6851.44 455.043   2
   2 -10  -9 1835.00 246.709   7
  -2  10   9 1646.77 123.568   5
  -2 -10   9 1495.67 203.789   6
   2  10  -9 1662.47 238.387   7
   2 -10  -9 1403.26 205.012   2
   2  10  -8 724.978 163.745   7
  -2  10   8 756.104 68.2023   5
   2 -10  -8 687.256 149.500   2
   2 -10  -8 901.612 163.195   7
  -2 -10   8 704.237 158.208   6
  -2 -10   7 80524.4 1416.37   6
   2  10  -7 81074.6 1606.39   7
   2 -10  -6 21649.3 546.540   2
   2  10  -6 23762.7 821.346   7
  -2  10   6 23220.4 767.273   4
  -2 -10   6 23733.3 733.419   6
   2 -10  -5 7512.26 265.904   2
  -2 -10   5 6858.18 374.924   6
   2 -10  -5 6701.55 193.751   6
   2  10  -5 6447.31 407.186   7
  -2  10   5 6722.68 402.184   4
   2  10  -4 6662.37 395.269   7
   2 -10  -4 7133.05 208.288   2
  -2  10   4 6945.86 411.017   4
   2 -10  -4 6823.39 196.396   6
  -2 -10   4 7002.59 365.883   6
  -2 -10   4 6134.99 293.721   1
   2 -10  -3 163.813 24.4023   5
   2 -10  -3 164.406 36.8452   6
  -2 -10   3 168.400 35.8881   1
   2 -10  -3 95.4787 16.8907   2
  -2 -10   3 117.904 76.2398   6
   2  10  -3 66.8491 49.7083   7
  -2  10   3 93.8591 68.6829   4
  -2 -10   2 13811.9 300.076   1
   2 -10  -2 12814.7 316.392   6
   2 -10  -2 12438.1 298.946   5
  -2 -10   2 12623.5 473.306   6
  -2  10   2 12327.7 545.448   4
   2  10  -2 12548.6 470.353   7
   2 -10  -1 55856.0 749.851   5
   2  10  -1 57289.1 928.916   7
   2 -10  -1 58075.1 749.652   6
  -2 -10   1 59570.8 1018.26   6
  -2  10   1 58883.5 1155.67   4
   2  10  -1 57385.6 944.899   5
  -2  10   0 824.868 153.364   4
   2 -10   0 716.661 97.4829   5
   2  10   0 587.399 85.1585   7
   2 -10   0 852.507 104.041   6
   2  10   0 531.378 92.4405   5
   2 -10   1 12772.0 437.270   5
  -2  10  -1 13387.9 589.796   3
  -2  10  -1 12915.7 265.510   2
   2 -10   1 12247.9 407.187   6
   2  10   1 12244.6 427.428   5
  -2  10  -1 11950.8 533.513   4
   2  10   2 19535.5 488.319   3
   2  10   2 19350.3 564.975   5
   2 -10   2 20404.6 593.147   5
  -2  10  -2 19736.8 414.146   2
   2 -10   2 19417.0 540.861   6
  -2  10  -2 20887.1 722.152   3
  -2  10  -2 19127.0 665.147   4
  -2  10  -3 159085. 1965.55   4
   2 -10   3 160102. 1679.98   6
  -2  10  -3 161760. 1395.52   2
  -2  10  -3 169590. 2109.52   3
   2  10   3 161710. 1717.88   5
   2 -10   3 169003. 1853.70   5
   2  10   3 165564. 1269.62   3
  -2 -10  -4 8393.58 166.204   7
  -2  10  -4 10464.4 531.536   3
   2 -10   4 10037.4 487.435   5
   2 -10   4 9941.83 434.101   6
   2  10   4 9732.61 442.578   5
  -2  10  -4 9881.79 383.976   2
   2  10   5 104.643 55.8718   5
   2 -10   5 83.4599 83.2640   5
   2 -10   5 154.163 68.1555   6
  -2  10  -5 175.484 76.5022   3
  -2  10  -5 251.822 89.3169   2
   2  10   6 8704.74 470.165   5
  -2  10  -6 8522.15 496.290   3
   2 -10   6 8736.19 505.349   5
   2 -10   6 7982.76 455.252   6
  -2  10  -6 7717.68 413.900   2
   2  10   7 62703.4 1317.75   5
  -2  10  -7 61334.3 1256.45   2
   2 -10   7 63572.5 1409.12   5
  -2  10  -7 62101.8 1342.99   3
  -2  10  -8 9315.25 538.570   3
   2  10   8 9778.13 527.932   5
   2 -10   8 9134.09 527.820   6
  -2  10  -8 8906.57 509.540   2
   2 -10   8 8922.63 568.143   5
   2  10   9 9106.80 537.711   5
  -2  10  -9 8118.26 537.428   2
   2 -10   9 8982.78 582.727   5
  -2  10  -9 9558.02 539.518   3
   2  10  10 1822.18 252.294   5
   2 -10  10 2025.41 296.907   5
  -2  10 -10 2050.47 248.732   3
  -2  10 -10 1881.32 284.605   2
  -2  10 -11 563.320 171.547   2
   2  10  11 416.391 141.409   5
   2 -10  11 426.293 162.030   5
  -2  10 -11 367.158 132.230   3
   2  10  12 3019.75 342.777   5
  -2  10 -12 2373.03 321.626   3
   2 -10  12 2921.06 382.453   5
  -2  10 -12 2598.50 367.519   2
   2 -10  13 5971.80 531.981   5
  -2  10 -13 5666.65 475.032   3
   2  10  13 6429.52 508.798   5
   2  10  13 6569.49 477.963   1
  -2  10 -13 5686.65 545.004   2
   2  10  14 3580.85 385.540   5
   2 -10  14 3671.15 427.613   5
   2  10  14 3668.36 382.144   1
  -2  10 -14 2973.91 408.108   2
   2 -10  15 334.729 183.760   5
   2  10  15 193.645 138.106   1
  -2  10 -15 353.069 168.417   2
   2  10  16 1281.69 267.347   1
   2 -10  16 1419.00 329.225   5
  -2  10 -16 1243.34 335.262   2
   2 -10  17 4036.41 526.561   5
  -2  10 -17 3461.06 535.961   2
   2 -10  18-44.2457 162.862   5
  -2  10 -18 378.328 200.234   2
  -2 -11  19 299.471 196.289   1
   2  11 -19-104.249 167.606   2
  -2 -11  19-42.8827 147.132   5
   2  11 -18 3190.49 467.964   7
  -2 -11  18 3037.63 451.426   5
   2  11 -18 3296.54 485.604   2
  -2 -11  18 3482.36 463.409   1
   2 -11 -18 2162.23 347.760   2
   2  11 -17-86.6974 123.469   3
  -2 -11  17-210.399 167.024   1
   2  11 -17 110.973 177.756   7
   2  11 -17-99.6171 120.577   2
   2 -11 -17-77.7805 149.012   2
   2  11 -16 1581.22 312.273   7
   2  11 -16 1762.64 318.010   2
  -2 -11  16 1784.67 290.993   6
  -2 -11  16 1647.80 311.251   1
   2 -11 -16 2064.19 328.054   2
  -2 -11  15 2755.65 362.561   1
   2  11 -15 2279.83 329.330   2
   2 -11 -15 2782.46 371.070   2
  -2 -11  15 2756.06 367.838   6
   2  11 -15 3274.97 435.590   7
   2  11 -14 3910.96 475.238   7
   2 -11 -14 3884.23 395.665   2
   2 -11 -14 3569.50 359.634   7
   2  11 -14 3488.48 411.533   2
  -2 -11  14 3901.23 410.180   6
  -2 -11  14 3956.19 417.394   1
  -2 -11  13 374.616 163.033   6
   2 -11 -13 9.16516 73.3847   7
   2 -11 -13 150.311 126.725   2
   2  11 -13 169.507 153.735   7
   2  11 -13 22.6649 98.9234   2
  -2 -11  13 46.2973 110.186   1
   2 -11 -12 5508.56 436.205   2
   2 -11 -12 4883.94 409.695   7
   2  11 -12 4840.22 448.314   2
  -2 -11  12 5702.62 471.879   6
   2  11 -12 6166.26 539.441   7
   2  11 -11 1823.83 279.524   7
   2 -11 -11 1752.80 244.023   7
   2 -11 -11 2074.88 239.589   2
   2  11 -11 1567.31 253.838   2
  -2 -11  11 1784.72 260.692   6
   2 -11 -10 2041.42 256.347   2
   2 -11 -10 2538.06 274.140   7
   2  11 -10 2907.50 355.557   7
  -2 -11  10 2602.47 297.531   6
   2  11  -9 334.006 142.053   7
  -2 -11   9 385.137 103.010   6
   2 -11  -9 343.940 81.1030   7
   2 -11  -9 459.061 112.220   2
   2 -11  -8 2475.62 223.986   2
   2  11  -8 2677.56 312.354   7
   2 -11  -8 2080.68 252.614   7
  -2 -11   8 2120.23 246.771   6
   2  11  -7 27954.2 961.130   7
   2 -11  -7 28902.2 670.190   2
  -2  11   7 26622.7 853.724   4
  -2 -11   7 26835.7 846.508   6
   2  11  -6 31184.4 967.548   7
   2 -11  -6 32240.5 644.932   2
  -2 -11   6 31203.2 849.280   6
  -2  11   6 29497.2 888.042   4
   2  11  -5 5560.36 390.672   7
  -2 -11   5 5282.05 336.180   6
   2 -11  -5 5294.29 186.309   6
  -2  11   5 5202.85 372.086   4
   2 -11  -4 34838.1 467.701   2
   2  11  -4 33815.0 905.782   7
  -2 -11   4 33338.2 823.942   6
  -2  11   4 32723.9 924.227   4
   2 -11  -4 34112.8 484.677   6
  -2 -11   4 33651.2 652.618   1
   2 -11  -3 62420.7 702.511   6
   2 -11  -3 55849.9 399.652   2
   2  11  -3 62947.6 1166.96   7
   2 -11  -3 58301.9 450.487   5
  -2 -11   3 62629.7 1105.34   6
  -2  11   3 64410.8 1282.32   4
  -2 -11   3 65813.7 770.858   1
  -2 -11   2 29457.8 749.888   6
   2 -11  -2 29345.5 524.791   6
  -2  11   2 28267.2 848.706   4
   2 -11  -2 28540.6 457.595   5
   2  11  -2 29098.3 731.911   7
   2 -11  -1 31329.2 578.921   6
   2 -11  -1 29881.4 561.671   5
  -2  11   1 31833.9 882.602   4
  -2 -11   1 31978.1 781.724   6
   2  11  -1 31279.8 713.820   7
   2  11  -1 31281.7 717.141   5
   2 -11   0 28302.8 602.588   6
   2 -11   0 28528.0 605.229   5
  -2 -11   0 29342.1 754.618   6
  -2  11   0 28327.1 820.580   4
   2  11   0 28013.1 669.978   5
  -2  11  -1 1716.00 206.619   4
   2 -11   1 1522.64 156.869   5
   2  11   1 1048.94 170.456   3
  -2  11  -1 1695.68 226.111   3
   2 -11   1 1560.64 155.329   6
   2  11   1 1594.16 161.960   5
  -2  11  -2 40191.4 1051.88   3
  -2  11  -2 39921.1 593.660   2
   2  11   2 38146.9 710.969   3
   2 -11   2 37374.7 798.157   6
   2  11   2 39891.2 391.089   4
   2 -11   2 39574.2 856.135   5
   2  11   2 39491.1 810.041   5
  -2  11  -2 38295.9 969.032   4
  -2  11  -3 5740.09 408.652   3
   2 -11   3 5365.45 342.448   5
   2  11   3 5799.10 258.027   3
  -2  11  -3 5440.60 252.456   2
   2 -11   3 5344.64 313.103   6
  -2  11  -3 5501.03 382.122   4
   2  11   3 5412.76 312.462   5
   2  11   3 5703.04 128.876   1
  -2  11  -4 18553.2 731.919   3
   2  11   4 17009.2 584.297   5
   2 -11   4 18573.4 672.621   5
  -2  11  -4 18136.8 526.836   2
   2 -11   4 17902.7 611.909   6
   2  11   5 156.522 74.3521   5
  -2  11  -5-67.3126 79.9461   3
   2 -11   5 33.8511 70.1292   6
   2 -11   5 54.5717 81.9756   5
  -2  11  -5 201.169 76.2867   2
   2  11   6 1238.65 178.840   5
   2 -11   6 1188.27 182.964   6
  -2  11  -6 1428.20 198.312   3
   2 -11   6 1314.26 216.075   5
  -2  11  -6 1025.44 164.323   2
   2  11   7 14219.5 632.298   5
  -2  11  -7 14186.9 673.184   3
   2 -11   7 14265.3 675.504   5
   2 -11   7 13797.5 625.414   6
  -2  11  -7 13261.8 578.371   2
   2 -11   8 11763.3 651.601   5
   2 -11   8 11599.2 608.703   6
  -2  11  -8 12625.5 651.219   3
   2  11   8 13175.2 630.439   5
  -2  11  -8 12122.6 582.904   2
   2  11   9 1261.37 218.286   5
   2 -11   9 1255.93 225.646   5
  -2  11  -9 1456.28 234.652   3
  -2  11  -9 1084.87 207.538   2
  -2  11 -10 5373.98 455.469   2
  -2  11 -10 6061.95 465.211   3
   2  11  10 6011.65 465.406   5
   2 -11  10 6155.69 501.079   5
   2  11  11 4321.06 399.128   5
  -2  11 -11 4167.83 422.323   2
   2  11  11 4453.27 353.680   1
  -2  11 -11 4360.17 408.587   3
   2 -11  11 4351.94 438.871   5
  -2  11 -12 8816.25 629.764   2
   2  11  12 10286.8 637.190   5
   2 -11  12 10450.6 706.173   5
  -2  11 -12 10003.3 620.463   3
   2  11  12 9645.91 575.181   1
   2  11  13 2787.59 337.228   5
   2  11  13 2326.91 294.930   1
   2 -11  13 2093.04 321.474   5
  -2  11 -13 1712.17 307.824   3
  -2  11 -13 1928.50 319.050   2
  -2  11 -14 4025.99 488.864   2
   2 -11  14 3879.72 470.123   5
   2  11  14 4462.00 421.566   1
   2  11  15 358.399 157.632   1
   2 -11  15 166.563 151.655   5
  -2  11 -15 435.438 203.319   2
   2 -11  16 3193.64 473.120   5
  -2  11 -16 3642.96 515.745   2
   2 -11  17 978.825 262.239   5
  -2  11 -17 988.268 281.807   2
   2 -11  18 1813.26 364.002   5
  -2  11 -18 1552.97 384.708   2
  -2 -12  19 244.087 140.985   5
   2  12 -18 360.795 210.726   2
  -2 -12  18 1013.46 279.303   1
   2  12 -18 776.585 364.117   3
   2  12 -17 231.638 169.076   7
   2  12 -17 1.97821 178.830   3
  -2 -12  17 78.5231 130.255   1
   2  12 -17-107.967 157.258   2
   2  12 -16-89.7580 172.525   3
  -2 -12  16 493.468 208.967   1
   2  12 -16 385.559 208.014   2
  -2 -12  16 409.377 166.618   6
   2  12 -16 459.807 247.150   7
   2 -12 -16 466.131 178.431   2
  -2 -12  15 49.7099 112.834   1
  -2 -12  15 116.436 172.553   6
   2  12 -15 217.492 163.825   2
   2 -12 -15 127.689 121.667   2
   2  12 -15 124.505 147.969   7
   2  12 -14 715.078 189.133   7
   2 -12 -14 811.505 182.830   7
   2  12 -14 662.729 209.393   2
  -2 -12  14 1001.79 257.885   6
   2 -12 -14 354.460 142.461   2
  -2 -12  14 467.756 129.327   1
   2 -12 -13 3941.09 387.423   2
   2 -12 -13 3682.29 367.379   7
   2  12 -13 4124.49 432.799   2
  -2 -12  13 4260.75 412.824   6
   2  12 -13 4613.02 509.135   7
   2 -12 -12 4638.44 403.832   2
   2 -12 -12 5435.61 445.724   7
  -2 -12  12 5692.03 489.585   6
   2  12 -12 5502.89 531.094   7
   2  12 -11 714.311 213.964   7
   2 -12 -11 527.336 135.196   7
  -2 -12  11 671.860 208.255   6
   2 -12 -11 572.082 149.457   2
   2  12 -10 9221.22 646.667   7
   2 -12 -10 9937.42 564.034   7
  -2 -12  10 8709.50 556.624   6
   2 -12 -10 7836.80 493.787   2
   2 -12  -9 14011.1 561.449   2
   2  12  -9 13885.7 752.687   7
   2 -12  -9 12810.5 648.808   7
  -2 -12   9 13416.3 660.358   6
   2 -12  -8 2260.26 249.942   2
   2  12  -8 3281.09 373.456   7
  -2 -12   8 2912.67 295.366   6
  -2  12   7 6000.58 413.119   4
   2  12  -7 6094.89 450.778   7
  -2 -12   7 6139.02 408.970   6
   2  12  -6 28389.4 935.256   7
  -2 -12   6 27610.8 842.958   6
  -2  12   6 28340.6 875.380   4
   2 -12  -6 27307.4 473.162   6
   2  12  -5 18230.1 713.635   7
  -2 -12   5 17140.1 635.829   6
  -2  12   5 18326.8 693.931   4
   2 -12  -4 5357.54 213.395   6
  -2 -12   4 5432.99 256.104   1
  -2  12   4 5127.08 357.902   4
  -2 -12   4 5323.00 351.240   6
   2  12  -4 5418.71 365.051   7
   2 -12  -3 26.2206 7.65005   5
  -2 -12   3 34.5520 72.1674   6
  -2 -12   3 62.6240 39.0346   1
   2 -12  -3 20.3478 26.0145   6
  -2  12   3 71.2158 77.0184   4
   2  12  -3 43.2872 50.7053   7
   2 -12  -2 9729.72 274.676   5
  -2 -12   2 9926.77 249.851   1
   2  12  -2 10382.1 444.598   7
   2 -12  -2 10153.0 325.858   6
  -2  12   2 10105.8 519.439   4
  -2 -12   2 10294.3 463.239   6
   2 -12  -1 23354.9 493.537   5
   2 -12  -1 24533.7 540.748   6
  -2 -12   1 24559.3 697.396   6
  -2  12   1 24359.7 797.765   4
  -2  12   0 1960.45 223.200   4
   2 -12   0 1858.91 149.696   5
   2 -12   0 2320.69 177.070   6
  -2 -12   0 1848.21 202.536   6
   2  12   0 1884.83 180.297   5
   2  12   1 2705.00 214.366   3
   2 -12   1 2388.59 200.053   6
  -2  12  -1 2833.47 302.780   3
   2  12   1 2531.03 201.299   5
  -2  12  -1 2653.25 262.627   4
   2 -12   1 2577.62 207.629   5
  -2  12  -2 22371.9 441.305   2
   2 -12   2 21099.8 615.300   6
  -2  12  -2 22751.5 818.891   3
   2 -12   2 22427.0 663.038   5
   2  12   2 23669.2 592.250   3
   2  12   2 22204.0 347.180   4
   2  12   2 21289.1 601.494   5
  -2  12  -2 21671.0 761.063   4
  -2  12  -3 12053.6 584.103   4
   2 -12   3 12650.2 496.948   6
  -2  12  -3 13966.9 654.388   3
   2  12   3 13760.8 430.723   3
   2 -12   3 12985.3 536.801   5
   2  12   3 12464.3 478.397   5
  -2  12  -3 12911.9 394.656   2
   2 -12   4 9466.44 441.797   6
  -2  12  -4 9686.69 542.058   3
   2  12   4 9048.40 426.450   5
  -2  12  -4 9425.37 380.774   2
   2 -12   4 9488.08 489.856   5
   2  12   4 9938.20 232.228   1
  -2  12  -5 9414.26 410.659   2
   2 -12   5 9922.07 530.693   5
   2 -12   5 9792.38 483.566   6
   2  12   5 9787.36 296.852   1
   2  12   5 9300.68 456.269   5
  -2  12  -5 9569.27 549.251   3
   2  12   6 12141.7 542.809   5
  -2  12  -6 12182.0 644.000   3
   2 -12   6 13095.9 629.748   5
   2 -12   6 11842.8 567.800   6
   2  12   6 12096.4 386.373   1
  -2  12  -6 12529.4 519.552   2
  -2  12  -7 23531.7 766.484   2
  -2  12  -7 24507.2 907.509   3
   2 -12   7 22692.8 890.520   5
   2 -12   7 23153.1 833.067   6
   2  12   7 23327.9 802.225   5
   2  12   7 20621.3 605.707   1
   2  12   8 15151.6 677.548   5
   2 -12   8 13541.3 675.191   6
   2  12   8 13806.0 511.438   1
   2 -12   8 14255.9 716.814   5
  -2  12  -8 14513.2 727.603   3
  -2  12  -8 13189.9 636.306   2
   2  12   9 4961.78 400.221   5
  -2  12  -9 4722.50 390.996   2
   2 -12   9 4249.76 368.502   6
  -2  12  -9 4770.64 413.952   3
   2  12   9 4690.04 324.807   1
   2 -12   9 4938.34 447.220   5
   2  12  10 46.4237 71.3411   5
   2  12  10 46.2503 67.8696   1
   2 -12  10-19.2442 86.7961   5
  -2  12 -10 175.608 107.129   3
  -2  12 -10 308.002 147.230   2
   2  12  11 142.263 72.3386   5
   2 -12  11 419.078 177.554   5
   2  12  11 284.028 86.2616   1
  -2  12 -11 348.243 125.407   3
  -2  12 -11 276.217 141.518   2
   2  12  12 440.221 125.528   5
   2 -12  12 353.480 139.915   5
  -2  12 -12 569.663 173.804   3
   2  12  12 576.924 138.349   1
  -2  12 -12 419.513 182.107   2
  -2  12 -13 272.286 151.033   3
   2  12  13 256.702 129.328   1
   2 -12  13 196.230 128.289   5
  -2  12 -13 235.947 158.157   2
   2  12  14 662.879 180.589   1
   2 -12  14 736.356 227.024   5
  -2  12 -14 457.805 200.501   2
  -2  12 -15 1855.90 328.284   2
   2 -12  15 2038.63 346.291   5
   2 -12  16 1640.92 345.083   5
  -2  12 -16 1593.05 347.445   2
   2 -12  17 222.325 160.196   5
  -2  12 -17-125.630 194.296   2
  -2  12 -18 696.043 320.557   2
  -2 -13  18 802.533 228.282   1
   2  13 -18 267.932 235.153   3
   2  13 -17 222.009 203.262   3
  -2 -13  17 125.887 146.898   6
  -2 -13  17 233.707 180.169   1
  -2 -13  16 8763.75 699.120   1
   2  13 -16 9741.68 807.343   7
  -2 -13  16 8420.57 688.619   6
   2  13 -15 232.033 243.375   3
   2  13 -15 1009.16 263.938   7
  -2 -13  15 1235.76 295.004   6
  -2 -13  15 994.975 221.586   1
   2 -13 -15 532.463 184.655   2
  -2 -13  14 692.233 237.753   1
   2  13 -14 695.398 227.559   7
   2 -13 -14 752.312 190.702   2
  -2 -13  14 832.466 225.560   6
   2 -13 -13 16339.5 771.762   2
  -2 -13  13 16472.3 852.214   6
   2 -13 -13 16374.0 771.994   7
   2  13 -13 18690.0 1026.96   7
   2 -13 -12 4490.73 383.537   2
   2 -13 -12 4433.01 399.761   7
  -2 -13  12 4808.53 433.224   6
   2  13 -12 4706.66 477.260   7
   2 -13 -11 5223.66 408.522   2
  -2 -13  11 5764.79 472.110   6
   2  13 -11 5442.66 507.738   7
   2 -13 -11 5527.32 428.014   7
   2 -13 -10 113.046 82.8530   7
   2 -13 -10 73.9114 94.4508   2
   2  13 -10 142.480 116.093   7
  -2 -13  10 59.7188 127.051   6
   2 -13  -9 2590.43 234.240   2
  -2 -13   9 2619.12 300.454   6
   2  13  -9 2496.62 318.558   7
   2 -13  -9 2417.83 277.576   7
  -2 -13   8 17196.3 743.543   6
   2  13  -8 17887.6 824.086   7
  -2 -13   7 3283.07 314.263   6
  -2  13   7 3584.24 326.336   4
   2  13  -7 3482.18 355.348   7
   2 -13  -7 3445.53 184.532   6
  -2 -13   6 39693.7 1031.06   6
   2  13  -6 38550.2 1116.65   7
   2 -13  -6 37821.0 597.690   6
  -2  13   6 37482.6 1040.75   4
   2 -13  -5 1303.69 111.369   6
  -2 -13   5 1915.14 233.407   6
  -2  13   5 1886.28 228.473   4
   2  13  -5 1828.55 232.312   7
  -2  13   4 6927.11 435.645   4
   2 -13  -4 7239.25 262.052   6
  -2 -13   4 7568.05 415.135   6
   2  13  -4 6904.21 429.693   7
   2  13  -3 3801.39 300.374   7
   2 -13  -3 3694.56 194.446   6
  -2 -13   3 3993.20 196.637   1
  -2  13   3 3861.80 332.150   4
  -2 -13   3 4035.23 296.085   6
   2 -13  -3 3240.60 101.323   5
   2 -13  -2 124529. 998.269   5
   2 -13  -2 134953. 1266.69   6
  -2 -13   2 133072. 1688.56   6
  -2  13   2 127904. 1875.12   4
  -2 -13   2 132165. 901.260   1
  -2  13   1 394.593 109.769   4
   2  13  -1 40.8744 59.8452   3
   2 -13  -1 414.144 66.6837   5
   2 -13  -1 238.427 66.1632   6
  -2 -13   1 286.442 63.0302   6
   2  13   0 13757.1 596.253   3
  -2  13   0 16524.8 713.977   3
   2 -13   0 15581.8 485.624   6
  -2  13   0 15818.8 654.425   4
  -2 -13   0 14868.4 572.757   6
   2  13   0 14688.7 509.121   5
   2 -13   0 15259.0 466.959   5
   2  13   1 105230. 995.345   4
  -2  13  -1 106038. 1812.99   3
   2  13   1 99579.2 1353.62   3
   2 -13   1 102944. 1314.98   6
   2  13   1 100759. 1315.22   5
   2 -13   1 101845. 1309.39   5
  -2  13  -1 100487. 1643.13   4
   2  13   2 2558.54 200.950   3
   2 -13   2 2191.12 208.867   6
   2  13   2 2324.18 126.360   4
   2  13   2 1811.22 172.591   5
  -2  13  -2 2477.72 285.208   3
   2 -13   2 2179.78 214.139   5
  -2  13  -2 2293.51 256.404   4
  -2  13  -3 27165.8 931.209   3
  -2  13  -3 25274.5 849.751   4
   2 -13   3 25652.4 773.962   5
  -2  13  -3 25545.5 557.193   2
   2  13   3 26190.3 627.869   3
   2  13   3 25437.0 683.252   5
   2 -13   3 24528.9 721.123   6
  -2  13  -4 13672.3 459.860   2
   2 -13   4 14470.4 616.266   5
   2 -13   4 13464.0 555.401   6
  -2  13  -4 13668.3 664.501   3
   2  13   4 13965.7 527.707   5
   2  13   5 1023.45 90.5333   1
  -2  13  -5 1782.63 178.777   2
   2 -13   5 1993.41 249.789   5
  -2  13  -5 1879.94 260.131   3
   2 -13   5 1593.09 193.143   6
   2  13   5 1834.70 205.934   5
  -2  13  -6 5495.84 435.825   3
  -2  13  -6 5734.38 350.911   2
   2 -13   6 5732.72 438.419   5
   2 -13   6 5331.66 383.085   6
   2  13   6 5761.16 374.061   5
   2  13   6 5721.56 256.757   1
   2  13   7 513.316 118.337   5
   2 -13   7 409.802 160.440   5
  -2  13  -7 340.559 137.698   3
   2 -13   7 213.617 109.343   6
   2  13   7 368.363 78.7758   1
  -2  13  -7 330.229 113.619   2
   2 -13   8 2248.00 267.747   6
  -2  13  -8 2844.74 319.080   3
   2  13   8 2876.91 225.532   1
   2 -13   8 2525.58 336.758   5
  -2  13  -8 2477.56 285.086   2
   2  13   8 3025.67 292.165   5
   2  13   9 123.395 78.4332   5
   2  13   9 28.2772 60.1551   1
  -2  13  -9 323.727 142.222   3
   2 -13   9 211.028 142.651   5
   2 -13   9-45.6089 108.641   6
  -2  13  -9 39.5462 75.2529   2
   2 -13  10 1556.31 256.495   6
   2  13  10 1722.91 238.200   5
   2  13  10 1346.01 199.524   1
  -2  13 -10 2196.18 292.779   3
   2 -13  10 1621.64 269.562   5
  -2  13 -10 1875.85 281.869   2
   2  13  11 650.231 166.615   5
   2 -13  11 697.398 178.003   5
   2  13  11 763.331 157.410   1
  -2  13 -11 643.757 165.181   3
  -2  13 -11 747.681 200.087   2
  -2  13 -12 7648.69 637.101   2
  -2  13 -12 9524.87 634.608   3
   2 -13  12 9767.32 699.136   5
   2  13  12 9579.16 552.175   1
   2  13  12 10145.8 630.454   5
  -2  13 -13 451.438 177.549   3
   2 -13  13 303.595 185.269   5
  -2  13 -13 142.050 137.509   2
   2 -13  14 284.740 179.416   5
  -2  13 -14 126.473 104.775   3
  -2  13 -14 183.086 130.632   2
   2 -13  15 7996.44 693.710   5
  -2  13 -15 7093.69 685.000   2
  -2  13 -16 547.282 229.599   2
   2 -13  16 671.995 241.106   5
  -2  13 -17 334.561 213.982   2
   2 -13  17 507.155 245.270   5
   2  14 -19 393.069 266.005   3
  -2 -14  18 150.597 161.242   1
   2  14 -18 385.000 254.669   3
  -2 -14  17 4546.65 518.832   6
  -2 -14  17 4175.76 513.960   1
  -2 -14  16 380.641 207.548   1
  -2 -14  16 484.608 186.297   6
  -2 -14  15 4679.54 504.966   6
  -2 -14  15 4166.04 489.498   1
   2  14 -15 4590.43 559.419   7
   2  14 -14 2742.14 407.892   7
  -2 -14  14 2429.79 368.661   6
  -2 -14  14 3026.01 383.456   1
   2 -14 -13 8787.50 565.313   2
   2 -14 -13 8922.82 576.255   7
  -2 -14  13 9484.30 661.053   6
   2  14 -13 9738.61 757.573   7
   2 -14 -12 3856.52 378.707   2
   2  14 -12 4182.13 483.076   7
   2 -14 -12 3898.93 381.846   7
  -2 -14  12 4070.75 432.678   6
   2 -14 -11 4468.50 394.809   7
   2 -14 -11 4262.60 382.826   2
  -2 -14  11 4163.35 403.901   6
   2  14 -11 5263.55 502.805   7
   2  14 -10 2293.59 336.185   7
   2 -14 -10 2208.94 285.141   7
   2 -14 -10 1434.27 231.533   2
  -2 -14  10 2285.40 304.961   6
   2 -14  -9 3152.81 273.256   2
   2 -14  -9 2834.68 315.024   7
  -2 -14   9 3367.80 365.399   6
   2  14  -9 3716.76 422.533   7
   2 -14  -8 15536.3 433.415   6
  -2 -14   8 16720.3 731.977   6
   2  14  -8 15104.5 785.923   7
   2 -14  -7 19565.2 462.951   6
  -2  14   7 19312.3 763.423   4
  -2 -14   7 20367.0 801.191   6
   2  14  -7 20456.6 863.072   7
  -2  14   6 3944.01 343.398   4
   2 -14  -6 3624.35 192.557   6
  -2 -14   6 4028.71 350.544   6
   2  14  -6 3938.44 366.183   7
   2  14  -5 61456.5 1388.06   7
  -2  14   5 65731.6 1389.68   4
  -2 -14   5 65153.6 1297.31   6
   2 -14  -5 63146.7 810.495   6
  -2  14   4 4362.70 361.095   4
  -2 -14   4 4396.98 334.156   6
   2 -14  -4 4214.90 213.917   6
   2  14  -4 4123.18 330.961   7
   2 -14  -3 54926.1 425.637   5
  -2 -14   3 63225.1 1243.97   6
   2  14  -3 55476.2 1471.41   3
   2 -14  -3 62753.3 857.113   6
  -2  14   3 64152.2 1382.51   4
  -2 -14   3 68703.8 807.666   1
   2 -14  -2 682.027 72.6553   5
  -2 -14   2 1195.21 194.519   6
  -2  14   2 1351.45 246.580   4
   2 -14  -2 1300.24 138.179   6
  -2 -14   2 1110.59 84.2313   1
   2 -14  -1 37741.1 655.725   5
   2 -14  -1 39169.2 765.315   6
  -2 -14   1 39787.2 951.292   6
  -2  14   1 38819.3 1052.75   4
  -2  14   0 17606.0 704.630   4
   2 -14   0 17484.6 502.454   5
  -2 -14   0 16156.8 623.692   6
   2  14   0 16718.0 630.633   3
  -2  14   0 17654.7 771.482   3
   2 -14   0 16302.1 517.200   6
   2  14   1 21164.0 476.331   4
  -2  14  -1 20953.5 838.821   3
   2 -14   1 19691.8 598.435   6
   2  14   1 21497.9 654.588   3
  -2 -14  -1 19595.6 677.025   6
   2 -14   1 20417.6 594.881   5
   2  14   1 19682.6 593.352   5
  -2  14  -1 19402.3 765.878   4
   2  14   2 23236.9 643.346   3
   2 -14   2 21579.6 661.095   6
  -2  14  -2 24194.2 889.275   3
   2  14   2 22846.2 428.662   4
   2  14   2 21476.5 625.202   5
  -2  14  -2 22094.1 814.320   4
   2 -14   2 22005.3 683.983   5
  -2  14  -3 22109.2 813.145   4
   2  14   3 22954.4 616.193   3
   2 -14   3 22314.4 722.822   5
   2 -14   3 21265.4 688.790   6
   2  14   3 20483.9 308.839   4
  -2  14  -3 23746.8 890.706   3
   2  14   3 21616.8 633.041   5
  -2  14  -4 10824.9 589.470   4
  -2  14  -4 11623.6 633.564   3
   2 -14   4 10758.8 548.185   5
  -2  14  -4 10580.2 401.899   2
   2 -14   4 11170.5 514.348   6
   2  14   4 10975.5 465.414   5
  -2  14  -5 10078.1 599.561   3
   2 -14   5 9557.31 488.986   6
   2 -14   5 10823.4 554.829   5
  -2  14  -5 10193.8 436.129   2
   2  14   5 9759.30 467.103   5
  -2  14  -6 4231.37 395.506   3
   2 -14   6 4060.26 346.945   6
  -2  14  -6 4236.77 303.741   2
   2 -14   6 4758.58 388.686   5
   2  14   6 4188.86 309.769   5
  -2  14  -7 18726.8 831.558   3
   2 -14   7 17322.3 740.119   6
   2 -14   7 18383.3 821.595   5
  -2  14  -7 18491.6 691.828   2
   2  14   7 17922.5 686.138   5
   2  14   7 19829.3 535.987   1
   2  14   8 723.728 118.511   1
   2  14   8 877.927 155.405   5
  -2  14  -8 961.972 200.603   3
   2 -14   8 937.648 186.635   6
   2 -14   8 1026.22 233.142   5
  -2  14  -8 869.105 168.762   2
  -2  14  -9 23295.3 891.016   2
  -2  14  -9 24355.4 1001.36   3
   2 -14   9 22622.3 936.008   6
   2 -14   9 24081.2 1009.46   5
   2  14   9 24520.7 708.286   1
   2  14   9 24325.9 872.361   5
   2  14  10 2240.61 285.318   5
  -2  14 -10 1945.60 302.883   3
   2 -14  10 1948.20 305.400   5
   2 -14  10 2232.41 303.889   6
   2  14  10 2161.46 233.711   1
  -2  14 -10 2190.68 305.374   2
   2  14  11 7006.86 512.599   5
   2 -14  11 5999.25 544.613   5
  -2  14 -11 6387.40 530.311   2
  -2  14 -11 6735.26 561.799   3
  -2  14 -12 283.233 115.779   2
   2 -14  12 314.669 112.884   5
  -2  14 -12 655.789 199.424   3
  -2  14 -13 9444.73 699.603   2
  -2  14 -13 9498.36 672.538   3
   2 -14  13 10154.1 761.838   5
  -2  14 -14 1426.54 309.125   2
   2 -14  14 1476.92 322.120   5
  -2  14 -14 1252.38 274.216   3
  -2  14 -15 1092.80 301.988   2
   2 -14  15 1234.37 303.279   5
  -2  14 -16 1142.09 349.467   2
   2 -14  16 1855.36 363.316   5
  -2  14 -17 179.296 195.981   2
   2 -14  17 563.866 230.699   5
  -2 -15  18-64.5383 148.715   1
   2  15 -18-88.3275 155.322   3
  -2 -15  17 159.205 146.258   1
  -2 -15  17 270.976 163.964   6
   2  15 -17-56.2951 163.171   3
   2  15 -16 863.858 375.176   3
  -2 -15  16 1670.48 308.030   1
  -2 -15  16 2082.18 374.228   6
  -2 -15  15 5707.67 544.705   1
  -2 -15  15 5915.71 576.223   6
   2  15 -14 104.707 137.507   7
   2  15 -14 230.121 229.181   3
  -2 -15  14 409.454 175.992   1
  -2 -15  14 126.064 170.209   6
   2  15 -13 2468.74 393.305   7
   2 -15 -13 2829.55 320.869   7
  -2 -15  13 2951.48 402.836   6
   2  15 -12 775.409 295.034   3
   2  15 -12 1561.86 293.688   7
   2 -15 -12 1311.17 218.511   7
  -2 -15  12 1443.80 277.553   6
   2 -15 -11 74.8298 77.5443   2
   2 -15 -11 61.5754 95.4986   7
  -2 -15  11 116.711 109.031   6
   2  15 -11 30.9092 149.932   7
   2  15 -10 1058.10 238.994   7
   2 -15 -10 1088.31 176.331   2
  -2 -15  10 967.487 211.920   6
   2 -15 -10 1044.30 208.166   7
   2  15  -9 33176.4 1224.25   7
  -2 -15   9 33867.0 1115.16   6
   2  15  -8 172.465 112.014   7
  -2  15   8 134.894 110.350   4
  -2 -15   8 128.409 122.302   6
   2  15  -7 0.46461 94.8075   7
  -2  15   7 95.1486 86.8363   4
  -2 -15   7 113.319 138.491   6
   2 -15  -7 49.2560 32.8616   6
  -2 -15   6 47425.2 1190.63   6
   2  15  -6 46721.7 1280.11   7
   2 -15  -6 44976.5 717.378   6
  -2  15   6 46450.0 1188.83   4
   2  15  -5 1736.62 227.544   7
   2 -15  -5 1931.15 149.214   6
  -2  15   5 1892.39 244.516   4
  -2 -15   5 2199.61 269.455   6
   2  15  -4 5581.91 518.327   3
  -2  15   4 6089.79 434.208   4
   2 -15  -4 6058.71 272.238   6
  -2 -15   4 6207.93 412.346   6
  -2 -15   3 11686.9 331.227   1
   2  15  -3 11787.0 667.816   3
  -2  15   3 12524.2 624.296   4
  -2 -15   3 12036.4 570.093   6
   2 -15  -3 12086.2 397.328   6
   2 -15  -3 11162.4 194.469   5
   2 -15  -2 18519.1 403.674   5
   2 -15  -2 19851.6 540.777   6
   2  15  -2 21657.4 802.416   3
  -2 -15   2 19791.7 695.063   6
  -2 -15   2 20724.7 363.131   1
  -2  15   2 18623.1 750.658   4
   2 -15  -1 35190.1 664.153   5
  -2 -15   1 37175.1 967.012   6
   2  15  -1 37441.4 1011.49   3
   2 -15  -1 36886.4 775.221   6
  -2  15   1 37358.0 1064.52   4
  -2  15   0 1494.61 223.701   4
  -2  15   0 1559.13 228.638   3
   2 -15   0 1400.86 162.921   6
  -2 -15   0 1469.77 191.864   6
   2 -15   0 1521.32 145.541   5
   2  15   0 1636.04 185.140   3
   2 -15   1 46572.4 953.170   6
   2 -15   1 46385.2 938.075   5
  -2 -15  -1 48630.5 1109.11   6
   2  15   1 46188.4 933.552   5
  -2  15  -1 46844.8 1189.35   4
   2  15   1 48875.2 1015.81   3
   2  15   1 48444.1 756.042   4
  -2  15  -1 48893.5 1311.72   3
   2 -15   2 22143.4 681.221   5
  -2  15  -2 23685.7 903.639   3
   2 -15   2 20549.9 662.141   6
   2  15   2 21624.0 648.334   3
   2  15   2 21736.4 451.460   4
   2  15   2 20716.1 618.544   5
  -2  15  -2 20315.7 795.838   4
  -2  15  -3 972.780 204.445   4
   2 -15   3 1272.83 184.006   5
  -2  15  -3 1168.63 203.424   3
   2  15   3 1160.29 85.4866   4
   2 -15   3 1118.98 179.539   6
   2  15   3 1231.99 155.188   3
   2  15   3 1214.05 154.740   5
  -2  15  -4 116.271 92.2302   4
  -2  15  -4-7.55131 94.7239   3
   2 -15   4 226.689 104.610   5
   2  15   4 185.095 71.3873   3
   2 -15   4 147.364 71.6110   6
  -2  15  -4 131.075 57.0750   2
   2  15   4 227.938 75.0000   5
  -2  15  -5 28367.9 734.795   2
   2  15   5 27978.5 774.485   5
   2 -15   5 28498.5 956.202   5
   2 -15   5 27106.1 870.556   6
  -2  15  -5 28388.6 1040.85   3
  -2  15  -6 9226.45 604.113   3
   2 -15   6 7754.88 489.225   6
  -2  15  -6 8486.35 436.943   2
   2 -15   6 8045.64 543.071   5
   2  15   6 8219.70 438.668   5
   2  15   7-13.9479 71.5322   5
  -2  15  -7 107.738 92.2862   2
   2 -15   7 82.7711 114.324   5
   2 -15   7 29.9179 107.904   6
  -2  15  -7 104.220 79.4696   3
   2  15   7 13.1224 40.6683   1
   2 -15   8 28760.8 1079.30   5
   2 -15   8 28907.5 1018.49   6
  -2  15  -8 27161.6 910.048   2
  -2  15  -8 28378.4 1098.59   3
   2  15   8 26935.3 878.747   5
  -2  15  -9-80.9971 87.5707   2
   2  15   9 87.6722 89.6965   5
   2 -15   9 52.7304 106.837   6
  -2  15  -9 107.225 108.555   3
   2 -15   9 90.4925 138.900   5
  -2  15 -10 2409.65 316.030   2
   2 -15  10 2485.22 326.176   6
   2 -15  10 2532.96 348.162   5
  -2  15 -10 2950.63 361.363   3
   2  15  10 2680.92 302.846   5
   2 -15  11 2493.27 334.051   6
   2 -15  11 2616.90 372.135   5
  -2  15 -11 2885.62 372.712   3
  -2  15 -11 3262.02 377.901   2
  -2  15 -12 2711.31 366.779   2
  -2  15 -12 2287.67 351.630   3
   2 -15  12 2496.39 381.862   5
  -2  15 -13 2498.16 389.313   2
  -2  15 -13 2230.05 360.659   3
   2 -15  13 2641.34 412.580   5
  -2  15 -14 163.990 121.495   2
  -2  15 -14-22.8289 101.690   3
  -2  15 -15 629.741 261.058   2
   2 -15  15 485.717 208.216   5
  -2  15 -16 928.413 312.782   2
   2 -15  16 835.849 295.016   5
  -2  15 -17-69.8262 164.132   2
  -2 -16  18 113.431 132.376   6
   2  16 -18 328.148 200.134   3
  -2 -16  17 1614.75 322.550   6
  -2 -16  17 1550.28 321.141   1
   2  16 -17 1520.94 374.222   3
  -2 -16  16 492.811 219.091   1
  -2 -16  16 583.048 212.261   6
   2  16 -16 735.023 327.747   3
   2  16 -15 84.4387 168.372   3
  -2 -16  15 241.611 180.192   6
  -2 -16  15 340.047 147.079   1
   2  16 -14-105.682 186.688   3
  -2 -16  14 51.4431 141.087   6
   2  16 -13 101.346 143.763   3
  -2 -16  13 69.7692 149.019   6
   2 -16 -12 5715.71 471.769   7
  -2 -16  12 5610.83 523.482   6
   2  16 -11 1660.85 314.423   7
  -2 -16  11 1816.10 273.351   6
   2 -16 -11 1765.05 264.031   7
   2  16 -10 970.846 323.545   3
   2  16 -10 1475.41 280.864   7
   2 -16 -10 1237.71 212.697   7
  -2 -16  10 1196.17 232.976   6
   2  16  -9-138.304 181.456   3
   2  16  -9-66.1511 147.901   7
  -2 -16   9-17.3531 114.791   6
   2  16  -8 985.728 237.804   7
  -2  16   8 960.833 198.002   4
  -2 -16   8 1244.45 234.830   6
   2  16  -7 1437.82 354.336   3
  -2  16   7 1939.96 257.315   4
  -2 -16   7 1616.55 237.215   6
   2 -16  -7 1757.06 147.915   6
  -2 -16   6 14034.1 672.507   6
   2 -16  -6 13489.7 416.568   6
  -2  16   6 13258.7 644.301   4
   2 -16  -5 17382.7 479.881   6
  -2  16   5 17681.1 758.133   4
  -2 -16   5 17393.6 715.589   6
  -2  16   4 5134.00 406.648   4
   2  16  -4 4492.25 486.916   3
   2 -16  -4 5085.74 262.738   6
  -2 -16   4 4956.93 369.229   6
  -2  16   3 3664.55 354.003   4
   2  16  -3 4057.25 389.304   3
  -2 -16   3 3817.64 188.615   1
   2 -16  -3 3677.80 233.927   6
  -2 -16   3 3695.97 312.554   6
   2 -16  -2 4460.03 212.172   5
   2  16  -2 5121.10 394.087   3
   2 -16  -2 4800.45 277.064   6
  -2 -16   2 5031.18 365.644   6
  -2  16   2 5261.61 410.839   4
  -2 -16   2 5661.58 192.162   1
   2 -16  -1 744.271 96.8114   5
  -2 -16   1 581.097 142.202   6
  -2  16   1 684.887 181.617   4
   2 -16  -1 675.479 107.424   6
   2  16  -1 654.661 160.630   3
  -2  16   0 284.855 132.426   4
  -2  16   0 221.808 139.170   3
   2 -16   0 180.266 82.5307   6
   2 -16   0 76.8213 41.3353   5
  -2 -16   0 10.9721 77.1939   6
   2 -16   1-13.6192 52.2061   6
  -2  16  -1-14.5904 132.019   4
   2  16   1 117.018 64.5978   4
  -2  16  -1 142.610 113.221   3
   2 -16   1 92.7515 57.9527   5
  -2 -16  -1 92.3251 92.0548   6
   2  16   1 45.5265 65.6242   3
  -2  16  -2 35642.9 1146.18   3
   2 -16   2 31808.9 873.678   5
   2 -16   2 34293.0 888.415   6
   2  16   2 34529.9 867.052   3
   2  16   2 33211.2 610.181   4
  -2 -16  -2 33689.3 979.881   6
   2  16   2 33873.8 805.040   5
  -2  16  -2 34169.8 1063.25   4
  -2  16  -3 2466.61 315.504   3
  -2  16  -3 2279.91 277.500   4
   2 -16   3 2216.64 239.171   6
   2 -16   3 2468.54 267.875   5
   2  16   3 2278.07 220.696   3
   2  16   3 2319.20 132.940   4
   2  16   3 2314.77 205.167   5
  -2  16  -4 4869.41 410.133   4
  -2  16  -4 5483.30 462.256   3
   2 -16   4 4859.98 368.975   6
   2 -16   4 4980.96 391.322   5
   2  16   4 5231.94 319.142   5
   2 -16   5-17.6672 80.4016   6
   2 -16   5 185.514 82.1773   5
  -2  16  -5 52.7872 110.770   3
  -2  16  -5 30.8901 48.6241   2
   2  16   5 9.28094 60.8361   5
   2  16   6 505.287 98.4303   5
   2 -16   6 482.940 146.233   5
  -2  16  -6 370.499 103.373   2
   2 -16   6 235.979 103.743   6
  -2  16  -6 445.305 130.394   3
  -2  16  -7 2551.27 263.185   2
   2 -16   7 2238.80 307.849   5
  -2  16  -7 2499.37 339.676   3
   2 -16   7 2456.23 297.143   6
   2  16   7 2329.62 246.327   5
  -2  16  -8 8018.30 593.096   3
   2 -16   8 8129.15 607.228   5
  -2  16  -8 8496.52 509.894   2
   2 -16   8 8501.75 551.538   6
   2  16   8 7922.44 470.927   5
  -2  16  -9 10301.2 690.880   3
  -2  16  -9 9235.03 568.813   2
   2 -16   9 10114.2 652.395   6
   2  16   9 9720.01 540.144   5
   2 -16   9 10517.4 684.023   5
  -2  16 -10 72.2049 84.0488   2
   2 -16  10 82.7267 100.062   5
   2 -16  10 78.6852 117.554   6
  -2  16 -10-1.96035 92.0353   3
  -2  16 -11 4751.37 462.067   2
   2 -16  11 5333.37 517.977   5
   2 -16  11 4589.77 477.462   6
  -2  16 -11 4712.79 491.512   3
   2 -16  12 92.8866 181.295   5
  -2  16 -12 178.097 103.880   2
  -2  16 -12-43.5251 148.963   3
  -2  16 -13 2956.64 405.298   2
   2 -16  13 2390.98 430.380   5
  -2  16 -13 2314.39 365.619   3
  -2  16 -14 412.794 178.926   2
  -2  16 -14 607.816 211.627   3
   2 -16  14 639.704 211.414   5
  -2  16 -15-93.0159 130.825   2
   2 -16  15 222.575 197.374   5
  -2  16 -16 2011.50 377.467   2
   2 -16  16 1479.74 320.895   5
  -2  16 -17 1440.30 367.602   2
  -2 -17  18 181.939 125.285   6
   2  17 -18 102.829 122.083   3
  -2 -17  17 283.652 173.806   6
  -2 -17  17 2.43864 137.216   1
  -2 -17  16 48.1096 137.004   1
  -2 -17  16 71.7961 155.966   6
   2  17 -16-96.0852 119.481   3
  -2 -17  15 92.4166 106.767   1
  -2 -17  15 113.347 175.682   6
   2  17 -15 296.726 206.441   3
   2  17 -14 94.2663 184.422   3
  -2 -17  14 157.289 173.357   6
   2  17 -13 991.808 374.187   3
  -2 -17  13 1120.42 226.536   6
   2 -17 -12 4747.81 421.907   7
   2  17 -12 4166.61 608.127   3
  -2 -17  12 4863.74 500.395   6
   2 -17 -11 1370.85 236.199   7
   2  17 -11 1458.88 353.988   3
  -2 -17  11 1391.01 270.653   6
   2 -17 -10 160.450 96.2884   7
  -2 -17  10 170.244 148.091   6
   2  17 -10 126.075 136.355   3
   2  17  -9 3754.88 554.479   3
  -2 -17   9 4526.66 420.258   6
  -2  17   8 23139.3 897.445   4
  -2 -17   8 23672.3 956.654   6
   2  17  -7 7984.09 728.649   3
  -2  17   7 8350.39 528.315   4
  -2 -17   7 8902.99 581.336   6
   2  17  -6 2605.94 399.009   3
  -2 -17   6 2942.35 325.007   6
   2 -17  -6 2517.66 191.475   6
  -2  17   6 2691.88 299.616   4
   2  17  -5 188.078 152.617   3
  -2 -17   5 244.954 135.249   6
   2 -17  -5 347.519 76.5708   6
  -2  17   5 158.294 81.1630   4
   2  17  -4 804.166 207.297   3
   2 -17  -4 508.814 98.2420   6
  -2 -17   4 411.375 120.501   6
  -2  17   4 679.690 162.315   4
   2  17  -3 19972.8 869.331   3
  -2 -17   3 20907.8 448.290   1
   2 -17  -3 19074.2 556.854   6
  -2  17   3 20117.1 822.029   4
  -2 -17   3 19628.5 747.712   6
   2  17  -2 7128.77 482.312   3
   2 -17  -2 6361.73 334.721   6
  -2 -17   2 6601.37 425.979   6
  -2  17   2 6602.61 469.428   4
  -2 -17   2 6468.54 207.560   1
  -2  17   1 424.513 159.041   4
   2 -17  -1 183.850 60.9060   5
   2 -17  -1 138.615 67.3776   6
  -2 -17   1 154.866 71.6596   6
   2  17  -1 435.641 133.219   3
  -2  17   0 7723.12 559.680   3
   2 -17   0 7493.93 352.605   5
   2  17   0 7998.40 459.455   3
  -2 -17   0 7443.12 463.126   6
   2 -17   0 7717.50 389.735   6
  -2  17   0 7607.24 493.369   4
   2  17   1 89.9953 47.3717   4
   2 -17   1 41.0357 47.0188   5
  -2  17  -1 1.34582 124.250   3
  -2  17  -1-20.4131 105.698   4
   2 -17   1 48.0361 72.0807   6
   2  17   1 142.501 74.5433   3
  -2 -17  -1 36.1657 89.9367   6
   2  17   2 12883.9 561.683   3
   2 -17   2 12224.5 542.270   5
  -2  17  -2 13552.2 729.923   3
   2 -17   2 12353.2 550.859   6
   2  17   2 12940.3 395.509   4
  -2 -17  -2 11958.5 605.711   6
   2  17   2 12391.6 500.048   5
  -2  17  -2 12559.4 651.092   4
  -2  17  -3 439.274 162.919   3
   2 -17   3 301.091 88.8294   6
   2 -17   3 514.996 138.072   5
   2  17   3 274.075 117.736   3
   2  17   3 229.066 84.6168   5
  -2  17  -3 384.371 147.724   4
   2  17   3 178.607 41.5788   4
  -2  17  -4 1491.18 242.835   3
   2  17   4 1633.94 177.254   3
  -2  17  -4 1418.79 245.207   4
   2 -17   4 1213.31 207.692   5
   2 -17   4 1329.86 193.071   6
   2  17   4 1461.50 171.756   5
  -2  17  -5 3156.74 346.865   4
   2 -17   5 2681.05 306.893   5
   2 -17   5 2678.15 294.320   6
  -2  17  -5 3215.83 381.445   3
   2  17   5 2963.34 251.753   5
   2 -17   6 37628.4 1175.70   5
  -2  17  -6 38107.5 1296.63   3
  -2  17  -6 36046.0 914.480   2
   2 -17   6 35997.0 1095.91   6
   2  17   6 36706.0 911.423   5
  -2  17  -7 5198.52 499.134   3
  -2  17  -7 5081.19 365.979   2
   2 -17   7 5208.83 460.340   5
   2 -17   7 4916.83 422.347   6
   2  17   7 4833.30 349.105   5
   2  17   8 1567.96 207.194   5
  -2  17  -8 1417.72 216.423   2
   2 -17   8 1408.79 279.111   5
  -2  17  -8 1279.25 256.866   3
   2 -17   8 1043.53 212.589   6
  -2  17  -9 263.003 104.786   2
   2 -17   9 447.814 159.848   5
   2 -17   9 417.548 173.668   6
  -2  17  -9 330.257 175.185   3
  -2  17 -10 1926.64 269.303   2
   2 -17  10 2079.15 343.207   5
   2 -17  10 2239.27 324.643   6
  -2  17 -10 1685.55 300.101   3
  -2  17 -11 2766.61 351.916   2
   2 -17  11 2578.70 378.671   5
   2 -17  11 2338.40 335.865   6
  -2  17 -11 2176.36 357.045   3
  -2  17 -12 203.158 140.162   2
   2 -17  12 80.2357 147.777   5
  -2  17 -12 144.910 125.606   3
  -2  17 -13 71.1665 125.591   2
  -2  17 -13-204.803 194.851   3
  -2  17 -14 1632.07 327.619   2
   2 -17  14 1201.64 312.764   5
  -2  17 -14 770.763 253.761   3
   2 -17  15 713.694 221.154   5
  -2  17 -15 606.857 228.984   2
  -2  17 -16 1605.25 352.331   2
   2 -17  16 987.128 280.100   5
  -2  17 -17 19.2933 149.229   2
  -2 -18  17 709.016 249.399   6
  -2 -18  17 673.350 210.058   1
   2  18 -17 551.624 288.640   3
  -2 -18  16 204.758 166.309   1
  -2 -18  16 32.8890 137.154   6
   2  18 -16-171.029 173.265   3
   2  18 -15 1466.30 411.588   3
  -2 -18  15 1768.97 292.698   1
  -2 -18  15 1721.74 349.971   6
  -2 -18  14 43.4377 115.124   6
   2  18 -14-7.24593 146.702   3
   2  18 -13-76.8172 173.323   3
  -2 -18  13-153.614 166.558   6
   2  18 -12 3242.73 519.686   3
  -2 -18  12 3853.24 466.005   6
   2  18 -11 13006.6 1061.92   3
   2 -18 -11 15016.1 765.688   7
  -2 -18  11 15685.3 858.091   6
   2  18 -10 2226.27 432.205   3
   2 -18 -10 1840.18 272.457   7
  -2 -18  10 1993.39 311.091   6
   2  18  -9 689.256 239.094   3
  -2 -18   9 411.340 140.552   6
   2  18  -8 5420.15 595.780   3
  -2  18   8 5449.45 428.144   4
  -2 -18   8 5441.51 475.457   6
   2  18  -7 22535.0 1149.99   3
  -2  18   7 21236.9 857.697   4
  -2 -18   7 22264.9 921.360   6
   2  18  -6 1129.44 254.558   3
  -2 -18   6 944.415 218.013   6
  -2  18   6 1021.76 184.479   4
   2 -18  -6 1040.31 133.194   6
  -2 -18   5 162.857 124.358   6
   2 -18  -5 59.5803 59.0455   6
  -2  18   5 28.0920 75.9680   4
   2  18  -5-5.84187 107.878   3
  -2 -18   4 730.067 145.593   6
   2 -18  -4 929.461 124.896   6
  -2  18   4 952.889 205.023   4
   2  18  -4 1055.04 218.625   3
   2 -18  -3 11794.6 456.267   6
   2  18  -3 12429.6 686.177   3
  -2 -18   3 12570.1 343.754   1
  -2 -18   3 12203.5 613.386   6
  -2  18   3 12114.1 656.434   4
  -2 -18   2 912.879 169.511   6
   2 -18  -2 602.948 121.626   6
   2  18  -2 526.319 141.098   3
  -2  18   2 924.008 193.841   4
   2  18  -1 22965.9 842.617   3
   2 -18  -1 19375.1 527.976   5
   2 -18  -1 21093.0 656.074   6
  -2 -18   1 20769.7 790.754   6
  -2  18   1 21800.4 868.068   4
   2  18   0 2997.76 234.252   4
   2 -18   0 2878.88 251.934   6
   2  18   0 3250.29 302.007   3
  -2 -18   0 3125.30 325.451   6
  -2  18   0 3161.79 339.013   4
  -2  18   0 3067.48 360.939   3
   2 -18   0 2604.66 219.438   5
   2  18   1 10513.0 516.977   3
  -2  18  -1 9906.63 638.194   3
   2 -18   1 9077.25 432.181   5
   2 -18   1 9511.62 476.792   6
  -2  18  -1 9737.67 581.618   4
  -2 -18  -1 9725.08 537.512   6
   2  18   1 10101.9 400.727   4
  -2  18  -2 20136.7 906.040   3
   2  18   2 17817.2 680.215   3
   2 -18   2 17707.7 657.299   5
   2 -18   2 18282.2 685.865   6
  -2 -18  -2 18199.8 758.758   6
   2  18   2 18715.3 504.200   4
  -2  18  -2 17895.9 811.875   4
   2 -18   3 73939.1 1420.21   5
   2  18   3 75305.8 1358.73   3
   2 -18   3 72598.8 1419.52   6
  -2 -18  -3 72218.8 1543.76   6
  -2  18  -3 73313.5 1766.28   3
   2  18   3 72074.1 1227.70   5
  -2  18  -3 70713.2 1607.62   4
  -2  18  -4 1062.97 203.217   4
   2  18   4 1220.20 162.474   5
   2 -18   4 1327.60 215.479   5
   2  18   4 1546.50 179.771   3
   2 -18   4 1449.49 218.252   6
  -2  18  -4 1089.17 238.930   3
  -2  18  -5 13.4330 93.7707   4
   2 -18   5 50.5387 73.2254   5
   2 -18   5 17.4315 84.3000   6
  -2  18  -5-210.659 166.592   3
   2  18   5-40.0604 50.5930   5
   2 -18   6 640.794 180.092   5
  -2  18  -6 753.058 200.840   3
   2  18   6 854.805 145.288   5
   2 -18   6 664.550 174.583   6
  -2  18  -7 9423.52 690.983   3
  -2  18  -7 9331.50 494.531   2
   2 -18   7 9466.39 623.025   5
   2 -18   7 9061.47 584.743   6
   2  18   7 9074.39 466.818   5
   2 -18   8 253.200 129.760   6
  -2  18  -8 266.579 106.337   2
   2 -18   8 361.540 155.066   5
  -2  18  -8 149.237 139.006   3
   2 -18   9 90.4296 158.921   5
  -2  18  -9 58.3806 85.9598   2
   2 -18   9 4.21156 135.344   6
  -2  18  -9 68.5510 118.575   3
   2 -18  10 1338.78 280.990   5
   2 -18  10 1662.78 321.369   6
  -2  18 -10 1536.05 304.748   3
  -2  18 -10 1163.34 224.018   2
  -2  18 -11-31.2715 123.525   3
   2 -18  11 33.5398 133.537   5
   2 -18  11 154.730 157.298   6
  -2  18 -11 277.368 146.499   2
   2 -18  12 194.906 120.588   6
   2 -18  12 157.049 120.080   5
  -2  18 -12-4.79832 97.3512   3
  -2  18 -12 333.998 179.112   2
  -2  18 -13 5210.98 595.422   3
  -2  18 -13 6579.25 591.402   2
   2 -18  13 7137.25 681.684   5
  -2  18 -14 598.729 275.975   2
  -2  18 -14 598.490 233.625   3
   2 -18  14 594.712 227.042   5
  -2  18 -15 1357.05 356.320   3
   2 -18  15 1751.05 332.326   5
  -2  18 -15 1626.22 338.555   2
  -2  18 -16 857.163 274.535   2
   2 -18  16 547.907 217.684   5
  -2  18 -17 4113.43 556.173   2
  -2 -19  17 79.3332 160.898   6
  -2 -19  17 305.460 120.334   1
   2  19 -17 466.836 236.291   3
  -2 -19  16 2271.76 414.962   6
  -2 -19  16 2149.80 368.722   1
   2  19 -16 1449.11 373.912   3
  -2 -19  15 5209.88 581.145   6
  -2 -19  15 6020.44 572.087   1
   2  19 -15 5206.08 689.354   3
  -2 -19  14 1536.00 300.606   6
  -2 -19  14 1729.59 309.467   1
   2  19 -14 1666.89 401.873   3
  -2 -19  13 3023.08 410.373   6
   2  19 -13 2493.71 487.156   3
  -2 -19  12 5058.91 526.689   6
   2  19 -12 5214.89 651.691   3
  -2 -19  11 938.181 254.896   6
   2 -19 -11 1025.55 199.407   7
   2  19 -11 573.410 256.431   3
  -2 -19  10 4039.22 444.491   6
   2  19 -10 4194.97 573.637   3
  -2 -19   9 641.096 174.016   6
   2  19  -9 733.064 253.973   3
  -2  19   8 1887.16 254.555   4
  -2 -19   8 2202.35 322.686   6
   2  19  -8 2245.68 379.183   3
   2  19  -7 4935.70 520.954   3
  -2  19   7 4244.93 383.804   4
  -2 -19   7 5154.97 450.100   6
  -2  19   6 3679.96 371.864   4
   2  19  -6 4098.32 467.542   3
  -2 -19   6 4069.70 404.828   6
   2  19  -5 15559.5 845.573   3
  -2  19   5 15026.5 745.897   4
  -2 -19   5 14669.9 730.759   6
   2 -19  -5 14426.9 494.631   6
  -2 -19   4 2080.21 267.365   6
   2 -19  -4 2250.93 203.565   6
  -2  19   4 2317.20 293.526   4
   2  19  -4 2032.38 284.908   3
   2 -19  -3 4808.34 305.625   6
  -2 -19   3 4523.93 402.042   6
  -2  19   3 5221.65 440.049   4
   2  19  -3 4921.36 410.309   3
   2 -19  -2 13849.8 527.122   6
   2  19  -2 15138.6 731.581   3
  -2 -19   2 13837.4 667.748   6
  -2  19   2 13253.4 701.736   4
   2  19  -1 32075.2 1015.74   3
   2 -19  -1 29171.8 801.272   6
  -2 -19   1 30215.0 972.836   6
  -2  19   1 29780.2 1050.09   4
   2 -19   0 5389.00 361.095   6
   2  19   0 6285.06 357.104   4
  -2  19   0 5501.32 497.001   3
   2  19   0 6381.58 427.743   3
  -2 -19   0 5683.91 428.382   6
  -2  19   0 5688.57 453.523   4
   2 -19   0 4845.32 305.516   5
  -2  19  -1 10459.0 675.919   3
   2 -19   1 8741.84 434.422   5
   2 -19   1 9408.93 479.938   6
   2  19   1 9471.78 416.530   4
  -2 -19  -1 9349.98 547.177   6
   2  19   1 9956.98 532.140   3
  -2  19  -1 9257.36 592.022   4
  -2  19  -2 12833.4 757.532   3
   2 -19   2 11330.7 539.952   5
   2 -19   2 11968.9 569.489   6
  -2 -19  -2 12507.5 644.417   6
   2  19   2 12908.1 586.833   3
  -2  19  -2 11847.4 678.058   4
   2  19   2 12060.0 423.699   4
   2  19   3 8605.82 503.250   3
   2 -19   3 9383.72 555.456   6
  -2  19  -3 11053.5 697.091   3
   2 -19   3 10904.4 554.337   5
  -2 -19  -3 10135.7 595.202   6
  -2  19  -3 10016.0 623.793   4
  -2  19  -4 18310.2 844.890   4
   2 -19   4 18321.0 789.727   5
   2 -19   4 18318.2 775.501   6
   2  19   4 18607.9 630.840   5
  -2  19  -4 20244.0 967.595   3
   2  19   5 0.71890 49.0685   5
  -2  19  -5-125.047 117.322   4
  -2  19  -5-195.786 169.025   3
   2 -19   5 51.4627 90.7453   5
   2 -19   5 27.9697 87.9298   6
  -2  19  -6 3533.43 400.311   4
  -2  19  -6 4081.76 444.768   3
   2 -19   6 3499.86 376.354   5
   2 -19   6 3764.39 387.634   6
   2  19   6 3605.70 281.046   5
  -2  19  -7 15904.3 891.091   3
   2 -19   7 16020.7 770.045   6
   2 -19   7 15667.0 818.363   5
   2 -19   8 614.767 186.118   6
  -2  19  -8 368.595 131.411   2
   2 -19   8 401.078 163.170   5
  -2  19  -8 425.021 142.536   3
  -2  19  -9 4798.63 521.287   3
   2 -19   9 5683.32 534.050   5
  -2  19  -9 5135.51 415.995   2
   2 -19   9 5120.23 469.302   6
  -2  19 -10 198.022 94.9074   2
   2 -19  10 145.127 113.289   5
   2 -19  10 309.321 174.353   6
   2 -19  11 1467.47 289.816   5
  -2  19 -11 1317.50 264.433   2
   2 -19  11 1496.83 276.657   6
   2 -19  12 2726.55 401.810   5
   2 -19  12 2796.26 401.288   6
  -2  19 -12 2979.37 424.464   3
  -2  19 -12 2986.79 386.443   2
  -2  19 -13 4285.19 544.767   3
   2 -19  13 4807.00 562.370   5
  -2  19 -13 5012.99 525.452   2
  -2  19 -14 1555.20 339.514   2
   2 -19  14 1945.52 395.567   5
  -2  19 -14 1686.73 399.655   3
   2 -19  15 244.476 155.584   5
  -2  19 -15 28.9312 122.045   3
  -2  19 -15-9.70979 110.696   2
  -2  19 -16 1154.41 313.374   2
  -2 -20  17-47.0960 144.660   1
  -2 -20  16 19.0767 148.663   6
  -2 -20  16-33.7654 105.203   1
   2  20 -16-73.2973 228.640   3
  -2 -20  15 81.9374 138.216   1
  -2 -20  15 520.768 244.916   6
   2  20 -15 223.411 187.742   3
  -2 -20  14 1955.29 335.258   1
  -2 -20  14 1518.18 287.956   6
   2  20 -14 2333.34 466.083   3
  -2 -20  13 1138.04 251.850   6
   2  20 -13 991.835 322.387   3
  -2 -20  12 1622.70 319.016   6
   2  20 -12 1229.73 314.773   3
  -2 -20  11 743.944 253.792   6
   2 -20 -11 422.405 145.250   7
  -2 -20  10 1068.31 254.208   6
   2  20 -10 829.900 283.495   3
  -2 -20   9 1108.93 236.615   6
   2  20  -9 1102.29 326.948   3
  -2 -20   8 6439.70 532.311   6
   2  20  -8 6714.62 647.968   3
  -2  20   8 6454.01 498.856   4
  -2  20   7 1578.89 250.417   4
  -2 -20   7 1082.74 232.568   6
   2  20  -7 1470.12 285.023   3
   2  20  -6 9789.23 687.104   3
  -2 -20   6 8849.03 586.420   6
  -2  20   6 9437.41 595.314   4
   2  20  -5 9595.14 665.597   3
  -2 -20   5 9619.99 591.438   6
   2 -20  -5 8704.29 401.211   6
  -2  20   5 9119.25 606.487   4
   2  20  -4 40057.7 1277.51   3
   2 -20  -4 36890.7 847.390   6
  -2  20   4 38025.4 1204.36   4
  -2 -20   4 36658.9 1135.91   6
   2 -20  -3 1970.82 206.745   6
  -2 -20   3 1939.16 285.468   6
   2  20  -3 1955.09 261.639   3
  -2  20   3 1725.29 267.419   4
   2 -20  -2 661.621 143.199   6
  -2 -20   2 588.841 196.549   6
   2  20  -2 161.851 125.739   3
  -2  20   2 511.255 165.879   4
   2  20  -1 3906.49 367.357   3
   2 -20  -1 3825.75 306.801   6
  -2 -20   1 3418.70 339.836   6
  -2  20   1 3554.69 389.787   4
   2 -20   0 2901.40 239.273   5
  -2  20   0 3335.06 401.376   3
  -2 -20   0 3319.32 341.291   6
  -2  20   0 3672.86 375.816   4
   2  20   0 3547.05 337.389   3
   2 -20   0 3085.75 283.573   6
   2  20   0 3548.31 269.572   4
   2 -20   1 6628.46 388.893   5
   2  20   1 7404.94 472.274   3
   2 -20   1 7589.65 450.214   6
  -2 -20  -1 7729.77 508.474   6
  -2  20  -1 7509.82 541.528   4
   2  20   1 7180.45 375.032   4
  -2  20  -1 7905.42 617.676   3
   2  20   2 8859.50 528.311   3
   2 -20   2 6890.75 433.044   5
  -2 -20  -2 7773.83 515.578   6
   2 -20   2 7465.10 473.686   6
  -2  20  -2 7468.11 541.284   4
  -2  20  -2 8050.61 604.043   3
  -2  20  -3 1685.76 282.280   4
   2 -20   3 1515.18 232.982   6
   2 -20   3 1525.32 222.138   5
  -2  20  -3 1526.74 261.834   3
   2  20   3 1684.64 232.378   3
  -2 -20  -3 1778.68 262.946   6
   2  20   4 1140.15 192.903   3
  -2  20  -4 1679.60 312.388   3
  -2  20  -4 1307.17 249.426   4
   2 -20   4 1508.34 234.713   5
   2 -20   4 1392.56 246.800   6
  -2 -20  -4 1417.45 245.169   6
  -2  20  -5 7820.18 594.491   4
  -2  20  -5 8213.90 662.526   3
   2 -20   5 8214.84 549.754   5
   2 -20   5 7899.85 515.680   6
   2  20   5 7983.84 415.282   5
  -2  20  -6 13197.2 771.911   4
   2 -20   6 13642.1 735.070   5
  -2  20  -6 15005.8 878.742   3
   2 -20   6 13086.3 710.497   6
  -2  20  -7 4150.27 453.415   3
   2 -20   7 3932.05 426.166   5
   2 -20   7 3644.04 379.015   6
   2 -20   8 578.370 190.982   6
   2 -20   8 350.534 165.894   5
  -2  20  -8 217.803 150.053   3
   2 -20   9 3186.77 396.788   5
  -2  20  -9 3120.15 427.433   3
   2 -20   9 2522.21 350.476   6
   2 -20  10 13413.5 816.231   6
   2 -20  10 13239.0 836.561   5
  -2  20 -10 12921.2 723.674   2
  -2  20 -10 13903.9 902.730   3
  -2  20 -11 779.300 227.335   3
  -2  20 -11 580.150 175.713   2
   2 -20  11 653.468 228.657   5
   2 -20  11 229.286 118.312   6
  -2  20 -12 149.237 153.795   2
   2 -20  12 45.9160 136.760   5
   2 -20  12 91.9077 145.210   6
  -2  20 -12 211.017 169.302   3
  -2  20 -13 440.377 194.270   2
   2 -20  13 256.402 224.652   5
  -2  20 -13 395.387 197.314   3
  -2  20 -14 430.465 189.028   2
   2 -20  14 971.202 293.214   5
  -2  20 -14 604.607 273.841   3
  -2  20 -15 232.438 133.664   2
   2 -20  15 587.618 245.386   5
  -2  20 -15 331.433 244.817   3
  -2  20 -16-102.133 206.319   2
  -2 -21  17 136.355 170.333   1
  -2 -21  16 2757.53 431.981   1
  -2 -21  16 2938.34 460.030   6
   2  21 -16 1818.82 439.220   3
  -2 -21  15 401.988 232.003   6
   2  21 -15 621.720 256.866   3
  -2 -21  15 213.086 187.853   1
  -2 -21  14 1232.18 278.996   1
  -2 -21  14 1375.10 334.486   6
   2  21 -14 1190.29 330.828   3
  -2 -21  13 533.830 245.021   6
   2  21 -13 208.200 218.114   3
   2  21 -12 63.8683 170.308   3
  -2 -21  12 369.142 195.335   6
  -2 -21  11-86.8961 157.968   6
   2  21 -11-111.076 157.483   3
  -2 -21  10 607.954 223.820   6
   2  21 -10 634.999 265.034   3
  -2 -21   9-138.098 141.449   6
   2  21  -9-57.7209 132.775   3
  -2  21   8 2666.83 306.387   4
  -2 -21   8 3006.82 387.026   6
   2  21  -8 3567.86 466.483   3
  -2 -21   7 264.648 169.482   6
  -2  21   7 276.698 127.851   4
   2  21  -7 304.113 179.468   3
  -2 -21   6-54.6449 108.564   6
  -2  21   6 13.1966 96.1231   4
   2  21  -6 16.3484 126.530   3
  -2 -21   5 155.073 121.259   6
  -2  21   5 387.487 170.442   4
   2  21  -5 54.7177 138.071   3
   2  21  -4 8448.20 586.026   3
   2 -21  -4 7410.56 396.228   6
  -2 -21   4 7173.41 531.668   6
  -2  21   4 7957.36 583.480   4
   2  21  -3 4190.95 398.208   3
   2 -21  -3 3765.27 286.662   6
  -2 -21   3 3859.53 385.960   6
  -2  21   3 3806.03 401.241   4
   2  21  -2 12658.2 688.182   3
   2 -21  -2 11318.6 525.758   6
  -2 -21   2 11117.0 636.017   6
  -2  21   2 11404.4 676.730   4
   2  21  -1 2268.77 242.353   4
   2 -21  -1 2294.38 247.513   6
  -2 -21   1 2330.99 300.174   6
   2  21  -1 2415.87 283.046   3
  -2  21   1 2312.27 309.576   4
  -2  21   0 5665.86 538.024   3
   2 -21   0 5242.90 383.869   6
  -2 -21   0 4992.72 426.565   6
  -2  21   0 5126.59 464.128   4
   2  21   0 5349.99 417.833   3
   2  21   0 5504.76 345.986   4
  -2  21  -1 13147.5 806.712   3
   2  21   1 12305.0 624.987   3
   2 -21   1 11626.6 580.162   6
   2  21   1 12167.3 488.654   4
  -2 -21  -1 11870.3 663.564   6
  -2  21  -1 11603.9 676.506   4
   2 -21   1 10662.0 511.169   5
  -2  21  -2 1454.34 246.594   4
   2 -21   2 674.216 155.378   5
  -2  21  -2 896.697 223.214   3
   2 -21   2 1065.58 208.431   6
   2  21   2 1110.05 193.989   3
  -2 -21  -2 737.800 177.704   6
  -2  21  -3 1348.02 252.268   4
   2 -21   3 1023.02 194.362   6
   2 -21   3 1254.55 211.069   5
  -2  21  -3 1575.08 283.368   3
   2  21   3 1562.83 214.968   3
  -2 -21  -3 1166.02 216.761   6
  -2  21  -4-30.0841 99.5958   4
   2 -21   4 210.761 131.129   5
   2  21   4 16.8107 72.5225   3
  -2  21  -4-123.752 122.499   3
   2 -21   4 5.88439 77.9232   6
  -2 -21  -4 40.1406 119.949   6
   2 -21   5 1680.85 271.723   6
  -2  21  -5 1796.01 293.827   4
   2 -21   5 2028.61 285.785   5
  -2  21  -5 2016.12 341.124   3
  -2 -21  -5 1980.31 283.013   6
  -2  21  -6 9771.60 685.882   4
  -2  21  -6 11104.7 768.971   3
   2 -21   6 9800.02 654.053   5
   2 -21   6 9864.84 624.550   6
  -2  21  -7 40.7407 102.563   4
   2 -21   7 35.7479 91.5931   5
   2 -21   7-65.7727 118.826   6
   2 -21   8 28.7868 103.782   6
   2 -21   8 458.712 173.211   5
  -2  21  -8 436.877 187.776   3
  -2  21  -9 3114.98 442.411   3
   2 -21   9 2565.57 381.474   5
   2 -21   9 2840.57 376.908   6
   2 -21  10 927.096 258.312   5
   2 -21  10 848.643 213.112   6
  -2  21 -10 618.690 227.357   3
   2 -21  11 423.106 206.694   5
   2 -21  11 485.600 198.177   6
  -2  21 -11 656.179 265.242   3
   2 -21  12 4939.28 547.084   5
  -2  21 -12 4643.21 478.646   2
   2 -21  12 4480.66 500.646   6
  -2  21 -12 4332.78 558.054   3
   2 -21  13 93.4613 141.727   5
  -2  21 -13 527.821 200.066   2
  -2  21 -13 295.357 147.737   3
  -2  21 -14 983.344 281.279   2
   2 -21  14 642.222 226.602   5
  -2  21 -14 478.576 247.334   3
  -2  21 -15 274.945 225.926   2
  -2  21 -15 186.988 167.797   3
  -2  21 -16 145.687 203.201   2
  -2 -22  15 540.324 189.914   6
   2  22 -15 293.171 208.070   3
  -2 -22  14 410.592 216.104   6
   2  22 -14 204.456 161.938   3
  -2 -22  13 2978.06 428.136   6
   2  22 -13 3036.42 500.966   3
  -2 -22  12 265.014 167.282   6
   2  22 -12 361.274 225.215   3
  -2 -22  11 524.730 234.673   6
   2  22 -11 565.355 189.350   3
  -2 -22  10 143.459 148.296   6
   2  22 -10 296.202 210.762   3
  -2  22   9 149.672 111.475   4
  -2 -22   9 152.885 127.212   6
   2  22  -9-145.873 188.631   3
  -2 -22   8 861.752 223.855   6
  -2  22   8 1202.87 219.985   4
   2  22  -8 1207.11 289.231   3
   2  22  -7 7102.03 625.260   3
  -2 -22   7 5922.75 526.958   6
  -2  22   7 6408.43 508.399   4
   2  22  -6 4037.90 475.093   3
  -2  22   6 3634.17 387.451   4
  -2 -22   6 3759.55 424.892   6
   2  22  -5 30888.5 1221.52   3
  -2  22   5 27285.8 1071.21   4
  -2 -22   5 28768.3 1098.21   6
   2 -22  -4 880.602 135.784   6
  -2 -22   4 695.273 202.087   6
  -2  22   4 852.234 210.574   4
   2  22  -4 892.026 190.990   3
   2  22  -3 8712.79 604.794   3
   2 -22  -3 7761.66 429.508   6
  -2 -22   3 7641.88 559.930   6
  -2  22   3 7756.51 583.523   4
   2  22  -2 3297.85 359.663   3
   2 -22  -2 3012.97 287.238   6
  -2 -22   2 2799.52 353.815   6
  -2  22   2 2817.33 345.676   4
   2  22  -1 5476.32 380.674   4
   2  22  -1 5754.30 460.487   3
   2 -22  -1 5344.05 384.672   6
  -2 -22   1 5573.85 472.672   6
  -2  22   1 5351.88 481.701   4
  -2  22   0-63.6220 131.087   4
   2  22   0 59.7055 70.7769   4
  -2  22   0 48.4333 138.150   3
   2  22   0 242.477 148.851   3
  -2 -22   0 41.3363 107.533   6
   2 -22   0 127.254 92.1688   6
  -2  22  -1 5657.55 560.853   3
   2 -22   1 5159.52 356.691   5
   2 -22   1 5262.00 399.259   6
   2  22   1 5978.94 437.800   3
  -2 -22  -1 5014.06 432.479   6
  -2  22  -1 5674.39 492.865   4
   2  22   2 3438.61 363.734   3
   2 -22   2 4001.13 329.590   5
  -2  22  -2 4662.39 470.281   3
   2 -22   2 3850.45 344.808   6
  -2 -22  -2 3784.20 372.110   6
  -2  22  -2 4010.29 414.799   4
   2 -22   3 4346.17 373.872   5
   2  22   3 4612.45 380.070   3
   2 -22   3 4355.23 398.441   6
  -2 -22  -3 4475.56 435.765   6
  -2  22  -3 4161.28 428.270   4
  -2  22  -3 4385.11 487.469   3
  -2  22  -4 25.0183 90.0642   4
  -2  22  -4 141.280 111.177   3
   2 -22   4 92.9499 88.4693   6
  -2 -22  -4 177.052 98.0642   6
   2  22   4-107.846 98.0738   3
  -2  22  -5 3050.70 400.194   4
   2 -22   5 3369.08 366.569   5
  -2  22  -5 3280.72 416.806   3
   2 -22   5 2900.07 354.237   6
  -2 -22  -5 2945.14 366.459   6
  -2  22  -6 394.728 191.727   4
   2 -22   6 642.366 178.803   5
  -2 -22  -6 530.455 142.954   6
  -2  22  -6 534.870 215.232   3
   2 -22   6 383.792 198.860   6
  -2  22  -7 4269.51 486.225   4
   2 -22   7 4321.30 444.224   6
   2 -22   7 4539.94 467.741   5
  -2  22  -7 4570.39 523.538   3
   2 -22   8 2099.63 318.743   6
  -2  22  -8 1964.56 338.710   4
   2 -22   8 1634.92 318.866   5
  -2  22  -8 2003.13 329.651   3
   2 -22   9 13536.3 857.403   5
  -2  22  -9 14635.9 934.401   3
   2 -22   9 12443.2 790.498   6
   2 -22  10 632.407 244.793   5
   2 -22  10 547.373 234.607   6
  -2  22 -10 551.538 200.834   3
   2 -22  11 1144.87 292.979   5
   2 -22  11 987.197 265.914   6
  -2  22 -11 1015.09 293.214   3
  -2  22 -12-238.946 213.376   3
   2 -22  12-17.5798 130.458   5
   2 -22  12 49.8503 136.667   6
   2 -22  13 331.304 190.117   5
   2 -22  13 124.460 160.301   6
  -2  22 -13 154.668 168.129   3
   2 -22  14 821.361 245.471   5
  -2  22 -14 457.857 204.614   3
  -2  22 -15-246.047 216.262   3
  -2 -23  15-206.391 209.549   6
   2  23 -15-202.049 311.379   3
  -2 -23  14 83.9544 161.878   6
   2  23 -14 75.3823 154.160   3
  -2 -23  13 3048.44 482.327   6
   2  23 -13 2616.34 466.380   3
  -2 -23  12 1930.18 347.219   6
   2  23 -12 1817.34 381.355   3
   2  23 -11 82.2058 163.801   3
  -2 -23  11 608.331 273.389   6
  -2 -23  10 663.727 201.732   6
   2  23 -10 685.986 231.552   3
  -2 -23   9 24818.3 1145.85   6
   2  23  -9 27591.4 1336.99   3
  -2  23   9 25334.9 1036.25   4
  -2  23   8 425.376 140.547   4
  -2 -23   8 496.873 229.966   6
   2  23  -8 183.692 165.513   3
  -2 -23   7 748.336 213.087   6
  -2  23   7 832.190 194.004   4
   2  23  -7 983.268 276.185   3
  -2  23   6 13105.2 744.379   4
  -2 -23   6 11790.5 754.556   6
  -2  23   5 3608.58 410.096   4
   2  23  -5 3577.43 460.600   3
  -2 -23   5 3325.46 412.797   6
  -2 -23   4 210.535 105.849   6
  -2  23   4 277.418 148.607   4
   2  23  -4 88.7917 128.118   3
   2  23  -3 5607.42 507.185   3
   2 -23  -3 5129.76 365.027   6
  -2 -23   3 5190.77 460.423   6
  -2  23   3 5356.41 471.695   4
   2 -23  -2 12272.8 574.645   6
   2  23  -2 12209.9 715.893   3
  -2 -23   2 11876.1 700.637   6
  -2  23   2 12630.2 727.593   4
  -2 -23   1 5900.39 483.339   6
  -2  23   1 4886.58 461.150   4
   2 -23  -1 5757.59 413.496   6
   2  23  -1 5624.39 386.385   4
   2  23  -1 5769.91 483.588   3
  -2  23   0 749.591 197.687   4
   2  23   0 893.537 156.780   4
   2  23   0 537.691 167.129   3
  -2 -23   0 751.459 174.761   6
   2 -23   0 936.212 176.470   6
  -2  23  -1 12747.0 812.553   3
   2 -23   1 11354.4 597.450   6
  -2 -23  -1 11275.3 664.807   6
   2  23   1 12991.2 695.059   3
  -2  23  -1 10882.2 700.294   4
  -2  23  -2 448.647 183.164   4
   2 -23   2 814.018 184.306   5
  -2  23  -2 1129.03 286.079   3
  -2 -23  -2 608.562 221.623   6
   2 -23   2 886.750 187.672   6
   2  23   2 631.996 168.982   3
  -2  23  -3-147.948 126.565   4
  -2 -23  -3 86.8187 101.261   6
   2 -23   3 35.1497 78.5888   5
  -2  23  -3 4.47730 109.621   3
   2  23   3 5.27976 68.2174   3
   2 -23   3-38.6178 77.8560   6
  -2  23  -4 10418.1 757.313   3
   2 -23   4 8881.25 590.385   5
   2 -23   4 9472.07 605.522   6
  -2 -23  -4 11160.7 690.272   6
  -2  23  -4 9989.43 686.796   4
  -2  23  -5 26701.1 1225.50   3
   2 -23   5 24960.1 1015.40   6
  -2 -23  -5 25026.5 1065.28   6
   2 -23   5 25305.4 1009.46   5
  -2  23  -5 24849.6 1101.29   4
  -2  23  -6 151.275 102.445   4
  -2  23  -6 244.596 180.739   3
  -2 -23  -6 253.729 172.509   6
   2 -23   6 141.037 137.719   5
   2 -23   6 50.7284 106.854   6
  -2  23  -7 138.458 144.695   4
   2 -23   7 325.919 138.180   5
  -2  23  -7 122.387 122.223   3
   2 -23   7 360.037 129.931   6
  -2 -23  -7 163.680 140.736   6
  -2  23  -8 11480.2 890.822   3
  -2  23  -8 11477.2 808.125   4
   2 -23   8 11971.0 774.758   5
   2 -23   8 10610.2 725.105   6
   2 -23   9 493.192 229.725   5
  -2  23  -9 783.827 242.243   4
   2 -23   9 768.621 189.297   6
  -2  23  -9 382.816 164.178   3
   2 -23  10 349.257 184.364   6
   2 -23  10 97.6793 115.199   5
  -2  23 -10 52.4327 188.413   3
   2 -23  11 1207.03 281.947   5
   2 -23  11 1168.75 284.580   6
  -2  23 -11 769.724 252.747   3
   2 -23  12 3236.37 474.125   5
   2 -23  12 3334.47 471.393   6
  -2  23 -12 2310.36 448.687   3
   2 -23  13 1503.91 343.701   5
   2 -23  13 1310.41 307.359   6
  -2  23 -13 1053.51 276.279   3
  -2  23 -14 43.1443 170.501   3
   2 -23  14-22.7082 147.423   5
  -2  23 -15 683.031 264.141   3
  -2 -24  14 820.057 265.969   6
   2  24 -14 1068.24 343.846   3
   2  24 -13 824.043 330.412   3
  -2 -24  13 485.494 202.026   6
   2  24 -12 10076.9 891.993   3
  -2 -24  12 9076.56 776.504   6
  -2 -24  11 1045.98 278.068   6
   2  24 -11 1428.89 355.208   3
  -2 -24  10 2836.06 429.782   6
   2  24 -10 3458.88 512.203   3
  -2 -24   9 191.426 123.949   6
  -2  24   9-63.4632 89.2214   4
   2  24  -9 250.933 185.675   3
   2  24  -8 6049.77 629.393   3
  -2  24   8 5173.98 464.482   4
  -2 -24   8 5231.57 513.838   6
  -2  24   7 47.0775 92.8981   4
  -2 -24   7 5.35786 142.983   6
   2  24  -7 211.140 194.376   3
   2  24  -6 7976.73 644.817   3
  -2  24   6 8478.84 616.996   4
  -2 -24   6 8616.60 640.782   6
   2  24  -5 5751.56 541.479   3
  -2  24   5 5665.42 508.729   4
  -2 -24   5 5581.34 521.705   6
  -2  24   4 2497.09 329.850   4
  -2 -24   4 2343.32 345.083   6
   2  24  -4 2333.17 343.185   3
  -2  24   3-202.049 158.595   4
   2 -24  -3 54.0307 64.2948   6
  -2 -24   3 218.772 154.191   6
   2  24  -3-38.4321 126.615   3
   2  24  -2 2179.40 277.320   4
   2 -24  -2 2211.36 267.619   6
  -2 -24   2 2194.73 327.351   6
   2  24  -2 2606.04 339.881   3
  -2  24   2 2134.53 321.147   4
   2  24  -1 223.530 101.984   4
   2 -24  -1 301.977 122.458   6
   2  24  -1 309.381 130.682   3
  -2 -24   1 66.5101 134.714   6
  -2  24   1 191.254 161.934   4
   2  24   0 17936.3 851.417   3
   2 -24   0 16280.6 718.371   6
  -2 -24   0 16828.4 839.718   6
  -2  24   0 16848.4 893.996   4
  -2  24  -1 179.701 126.488   4
  -2  24  -1 296.358 189.005   3
   2 -24   1 292.434 139.778   6
   2  24   1 283.322 138.986   3
  -2 -24  -1 225.551 129.360   6
  -2  24  -2 34370.6 1380.90   3
  -2 -24  -2 32668.9 1156.03   6
   2 -24   2 31257.7 1067.76   6
   2  24   2 30237.3 1085.82   3
  -2  24  -2 31129.9 1204.67   4
  -2  24  -3 1774.36 288.578   4
  -2  24  -3 1679.49 343.266   3
   2  24   3 1725.67 260.376   3
   2 -24   3 1419.19 250.105   6
   2 -24   3 2090.36 266.608   5
  -2 -24  -3 1777.13 276.592   6
  -2  24  -4 2066.44 325.374   4
  -2  24  -4 2274.04 407.572   3
   2 -24   4 2258.54 290.160   5
   2 -24   4 2159.63 315.951   6
  -2 -24  -4 2435.19 342.217   6
  -2  24  -5 10.0596 151.389   4
   2 -24   5 352.622 208.965   6
  -2 -24  -5-73.1927 109.492   6
   2 -24   5 122.307 143.495   5
  -2  24  -5-205.478 116.794   3
  -2  24  -6 2604.51 400.327   4
   2 -24   6 3116.81 372.452   5
  -2  24  -6 3443.19 448.307   3
  -2 -24  -6 3614.03 406.705   6
   2 -24   6 2739.39 366.299   6
  -2  24  -7-34.7581 114.432   4
   2 -24   7 103.428 187.556   5
  -2  24  -7 116.037 136.318   3
  -2 -24  -7 73.4263 119.227   6
   2 -24   7-139.519 154.390   6
  -2  24  -8 1395.39 293.520   4
   2 -24   8 1368.46 276.267   5
   2 -24   8 1339.00 270.682   6
  -2  24  -8 1710.74 334.814   3
  -2 -24  -8 1638.90 313.337   6
   2 -24   9 2656.87 378.579   6
  -2  24  -9 2476.77 408.969   4
   2 -24   9 2633.48 395.494   5
  -2  24  -9 2467.21 415.704   3
  -2  24 -10 607.869 245.206   3
  -2  24 -10 540.883 201.847   4
   2 -24  10 337.661 192.024   5
   2 -24  10 505.061 150.272   6
   2 -24  11-15.1559 151.616   5
   2 -24  11 95.0219 155.661   6
  -2  24 -11-70.1803 153.684   3
   2 -24  12 391.378 219.967   5
   2 -24  12 227.210 180.750   6
  -2  24 -12 340.472 179.741   3
   2 -24  13 568.280 250.271   5
   2 -24  13 304.705 198.199   6
  -2  24 -13 52.9726 147.168   3
  -2  24 -14 869.310 260.056   3
  -2 -25  14 971.743 300.262   6
  -2 -25  13 143.110 135.226   6
   2  25 -13 680.314 259.522   3
  -2 -25  12 452.404 208.741   6
   2  25 -12 1115.03 300.949   3
  -2 -25  11 379.572 223.221   6
   2  25 -11 262.952 206.463   3
  -2 -25  10 164.392 150.959   6
   2  25 -10 12.5357 176.928   3
  -2  25   9 1681.67 277.719   4
  -2 -25   9 1512.97 305.223   6
   2  25  -9 2151.28 387.988   3
   2  25  -8 10619.7 830.443   3
  -2  25   8 10028.2 669.780   4
  -2 -25   8 10272.4 759.696   6
  -2  25   7 124.266 85.9510   4
   2  25  -7 203.539 151.008   3
  -2 -25   6 1933.76 334.304   6
  -2  25   6 1955.02 304.934   4
   2  25  -6 1848.14 340.336   3
  -2 -25   5 1198.14 271.267   6
  -2  25   5 1558.10 280.392   4
   2  25  -5 1441.43 305.846   3
  -2 -25   4 180.444 152.978   6
   2  25  -4-186.302 144.779   3
  -2  25   4 121.522 133.498   4
  -2 -25   3 187.151 111.243   6
   2  25  -3 64.3258 97.6566   3
  -2  25   3 314.401 168.138   4
   2  25  -2 15820.7 731.416   4
   2 -25  -2 15149.4 682.612   6
  -2 -25   2 15497.3 839.147   6
  -2  25   2 15067.5 861.853   4
   2  25  -2 14462.8 840.721   3
   2 -25  -1 84.5602 102.675   6
   2  25  -1 53.1528 118.486   3
  -2 -25   1 155.637 140.891   6
  -2  25   1 67.4303 100.057   4
  -2  25   0 130.896 171.087   4
   2  25   0 177.499 148.289   3
   2 -25   0 83.0270 131.904   6
  -2 -25   0 109.699 150.689   6
  -2  25  -1 3815.52 479.083   3
   2  25   1 4224.70 433.687   3
   2 -25   1 3595.02 362.905   6
  -2 -25  -1 3931.63 417.262   6
  -2  25  -1 3413.89 411.660   4
  -2  25  -2-29.0153 161.259   4
  -2  25  -2 283.618 225.902   3
   2  25   2 96.9913 93.7373   3
  -2 -25  -2 311.645 162.636   6
   2 -25   3 2000.06 290.657   6
  -2  25  -3 1837.59 336.233   4
  -2  25  -3 2018.97 347.909   3
   2  25   3 2386.11 307.490   3
  -2 -25  -3 1968.71 321.750   6
  -2  25  -4 2199.26 340.569   4
  -2  25  -4 2744.78 401.861   3
   2 -25   4 2132.98 305.038   5
   2 -25   4 2014.63 280.741   6
  -2 -25  -4 1672.21 274.774   6
   2 -25   5 2364.72 321.984   5
  -2  25  -5 2268.68 381.682   4
  -2  25  -5 2502.15 382.485   3
   2 -25   5 2022.77 303.522   6
  -2 -25  -5 2190.01 341.211   6
   2 -25   6 6622.21 555.400   5
   2 -25   6 6697.13 570.319   6
  -2  25  -6 8256.88 717.940   3
  -2 -25  -6 7263.86 595.116   6
  -2  25  -6 6782.83 621.523   4
  -2  25  -7 51.7204 170.901   3
  -2  25  -7 82.2785 112.392   4
  -2 -25  -7 142.056 140.125   6
   2 -25   7 177.042 129.073   5
   2 -25   7 13.3046 130.429   6
  -2  25  -8 1338.75 316.447   4
   2 -25   8 1743.11 305.134   5
   2 -25   8 1147.49 239.889   6
  -2  25  -8 884.315 274.869   3
  -2 -25  -8 1040.73 288.878   6
   2 -25   9 1944.49 354.736   6
  -2  25  -9 1890.87 352.411   4
   2 -25   9 1761.43 313.862   5
  -2  25  -9 1797.97 372.469   3
  -2 -25  -9 1659.73 316.966   6
  -2  25 -10-103.160 152.248   4
   2 -25  10-229.238 189.842   6
  -2  25 -10 183.467 206.308   3
   2 -25  10 81.2729 138.002   5
  -2  25 -11 366.635 250.320   4
  -2  25 -11-385.810 252.937   3
   2 -25  11-178.934 155.134   5
   2 -25  11 330.982 203.357   6
  -2  25 -12 681.629 256.706   4
   2 -25  12 939.951 307.748   5
   2 -25  12 715.499 258.761   6
  -2  25 -12 654.665 282.982   3
   2 -25  13 257.787 205.629   5
  -2  25 -13 306.756 189.561   3
  -2 -26  13 87.2231 166.191   6
   2  26 -13 119.227 180.532   3
  -2 -26  12 2612.76 445.429   6
   2  26 -12 2730.96 480.131   3
  -2 -26  11 3814.12 517.455   6
   2  26 -11 3171.37 503.718   3
  -2 -26  10-230.520 213.300   6
   2  26 -10 2.82085 210.453   3
  -2 -26   9 569.476 210.457   6
   2  26  -9 638.318 278.112   3
  -2  26   8 55.8097 87.1562   4
  -2 -26   8 166.961 181.262   6
   2  26  -8 128.014 191.531   3
  -2 -26   7 15.0981 132.064   6
  -2  26   7 118.843 109.316   4
   2  26  -7 108.533 180.775   3
  -2 -26   6 4.43712 139.314   6
  -2  26   6 43.1604 111.663   4
   2  26  -6 46.6458 163.434   3
   2  26  -5 6079.81 605.782   3
  -2  26   5 6226.66 570.057   4
  -2 -26   5 6581.65 588.995   6
   2  26  -4-100.876 115.604   3
  -2 -26   4 373.748 168.220   6
  -2  26   4 433.782 172.351   4
   2  26  -3 1050.11 206.666   4
  -2 -26   3 871.633 227.872   6
   2  26  -3 1069.68 268.996   3
  -2  26   3 1211.97 253.821   4
   2  26  -2 1004.45 229.629   3
  -2 -26   2 752.813 219.648   6
  -2  26   2 891.865 247.899   4
  -2 -26   1 2051.06 316.080   6
   2 -26  -1 2119.08 276.630   6
   2  26  -1 2078.93 318.193   3
  -2  26   1 2137.47 338.934   4
  -2  26   0 184.580 138.552   4
   2 -26   0 54.2230 73.1866   6
   2  26   0-53.4245 100.975   3
  -2 -26   0-14.9056 113.251   6
  -2  26  -1 884.297 236.706   4
   2  26   1 1341.86 259.444   3
   2 -26   1 1199.19 210.682   6
  -2 -26  -1 1425.97 271.149   6
  -2  26  -1 1295.68 323.091   3
   2  26   2 4146.08 431.415   3
  -2  26  -2 4373.25 556.036   3
   2 -26   2 3961.00 411.041   6
  -2  26  -2 4469.01 479.347   4
  -2 -26  -2 4510.98 470.192   6
   2 -26   3 4317.94 428.599   6
  -2  26  -3 4071.13 517.366   3
  -2 -26  -3 3952.77 446.739   6
   2  26   3 4447.94 407.509   3
  -2  26  -3 4305.12 483.161   4
  -2  26  -4 69.5031 104.911   4
   2 -26   4 11.5240 86.4688   6
  -2 -26  -4-61.2735 112.744   6
  -2  26  -4 62.8394 152.299   3
  -2  26  -5 105.704 127.687   4
   2 -26   5 333.832 132.671   5
  -2  26  -5 451.775 204.951   3
   2 -26   5 223.298 136.457   6
  -2 -26  -5 245.573 125.645   6
  -2  26  -6 164.990 104.882   4
   2 -26   6 206.374 174.285   5
  -2  26  -6 452.081 204.617   3
   2 -26   6 203.238 185.308   6
  -2 -26  -6 492.612 234.790   6
  -2  26  -7 86.1498 107.048   4
   2 -26   7 59.9053 133.068   5
   2 -26   7-27.8284 136.367   6
  -2  26  -7 242.402 179.161   3
  -2 -26  -7-86.4125 134.824   6
  -2  26  -8 208.162 198.972   4
   2 -26   8 160.480 151.639   5
   2 -26   8-291.248 178.939   6
  -2  26  -8 301.048 219.448   3
  -2 -26  -8-74.1382 134.567   6
   2 -26   9 663.934 211.968   6
  -2  26  -9 391.552 188.815   4
   2 -26   9 1003.00 264.513   5
  -2  26  -9 1129.20 317.182   3
  -2 -26  -9 534.879 200.594   6
  -2  26 -10 254.897 180.493   4
   2 -26  10 140.899 148.834   5
   2 -26  10-62.7423 186.679   6
  -2 -26 -10 364.818 202.548   6
  -2  26 -11 264.165 155.971   4
   2 -26  11-71.1335 130.933   6
  -2  26 -11-168.685 231.595   3
   2 -26  11 306.530 161.461   5
  -2 -26 -11-197.733 224.764   6
  -2  26 -12 105.175 229.092   4
   2 -26  12 380.112 180.229   5
   2 -26  12 94.8764 131.463   6
  -2  26 -12 30.7534 203.426   3
  -2 -27  12 1362.17 320.339   6
   2  27 -12 1082.42 326.686   3
  -2 -27  11 414.204 181.253   6
   2  27 -11-214.184 207.687   3
  -2 -27  10 1703.34 348.847   6
   2  27 -10 1859.17 416.448   3
  -2 -27   9 268.434 158.825   6
   2  27  -9 153.081 164.209   3
  -2 -27   8 631.580 236.886   6
   2  27  -8 494.835 237.518   3
   2  27  -7 4287.23 517.033   3
  -2  27   7 3867.91 427.382   4
  -2 -27   7 3859.72 483.124   6
  -2 -27   6 4414.95 497.228   6
   2  27  -6 4858.47 552.492   3
  -2  27   6 4638.91 478.729   4
   2  27  -5 5293.54 562.598   3
  -2  27   5 5590.23 534.718   4
  -2 -27   5 4996.78 539.301   6
  -2 -27   4 418.946 215.357   6
   2  27  -4 870.751 240.630   3
  -2  27   4 557.219 187.470   4
   2  27  -3 1609.63 256.860   4
  -2 -27   3 1231.20 281.100   6
   2  27  -3 1804.52 323.812   3
  -2  27   3 1523.24 268.642   4
   2  27  -2 897.726 242.096   3
  -2 -27   2 1228.72 277.070   6
  -2  27   2 712.852 184.185   4
   2 -27  -1 10114.8 600.355   6
  -2 -27   1 10881.0 736.104   6
  -2  27   1 9223.99 697.977   4
   2  27  -1 10964.8 741.847   3
   2 -27   0 3092.12 356.165   6
   2  27   0 2938.41 394.208   3
  -2 -27   0 2702.30 375.922   6
  -2  27   0 2635.42 383.753   4
  -2  27  -1 1194.92 283.054   4
  -2  27  -1 1173.77 302.498   3
   2  27   1 1400.35 271.023   3
   2 -27   1 1530.24 257.268   6
  -2 -27  -1 1526.44 296.392   6
  -2  27  -2 1463.95 325.210   4
  -2 -27  -2 1283.25 254.364   6
  -2  27  -2 1274.59 344.630   3
   2  27   2 1439.22 256.356   3
   2 -27   2 1694.17 277.903   6
  -2  27  -3 949.459 246.403   4
  -2  27  -3 1739.11 355.685   3
   2 -27   3 1491.61 269.343   6
  -2 -27  -3 1530.16 288.240   6
  -2  27  -4 3084.47 407.556   4
  -2  27  -4 3590.93 507.442   3
  -2 -27  -4 2800.39 386.470   6
   2 -27   4 3345.84 407.689   6
  -2  27  -5 109.815 142.200   4
  -2  27  -5 451.423 252.436   3
   2 -27   5-77.7208 112.135   6
  -2 -27  -5 270.241 160.044   6
  -2  27  -6 1612.49 339.291   4
   2 -27   6 1268.80 270.975   5
   2 -27   6 1382.11 273.226   6
  -2 -27  -6 913.833 218.241   6
  -2  27  -6 950.554 302.199   3
   2 -27   7 3699.68 444.262   5
  -2  27  -7 3366.81 452.962   4
  -2  27  -7 4340.12 562.005   3
   2 -27   7 3492.73 426.586   6
  -2 -27  -7 4607.44 518.653   6
  -2  27  -8 1665.59 333.217   4
   2 -27   8 1783.25 323.808   5
  -2  27  -8 2521.36 429.536   3
  -2 -27  -8 1951.21 342.487   6
   2 -27   8 2205.59 363.440   6
  -2  27  -9 3295.52 513.580   3
  -2  27  -9 2881.68 458.603   4
   2 -27   9 2128.93 361.437   5
   2 -27   9 2864.80 433.466   6
  -2 -27  -9 2702.82 406.170   6
  -2  27 -10-83.0429 233.511   3
  -2  27 -10 93.9068 127.698   4
   2 -27  10-76.7583 134.085   5
   2 -27  10-95.8132 179.993   6
  -2 -27 -10 237.701 207.296   6
  -2  27 -11 2.56744 142.987   4
   2 -27  11 778.127 300.973   5
   2 -27  11 288.242 219.297   6
  -2  27 -11 455.069 214.801   3
  -2 -27 -11 253.139 191.607   6
   2 -27  12 309.789 200.465   5
  -2 -28  11-273.548 223.598   6
   2  28 -11 197.685 225.354   3
  -2 -28  10 617.955 247.176   6
   2  28 -10 1384.40 381.633   3
  -2 -28   9-255.292 162.251   6
   2  28  -9 204.647 151.521   3
   2  28  -8 5850.11 666.641   3
  -2 -28   8 5319.77 586.808   6
   2  28  -7 288.173 187.965   3
  -2 -28   7 575.997 232.673   6
  -2 -28   6 299.334 142.554   6
  -2  28   6 410.126 153.301   4
   2  28  -6 428.074 154.490   3
  -2 -28   5 705.376 206.574   6
   2  28  -5 1188.28 345.080   3
  -2  28   5 694.980 202.225   4
   2  28  -4 16811.6 868.226   4
  -2  28   4 15916.0 911.843   4
  -2 -28   4 17760.0 986.983   6
   2  28  -4 15876.9 1004.48   3
  -2 -28   3-196.139 168.183   6
   2  28  -3-229.380 174.127   3
  -2  28   3 18.9739 112.404   4
   2  28  -2 1725.42 330.571   3
  -2 -28   2 1895.56 316.976   6
  -2  28   2 1565.81 297.312   4
   2  28  -1 461.639 169.623   3
  -2 -28   1 90.7821 169.879   6
  -2  28   1 502.487 196.426   4
   2  28   0 8765.80 659.593   3
   2 -28   0 8991.19 599.782   6
  -2 -28   0 9330.82 690.618   6
  -2  28   0 8456.51 684.752   4
  -2  28  -1 85.0631 95.7837   4
   2  28   1 393.254 190.822   3
   2 -28   1 202.271 102.432   6
  -2 -28  -1 315.481 184.457   6
  -2  28  -2 589.473 237.098   4
  -2  28  -2 162.223 183.604   3
   2 -28   2 404.711 170.427   6
  -2 -28  -2 549.917 176.023   6
   2  28   2 360.608 118.482   3
  -2  28  -3 185.594 136.233   4
  -2  28  -3 600.747 263.831   3
   2 -28   3 239.228 157.730   6
  -2 -28  -3 333.886 180.603   6
  -2  28  -4 1819.88 341.961   4
  -2  28  -4 2447.63 414.145   3
   2 -28   4 2250.13 369.103   6
  -2 -28  -4 2108.29 350.148   6
  -2  28  -5-5.04724 141.793   4
  -2  28  -5 102.442 209.535   3
  -2 -28  -5-59.1284 129.114   6
   2 -28   5-29.2245 101.017   6
   2 -28   6 9953.12 739.163   6
  -2  28  -6 10870.9 887.075   3
  -2 -28  -6 10346.1 759.555   6
  -2  28  -6 10115.0 810.356   4
  -2  28  -7 278.182 187.718   4
  -2  28  -7 66.0616 148.989   3
   2 -28   7 145.229 163.613   6
  -2 -28  -7 80.3733 128.025   6
  -2 -28  -8 532.029 252.438   6
  -2  28  -8 341.329 197.084   4
   2 -28   8 501.491 183.452   5
   2 -28   8 486.907 189.532   6
  -2  28  -8 286.849 173.062   3
  -2  28  -9 1395.88 364.178   4
   2 -28   9 1585.37 326.117   5
   2 -28   9 1391.10 313.520   6
  -2  28  -9 999.882 301.409   3
  -2 -28  -9 1484.96 321.378   6
  -2  28 -10 7395.16 758.843   4
  -2  28 -10 7585.12 809.462   3
   2 -28  10 7905.13 731.210   5
   2 -28  10 7374.30 675.616   6
  -2 -28 -10 7277.12 682.221   6
   2 -28  11 848.616 270.585   6
  -2  28 -11 564.286 277.866   3
   2 -28  11 534.452 254.758   5
  -2 -29  10 999.638 310.202   6
   2  29 -10 583.427 263.161   3
  -2 -29   9 879.645 251.117   6
   2  29  -9 779.740 272.910   3
  -2 -29   8 1814.65 352.882   6
   2  29  -8 2682.65 511.334   3
  -2 -29   7 1133.10 288.982   6
   2  29  -7 258.645 199.732   3
  -2 -29   6 835.505 234.873   6
   2  29  -6 1189.45 299.268   3
   2  29  -5 656.651 205.923   4
   2  29  -5 698.168 252.795   3
  -2 -29   5 698.156 234.195   6
  -2  29   5 714.823 190.135   4
  -2 -29   4 839.243 276.010   6
   2  29  -4 791.679 226.269   3
  -2  29   4 579.494 200.290   4
   2  29  -3 1656.32 361.980   3
  -2 -29   3 797.005 227.717   6
  -2  29   3 1225.97 277.375   4
   2  29  -2 24.1064 157.400   3
  -2 -29   2 91.4410 134.065   6
  -2  29   2 173.725 178.493   4
   2  29  -1 1552.18 314.150   3
  -2 -29   1 1388.60 248.407   6
  -2  29   1 1375.37 250.664   4
   2  29   0 3503.42 461.290   3
  -2 -29   0 4091.96 479.011   6
  -2  29   0 3798.43 477.395   4
  -2  29  -1 2543.45 399.171   4
   2  29   1 2550.19 367.524   3
   2 -29   1 2893.39 357.199   6
  -2 -29  -1 2458.24 382.356   6
  -2  29  -2 1311.78 329.794   3
   2 -29   2 1304.37 252.002   6
   2  29   2 911.229 239.500   3
  -2  29  -2 1289.27 271.569   4
  -2 -29  -2 1154.55 297.494   6
  -2  29  -3 356.151 206.028   4
  -2  29  -3 386.753 208.006   3
   2 -29   3 178.603 109.274   6
  -2 -29  -3 51.6731 103.537   6
  -2  29  -4 2902.35 447.066   4
  -2  29  -4 2803.24 466.520   3
   2 -29   4 3122.23 413.396   6
  -2 -29  -4 3129.06 433.305   6
  -2  29  -5 710.282 254.704   4
   2 -29   5 392.519 142.479   6
  -2  29  -5 629.906 267.078   3
  -2 -29  -5 424.333 170.946   6
  -2  29  -6 2247.65 396.012   4
  -2  29  -6 2603.86 446.381   3
   2 -29   6 3076.78 436.178   6
  -2 -29  -6 2528.73 368.676   6
  -2  29  -7 551.019 227.440   4
  -2  29  -7 766.247 286.936   3
  -2 -29  -7 519.281 232.003   6
   2 -29   7 522.010 185.939   6
  -2  29  -8 72.9737 145.759   4
  -2  29  -8 96.5321 150.743   3
   2 -29   8 23.5473 96.9140   6
  -2 -29  -8-255.570 191.110   6
  -2  29  -9 857.463 295.456   4
   2 -29   9 954.703 277.031   5
   2 -29   9 755.446 238.323   6
  -2  29  -9 982.149 330.282   3
  -2 -29  -9 1011.64 272.559   6
   2 -29  10 767.696 255.045   5
  -2  29 -10 503.119 204.520   4
   2 -29  10 592.062 215.062   6
  -2  29 -10 439.244 211.369   3
   2 -29  11 79.0742 150.588   5
  -2 -30   9 584.704 232.873   6
   2  30  -9 698.850 308.339   3
   2  30  -8 178.515 227.707   3
  -2 -30   8 103.753 154.684   6
  -2 -30   7 221.637 185.999   6
   2  30  -7 203.519 153.021   3
   2  30  -6 295.668 157.913   4
  -2 -30   6 490.635 196.268   6
   2  30  -6 375.291 234.825   3
  -2 -30   5 1473.03 289.352   6
   2  30  -5 1556.05 336.943   3
  -2 -30   4 1140.09 286.206   6
   2  30  -4 650.542 243.337   3
  -2  30   4 732.317 190.302   4
   2  30  -3 555.919 205.239   3
  -2 -30   3 782.380 254.087   6
  -2  30   3 138.733 134.540   4
   2  30  -2-59.0474 152.269   3
  -2 -30   2 118.595 137.106   6
  -2  30   2 193.107 148.390   4
  -2 -30   1 995.041 246.173   6
   2  30  -1 781.875 232.603   3
  -2  30   1 927.529 279.195   4
  -2 -30   0 904.499 255.310   6
   2  30   0 662.974 232.036   3
  -2  30   0 351.674 184.017   4
  -2  30  -1 1310.46 288.632   4
   2  30   1 1055.85 248.245   3
   2 -30   1 1170.04 251.099   6
  -2 -30  -1 1328.21 312.334   6
  -2  30  -2-142.007 138.556   4
  -2  30  -2 209.188 189.148   3
   2 -30   2-22.8482 124.994   6
  -2 -30  -2-177.680 147.058   6
  -2  30  -3 1724.52 339.083   4
  -2  30  -3 1912.15 403.400   3
   2 -30   3 2171.61 341.316   6
  -2 -30  -3 2841.03 422.718   6
  -2  30  -4 683.410 219.801   4
  -2  30  -4 823.870 309.691   3
   2 -30   4 997.923 249.470   6
  -2 -30  -4 367.176 172.073   6
  -2  30  -5 236.441 170.460   4
   2 -30   5 41.6607 130.243   6
  -2  30  -5-23.8311 135.099   3
  -2 -30  -5 242.280 174.108   6
  -2  30  -6 277.097 187.485   4
  -2  30  -6-77.9505 212.321   3
   2 -30   6 247.792 184.898   6
  -2 -30  -6 175.911 143.349   6
  -2  30  -7 1565.26 337.242   4
  -2  30  -7 1946.42 426.574   3
  -2 -30  -7 1776.48 362.191   6
   2 -30   7 1599.15 320.537   6
  -2  30  -8 1379.08 385.349   4
   2 -30   8 666.806 248.452   6
  -2  30  -8 1012.40 344.549   3
  -2 -30  -8 992.923 237.779   6
  -2  30  -9 2669.77 477.157   4
   2 -30   9 2680.73 442.914   6
  -2 -30  -9 2552.55 432.034   6
  -2 -31   8 301.741 223.014   6
   2  31  -8-293.779 153.950   3
   2  31  -7 2110.34 377.048   4
  -2 -31   7 2542.30 441.698   6
   2  31  -7 2081.39 443.753   3
   2  31  -6 363.844 216.702   3
  -2 -31   6 283.817 172.604   6
   2  31  -5-62.6394 151.751   3
  -2 -31   5 249.327 183.026   6
  -2 -31   4 132.519 178.350   6
  -2  31   4 97.8927 128.079   4
  -2 -31   3 511.677 248.071   6
   2  31  -3 629.297 242.909   3
  -2  31   3 383.009 145.820   4
   2  31  -2 1194.60 322.286   3
  -2 -31   2 1143.85 269.938   6
  -2  31   2 1478.29 306.681   4
   2  31  -1 1154.25 261.673   3
  -2 -31   1 825.321 238.579   6
  -2  31   1 1304.20 291.095   4
  -2 -31   0 596.631 214.925   6
   2  31   0 433.835 218.014   3
  -2  31   0 567.840 230.380   4
   2  31   1 766.384 204.570   3
  -2 -31  -1 795.548 226.859   6
  -2  31  -1 778.307 244.177   4
[truncated: 531,003 more chars]
