# Supplementary material for: Tetra­aqua­[3-oxo-1,3-bis­(pyridinium-2-yl)propan-1-olato]nickel(II) tribromide dihydrate
Source: Acta Crystallogr E Crystallogr Commun. 2020 Jan 31;76(Pt 2):270–2. doi: 10.1107/S205698902000081X (PMC7001841; doi:10.1107/S205698902000081X)
Supplement: Supplementary file 2 [file e-76-00270-Isup2.hkl]

data_I                                                                          
_shelx_title ' 19NLAV01_BarryNiXtalm in P21/c No14' 
_shelx_refln_list_code          4                                               
_shelx_F_calc_maximum      369.78                                               
_exptl_crystal_F_000      1248.00                                               
_reflns_d_resolution_high  0.6402                                               
                                                                                
loop_                                                                           
 _space_group_symop_operation_xyz                                               
 'x, y, z'                                                                      
 '-x, y+1/2, -z+1/2'                                                            
 '-x, -y, -z'                                                                   
 'x, -y-1/2, z-1/2'                                                             
                                                                                
_cell_length_a     6.8071                                                       
_cell_length_b    23.8031                                                       
_cell_length_c    13.6302                                                       
_cell_angle_alpha  90.000                                                       
_cell_angle_beta   97.476                                                       
_cell_angle_gamma  90.000                                                       
                                                                                
_shelx_F_squared_multiplier     1.000                                           
                                                                                
loop_                                                                           
 _refln_index_h                                                                 
 _refln_index_k                                                                 
 _refln_index_l                                                                 
 _refln_F_squared_calc                                                          
 _refln_F_squared_meas                                                          
 _refln_F_squared_sigma                                                         
 _refln_observed_status                                                         
   3   0   0      12709.03      13343.36       167.70 o                         
   4   0   0      14258.83      15445.57       233.44 o                         
   5   0   0        979.10        998.88        45.20 o                         
   6   0   0        302.18        399.66        32.04 o                         
   7   0   0        256.63        175.52        24.01 o                         
   8   0   0          9.79        -14.70        17.68 o                         
   9   0   0         14.26        -46.30        46.30 o                         
  10   0   0          6.64        -38.00        38.00 o                         
   2   1   0      79691.02      71819.24       439.74 o                         
   3   1   0         30.34         43.75         6.69 o                         
   4   1   0      29676.36      30044.24       246.07 o                         
   5   1   0        323.25        231.76        17.20 o                         
   6   1   0       3309.83       3717.86        68.04 o                         
   7   1   0        231.96        154.62        15.81 o                         
   8   1   0        210.70        275.63        24.30 o                         
   9   1   0         12.96          8.19        34.33 o                         
  10   1   0         63.67         43.99        42.43 o                         
   2   2   0      33823.46      32586.25       184.82 o                         
   3   2   0        452.51        534.96        19.52 o                         
   4   2   0      13585.86      13748.25       117.59 o                         
   5   2   0        595.45        623.82        27.96 o                         
   6   2   0       3795.01       3601.71        73.35 o                         
   7   2   0         67.22         11.54         8.67 o                         
   8   2   0        397.72        357.54        28.32 o                         
   9   2   0         87.91         63.61        25.68 o                         
  10   2   0          4.65         -4.14        24.33 o                         
   2   3   0       6294.54       6200.80        68.91 o                         
   3   3   0       1113.08       1075.64        27.31 o                         
   4   3   0       7849.50       8318.05       114.03 o                         
   5   3   0         17.03         35.83         8.94 o                         
   6   3   0       2883.09       2774.46        64.35 o                         
   7   3   0        389.26        365.77        27.03 o                         
   8   3   0        982.03        934.41        51.29 o                         
   9   3   0        185.48        185.54        40.83 o                         
  10   3   0        196.72        159.16        57.58 o                         
   1   4   0        125.15        205.43         8.97 o                         
   2   4   0        117.77         67.61        12.52 o                         
   3   4   0        653.59        478.47        20.99 o                         
   4   4   0       7063.94       6930.97       124.64 o                         
   5   4   0       8899.89       8606.43       119.16 o                         
   6   4   0       1518.22       1628.53        57.17 o                         
   7   4   0       3904.16       4358.90       101.16 o                         
   8   4   0        165.17        112.27        18.33 o                         
   9   4   0        440.81        545.13        49.74 o                         
  10   4   0         16.34        -25.58        41.38 o                         
   1   5   0      10974.56       9516.13        54.22 o                         
   2   5   0        422.97        490.63        17.61 o                         
   3   5   0      18380.49      17004.47       127.04 o                         
   4   5   0         78.58         49.38         9.45 o                         
   5   5   0       3530.44       3698.88        78.18 o                         
   6   5   0       1479.41       1727.81        58.85 o                         
   7   5   0        198.93        261.24        26.23 o                         
   8   5   0        438.69        482.00        37.61 o                         
   9   5   0          4.51         31.13        23.24 o                         
  10   5   0         38.46         44.55        31.51 o                         
   0   6   0       8642.88       8009.54        82.06 o                         
   1   6   0       1322.77       1417.82        19.88 o                         
   2   6   0       5361.75       5003.61        48.57 o                         
   3   6   0        212.13        175.58        13.17 o                         
   4   6   0          9.14         10.12         7.69 o                         
   5   6   0       1520.25       1533.26        49.90 o                         
   6   6   0        438.54        419.56        28.43 o                         
   7   6   0        707.67        606.06        38.14 o                         
   8   6   0        122.75        128.92        20.01 o                         
   9   6   0        199.65        189.96        26.21 o                         
  10   6   0         49.74         85.89        40.51 o                         
   1   7   0      14711.00      13165.83        67.22 o                         
   2   7   0      14508.70      13869.06       107.94 o                         
   3   7   0      13959.35      12921.88       150.27 o                         
   4   7   0       5417.69       5177.11        81.86 o                         
   5   7   0       7343.97       7049.80       109.04 o                         
   6   7   0        643.71        744.04        38.09 o                         
   7   7   0        637.04        564.35        36.59 o                         
   8   7   0          7.24         22.92        17.52 o                         
   9   7   0          0.32          3.92        12.79 o                         
  10   7   0          0.52        -12.31        24.22 o                         
   0   8   0      87021.19      75576.31      1661.56 o                         
   1   8   0       9462.89       9622.06        73.99 o                         
   2   8   0      32982.65      30910.71       343.79 o                         
   3   8   0      10123.87      10293.52       100.30 o                         
   4   8   0        106.21        132.72        13.81 o                         
   5   8   0          6.91         13.08         9.62 o                         
   6   8   0        159.01        131.99        16.21 o                         
   7   8   0        179.18        195.41        28.39 o                         
   8   8   0          1.42        -12.98        15.65 o                         
   9   8   0         17.63         49.18        15.91 o                         
  10   8   0          9.96        -11.59        31.21 o                         
   1   9   0      60365.49      56057.81       354.38 o                         
   2   9   0      17357.72      17671.95       113.28 o                         
   3   9   0       3486.27       3309.50        39.53 o                         
   4   9   0       7458.85       7640.84       100.44 o                         
   5   9   0         26.90         37.99        11.43 o                         
   6   9   0        160.88        203.88        21.32 o                         
   7   9   0         38.16         45.71        15.59 o                         
   8   9   0          3.47         -3.21        23.00 o                         
   9   9   0         35.01         30.38        17.73 o                         
   1  10   0        106.50         76.99         9.55 o                         
   2  10   0        223.86        147.52        12.35 o                         
   3  10   0       4294.71       4153.01        55.68 o                         
   4  10   0       1493.16       1429.54        46.05 o                         
   5  10   0        936.16        944.53        40.30 o                         
   6  10   0        616.49        583.64        34.56 o                         
   7  10   0        101.56        115.22        23.67 o                         
   8  10   0         89.55         60.44        18.29 o                         
   9  10   0          1.52         10.01        15.41 o                         
   1  11   0        206.91        212.67        12.21 o                         
   2  11   0       6419.23       6052.01        64.22 o                         
   3  11   0         26.60         25.14         5.06 o                         
   4  11   0       1497.84       1269.46        64.61 o                         
   5  11   0         16.29          8.09         8.36 o                         
   6  11   0       1511.56       1593.90        56.90 o                         
   7  11   0         90.70         65.87        31.58 o                         
   8  11   0        518.78        528.80        47.32 o                         
   9  11   0        161.87        148.73        27.67 o                         
   0  12   0       9748.44      10122.57       145.62 o                         
   1  12   0       3250.63       3285.28        50.04 o                         
   2  12   0        299.45        422.90        17.25 o                         
   3  12   0         88.62         47.08         6.81 o                         
   4  12   0        378.26        366.83        23.08 o                         
   5  12   0        435.63        423.18        27.34 o                         
   6  12   0        199.84        205.42        27.84 o                         
   7  12   0        757.07        730.82        51.91 o                         
   8  12   0          9.80         33.62        16.08 o                         
   9  12   0        228.29        169.32        31.02 o                         
   1  13   0        801.25        646.96        23.15 o                         
   2  13   0       2987.22       3227.58        58.05 o                         
   3  13   0       1885.52       1986.06        42.61 o                         
   4  13   0       1108.79        981.42        37.31 o                         
   5  13   0       2394.06       2473.91        65.30 o                         
   6  13   0       2145.09       2138.21        82.46 o                         
   7  13   0        430.86        428.24        40.01 o                         
   8  13   0        734.00        794.46        60.01 o                         
   9  13   0          0.19        -10.48        24.17 o                         
   0  14   0       1975.26       1538.64        46.26 o                         
   1  14   0       1002.74       1142.05        31.98 o                         
   2  14   0       4042.72       3601.62        56.53 o                         
   3  14   0       1327.91       1385.16        36.10 o                         
   4  14   0       1321.83       1262.22        39.09 o                         
   5  14   0       1829.04       1870.79        57.32 o                         
   6  14   0        252.83        216.57        27.42 o                         
   7  14   0        598.31        592.09        41.19 o                         
   8  14   0          8.96         -2.41        25.59 o                         
   9  14   0        103.95         60.25        21.77 o                         
   1  15   0       8243.28       9386.06        87.76 o                         
   2  15   0        332.73        321.29        15.83 o                         
   3  15   0      10352.65      10644.54       103.49 o                         
   4  15   0         16.24         17.07        10.06 o                         
   5  15   0       4509.74       4400.39        80.10 o                         
   6  15   0         55.24         57.12        13.73 o                         
   7  15   0        206.79        153.80        30.52 o                         
   8  15   0          5.98          9.73        17.99 o                         
   9  15   0          7.16        -22.44        39.63 o                         
   0  16   0         20.04         39.37         9.91 o                         
   1  16   0       1209.25       1154.73        34.52 o                         
   2  16   0         43.45         26.33        10.10 o                         
   3  16   0       1276.20       1143.22        32.57 o                         
   4  16   0       1047.32       1027.74        42.72 o                         
   5  16   0         72.18         55.76        19.06 o                         
   6  16   0        102.05        106.94        19.39 o                         
   7  16   0        247.55        258.18        33.81 o                         
   8  16   0         36.37         28.90        21.34 o                         
   9  16   0         73.43         65.78        30.50 o                         
   1  17   0      20295.38      20760.94       143.28 o                         
   2  17   0       1694.69       1626.30        37.97 o                         
   3  17   0       3820.01       3958.91        66.48 o                         
   4  17   0         28.04          7.75         7.26 o                         
   5  17   0         96.84        100.54        17.85 o                         
   6  17   0        525.54        524.94        45.93 o                         
   7  17   0         81.09         33.49        29.02 o                         
   8  17   0        109.49         88.88        24.28 o                         
   9  17   0         17.39         11.36        26.89 o                         
   0  18   0        822.95        841.09        39.76 o                         
   1  18   0        455.95        786.38        35.54 o                         
   2  18   0        665.65        631.03        22.21 o                         
   3  18   0       1050.31       1040.00        39.25 o                         
   4  18   0        677.67        680.67        29.61 o                         
   5  18   0        967.22        904.29        55.35 o                         
   6  18   0         89.74         37.73        18.97 o                         
   7  18   0        630.73        606.52        71.74 o                         
   8  18   0         24.78         17.97        21.34 o                         
   1  19   0       9741.90       9733.17       170.17 o                         
   2  19   0       1206.75       1203.31        32.74 o                         
   3  19   0        444.31        473.87        20.53 o                         
   4  19   0        982.16       1024.50        50.81 o                         
   5  19   0          3.24         -0.43        12.47 o                         
   6  19   0        150.90        143.32        27.32 o                         
   7  19   0         11.96         32.55        21.63 o                         
   8  19   0         46.57         28.20        20.93 o                         
   0  20   0       3247.44       3126.99        82.26 o                         
   1  20   0       2776.31       2916.88        56.37 o                         
   2  20   0        758.10        703.41        24.65 o                         
   3  20   0       8045.06       8222.26       149.49 o                         
   4  20   0        134.56        100.36        19.96 o                         
   5  20   0       1888.64       1925.44        83.15 o                         
   6  20   0         14.96         12.99        17.40 o                         
   7  20   0        208.45        190.25        33.63 o                         
   8  20   0         19.71        -10.81        18.61 o                         
   1  21   0       7425.23       7622.72       107.27 o                         
   2  21   0       1110.12       1130.49        36.20 o                         
   3  21   0         35.01         40.16        11.98 o                         
   4  21   0         24.20         25.36        14.86 o                         
   5  21   0        836.21        840.06        72.62 o                         
   6  21   0        520.06        479.05        48.33 o                         
   7  21   0        132.13        133.68        28.76 o                         
   8  21   0        286.88        232.16        47.21 o                         
   0  22   0         20.81         32.58        15.61 o                         
   1  22   0        505.39        636.93        29.76 o                         
   2  22   0         10.69         15.61         8.98 o                         
   3  22   0       1327.01       1316.84        50.93 o                         
   4  22   0       1165.56       1012.26        59.66 o                         
   5  22   0         30.24         60.95        19.45 o                         
   6  22   0        450.05        413.83        56.16 o                         
   7  22   0          6.67         36.20        22.87 o                         
   1  23   0        619.69        671.44        29.33 o                         
   2  23   0        149.72        170.49        16.45 o                         
   3  23   0       1196.67       1208.64        55.06 o                         
   4  23   0        637.97        599.22        46.41 o                         
   5  23   0        192.12        205.50        38.90 o                         
   6  23   0        295.35        270.47        46.83 o                         
   7  23   0         45.20         27.79        47.41 o                         
   0  24   0       1592.10       1580.76        65.63 o                         
   1  24   0        192.59        198.00        17.49 o                         
   2  24   0       3788.30       3598.69        86.86 o                         
   3  24   0         35.37         31.79        11.24 o                         
   4  24   0       1442.68       1356.42        70.42 o                         
   5  24   0         22.56         29.23        26.75 o                         
   6  24   0         91.67         87.72        33.06 o                         
   7  24   0        108.28        146.40        41.23 o                         
   1  25   0       1241.26       1305.00        42.94 o                         
   2  25   0         10.13         26.32        15.79 o                         
   3  25   0         26.07         37.99        16.12 o                         
   4  25   0        220.81         97.33        24.22 o                         
   5  25   0         13.53        -10.91        21.48 o                         
   6  25   0        240.52        215.49        40.47 o                         
   7  25   0         20.08        -43.68        43.68 o                         
   0  26   0        169.40        178.90        23.88 o                         
   1  26   0         59.06         67.48        13.14 o                         
   2  26   0          2.36          7.58        10.43 o                         
   3  26   0          3.78         -3.78        12.92 o                         
   4  26   0          0.81         20.42        17.32 o                         
   5  26   0          6.70          9.04        18.80 o                         
   6  26   0         34.28         28.18        22.15 o                         
   1  27   0       2823.10       3067.33        78.76 o                         
   2  27   0        549.86        608.12        40.03 o                         
   3  27   0        305.79        376.02        38.97 o                         
   4  27   0        366.39        361.12        51.71 o                         
   5  27   0          4.46         66.49        31.19 o                         
   6  27   0          9.12         72.33        30.21 o                         
   0  28   0       5427.42       5583.41       160.67 o                         
   1  28   0        921.91       1030.75        46.85 o                         
   2  28   0       1762.17       1891.53        69.66 o                         
   3  28   0       3018.60       3133.41       109.98 o                         
   4  28   0          8.15         -1.54        25.75 o                         
   5  28   0        610.96        653.92        74.24 o                         
   1  29   0       3930.86       4059.59        94.13 o                         
   2  29   0        824.41        808.85        57.96 o                         
   3  29   0        162.55        128.93        27.00 o                         
   4  29   0        302.89        301.50        49.95 o                         
   5  29   0        124.11        103.12        34.46 o                         
   0  30   0         62.79         79.38        25.82 o                         
   1  30   0        227.33        275.88        27.56 o                         
   2  30   0        141.24        132.40        29.70 o                         
   3  30   0        612.11        550.79        63.61 o                         
   4  30   0        772.39        765.76        96.81 o                         
   5  30   0         39.00         48.18        30.67 o                         
   1  31   0          2.53         16.93        12.61 o                         
   2  31   0         63.48        113.16        27.09 o                         
   3  31   0         18.72         20.94        18.20 o                         
   4  31   0         83.73         18.28        47.67 o                         
   0  32   0       1027.62       1065.62        83.90 o                         
   1  32   0         47.09         46.92        14.96 o                         
   2  32   0       1015.32        900.31        91.15 o                         
   3  32   0         65.48         28.26        20.52 o                         
   4  32   0        680.93        655.90        75.20 o                         
   1  33   0          8.58         37.10        39.40 o                         
   2  33   0         12.02         35.20        20.52 o                         
   3  33   0        176.63        213.27        41.37 o                         
   4  33   0        105.98         38.84        43.73 o                         
   0  34   0         14.49        -13.68        19.15 o                         
   1  34   0          0.03          0.83        28.33 o                         
   2  34   0         21.15         25.06        53.83 o                         
   3  34   0          9.41         10.11        25.19 o                         
   1  35   0         55.35         57.43        28.13 o                         
   2  35   0         39.56         11.32        20.61 o                         
   3  35   0          1.24         38.34        38.44 o                         
   1  36   0        222.58        156.92        37.89 o                         
 -10   1   1          3.14        -38.92        52.40 o                         
  -9   1   1        118.47        148.70        34.61 o                         
  -8   1   1        111.12         79.18        21.65 o                         
  -7   1   1       1094.03       1190.67        42.55 o                         
  -6   1   1        953.56        944.32        34.94 o                         
  -5   1   1       3800.77       3479.05        66.11 o                         
  -4   1   1       2547.75       2510.63        49.28 o                         
  -3   1   1       4848.93       4079.21        54.06 o                         
  -2   1   1       2746.88       2526.05        34.42 o                         
   2   1   1         42.62         22.97         6.02 o                         
   3   1   1        444.26        450.78        20.45 o                         
   4   1   1          2.42         17.96        14.45 o                         
   5   1   1         12.86         25.77        10.87 o                         
   6   1   1       1074.92       1193.56        41.90 o                         
   7   1   1        110.57        100.79        14.92 o                         
   8   1   1        758.96        821.00        55.64 o                         
   9   1   1        260.96        309.59        47.56 o                         
  10   1   1        150.49        216.46        70.93 o                         
 -10   2   1        227.75        235.62        43.58 o                         
  -9   2   1         24.03         39.30        18.41 o                         
  -8   2   1       1511.92       1442.15        55.94 o                         
  -7   2   1        392.29        455.71        29.71 o                         
  -6   2   1       1666.71       1649.10        46.35 o                         
  -5   2   1        215.18        183.62        16.01 o                         
  -4   2   1         51.27         30.41         6.46 o                         
  -3   2   1       6480.23       5728.85        64.26 o                         
  -2   2   1       1167.56        985.23        24.38 o                         
   3   2   1       5218.55       5889.13        64.24 o                         
   4   2   1       7126.05       7463.00        84.92 o                         
   5   2   1        332.20        335.28        20.28 o                         
   6   2   1       3385.62       3546.73        72.24 o                         
   7   2   1       1201.30       1184.00        41.78 o                         
   8   2   1        357.01        338.41        30.03 o                         
   9   2   1         94.85         88.40        28.03 o                         
  10   2   1          6.20         30.76        31.89 o                         
 -10   3   1        222.44        186.38        42.23 o                         
  -9   3   1         63.85         50.37        18.21 o                         
  -8   3   1         17.44          7.17        11.74 o                         
  -7   3   1         39.56         11.82        10.01 o                         
  -6   3   1        529.08        530.77        31.79 o                         
  -5   3   1         10.87          5.77         8.66 o                         
  -4   3   1       2999.99       3144.33        82.06 o                         
  -3   3   1       1156.30       1310.47        36.35 o                         
  -2   3   1       7040.81       8681.50        73.28 o                         
   1   3   1       6228.05       5839.41        75.97 o                         
   2   3   1      32817.16      35443.02       491.51 o                         
   3   3   1         27.49         62.21        12.80 o                         
   4   3   1      14622.45      15266.60       182.68 o                         
   5   3   1        292.06        311.30        19.10 o                         
   6   3   1       1727.67       1751.27        50.64 o                         
   7   3   1        208.39        180.33        21.31 o                         
   8   3   1        128.08        102.01        17.80 o                         
   9   3   1         10.72         49.68        27.29 o                         
  10   3   1         16.35         44.04        34.33 o                         
 -10   4   1          8.98        -10.42        53.41 o                         
  -9   4   1          0.63         -8.62        15.70 o                         
  -8   4   1          2.44          1.95        11.63 o                         
  -7   4   1         27.32          9.07         9.74 o                         
  -6   4   1          7.46         13.69        10.64 o                         
  -5   4   1         23.92         45.90        10.02 o                         
  -4   4   1        348.44        295.37        19.28 o                         
  -3   4   1       3924.33       4182.12        63.20 o                         
  -2   4   1       2727.47       2870.03        45.19 o                         
  -1   4   1         82.22        102.31         3.11 o                         
   1   4   1       2982.58       2894.63        22.33 o                         
   2   4   1        701.13        863.88        17.58 o                         
   3   4   1         23.37         52.61        11.11 o                         
   4   4   1       1119.37        987.65        29.61 o                         
   5   4   1        445.13        379.56        21.47 o                         
   6   4   1        237.89        237.21        21.76 o                         
   7   4   1         25.42          5.30        15.07 o                         
   8   4   1          2.90          5.54        12.25 o                         
   9   4   1          0.53         10.81        30.10 o                         
  10   4   1          0.05        -25.90        32.79 o                         
 -10   5   1        137.21        179.94        60.61 o                         
  -9   5   1          3.27          7.43        13.86 o                         
  -8   5   1        121.65        150.09        22.14 o                         
  -7   5   1          0.31          1.96        10.63 o                         
  -6   5   1         89.77         80.49        13.66 o                         
  -5   5   1         75.25         63.30        15.79 o                         
  -4   5   1       2984.83       3038.59        62.89 o                         
  -3   5   1       1227.76       1307.41        39.40 o                         
  -2   5   1      18973.92      18331.03       108.40 o                         
  -1   5   1      11308.82      11113.66       135.68 o                         
   0   5   1      44264.81      42880.50       341.18 o                         
   1   5   1      13756.06      13121.36       101.77 o                         
   2   5   1      50583.79      47381.54       786.00 o                         
   3   5   1        703.70        599.50        23.34 o                         
   4   5   1      30015.34      29359.78       193.52 o                         
   5   5   1        851.90        954.93        39.30 o                         
   6   5   1       3383.76       3698.08        85.39 o                         
   7   5   1          4.93          5.28        14.74 o                         
   8   5   1        122.53        136.42        23.05 o                         
   9   5   1          7.57         -0.76        26.69 o                         
  10   5   1          0.24        -30.69        33.19 o                         
 -10   6   1        178.03        162.33        51.62 o                         
  -9   6   1         10.24         28.65        15.82 o                         
  -8   6   1       1195.11       1300.17        62.07 o                         
  -7   6   1        109.69        129.05        18.78 o                         
  -6   6   1       3210.01       3461.13        83.09 o                         
  -5   6   1         58.30         22.44         9.33 o                         
  -4   6   1       4340.75       5055.35        81.18 o                         
  -3   6   1      11951.70      11124.80       103.69 o                         
  -2   6   1      17765.07      18725.62       160.83 o                         
  -1   6   1       6196.69       5271.82        64.57 o                         
   0   6   1      19831.61      20397.50       181.17 o                         
   1   6   1       6301.95       6985.04        87.66 o                         
   2   6   1       8408.87       7639.38        46.36 o                         
   3   6   1      17352.55      16870.09       199.06 o                         
   4   6   1       7844.55       8219.11       101.58 o                         
   5   6   1         77.32         86.64        12.26 o                         
   6   6   1       6614.91       6985.55       118.54 o                         
   7   6   1        311.53        208.56        27.33 o                         
   8   6   1       1097.43       1199.91        69.72 o                         
   9   6   1         14.52         17.36        18.59 o                         
  10   6   1        107.24         61.77        35.00 o                         
 -10   7   1          7.79         12.84        25.82 o                         
  -9   7   1         49.14          1.77        20.32 o                         
  -8   7   1          0.82         41.17        19.85 o                         
  -7   7   1        406.97        385.58        30.39 o                         
  -6   7   1          6.54          6.24         8.78 o                         
  -5   7   1       3488.33       3508.19        76.34 o                         
  -4   7   1       1833.97       1740.65        48.14 o                         
  -3   7   1       2296.74       2467.60        48.96 o                         
  -2   7   1       3923.36       3050.05        39.71 o                         
  -1   7   1       8031.95       8130.78        73.76 o                         
   0   7   1       2491.26       1972.66        23.45 o                         
   1   7   1       4227.30       4187.10        44.79 o                         
   2   7   1       1906.63       2244.17        44.64 o                         
   3   7   1       2336.48       2524.31        54.21 o                         
   4   7   1       1754.68       1895.59        48.90 o                         
   5   7   1       3108.49       3002.33        70.57 o                         
   6   7   1       1001.52        908.85        42.70 o                         
   7   7   1          2.75        -12.68        16.41 o                         
   8   7   1        542.87        507.26        46.32 o                         
   9   7   1        170.38         66.51        18.52 o                         
  10   7   1         71.79         27.13        29.35 o                         
  -9   8   1         14.42         23.32        15.07 o                         
  -8   8   1        896.18        834.82        57.41 o                         
  -7   8   1         67.68         73.54        21.24 o                         
  -6   8   1       1627.96       1491.79        55.39 o                         
  -5   8   1        228.05        268.54        22.10 o                         
  -4   8   1       2738.20       2629.66        59.02 o                         
  -3   8   1         12.69         32.65         7.46 o                         
  -2   8   1        430.01        483.18        14.32 o                         
  -1   8   1       9686.65      10107.37       130.05 o                         
   0   8   1       2066.91       2565.30        42.59 o                         
   1   8   1       4401.28       4849.91        55.35 o                         
   2   8   1         63.10         30.03         6.15 o                         
   3   8   1       3572.91       3725.47        43.82 o                         
   4   8   1        295.23        298.59        19.51 o                         
   5   8   1         88.63         28.04        10.72 o                         
   6   8   1        355.44        319.19        25.03 o                         
   7   8   1        463.94        451.83        40.84 o                         
   8   8   1        392.11        277.26        35.13 o                         
   9   8   1        145.93        110.95        20.99 o                         
  10   8   1        243.19        204.68        57.50 o                         
 -10   9   1         52.00        -15.44        33.61 o                         
  -9   9   1        155.17        156.42        22.08 o                         
  -8   9   1          0.37         -1.89        16.27 o                         
  -7   9   1       2146.31       2303.38        74.60 o                         
  -6   9   1        338.29        343.82        26.99 o                         
  -5   9   1       9896.96      10555.10       143.56 o                         
  -4   9   1       1203.54       1221.35        40.56 o                         
  -3   9   1      26739.46      26531.60       264.00 o                         
  -2   9   1       1067.43       1029.46        21.52 o                         
  -1   9   1      31407.86      32670.83       249.58 o                         
   0   9   1        839.96        607.15        18.96 o                         
   1   9   1        358.51        299.24        10.89 o                         
   2   9   1       1189.31       1554.09        26.38 o                         
   3   9   1       4569.26       4190.02        74.78 o                         
   4   9   1        309.91        338.13        20.46 o                         
   5   9   1       1859.46       1851.76        54.63 o                         
   6   9   1        134.43         68.05        11.65 o                         
   7   9   1        905.81        998.62        61.32 o                         
   8   9   1         35.62         32.65        16.55 o                         
   9   9   1        422.72        494.86        48.89 o                         
  10   9   1         26.12         65.84        39.46 o                         
 -10  10   1          9.81        -15.49        22.35 o                         
  -9  10   1        117.24        171.80        25.54 o                         
  -8  10   1         16.02        -11.88        11.88 o                         
  -7  10   1        680.38        859.84        54.31 o                         
  -6  10   1        837.47        937.96        44.45 o                         
  -5  10   1        323.72        305.56        23.05 o                         
  -4  10   1       6266.24       6103.71        91.00 o                         
  -3  10   1       5591.30       5797.91        59.87 o                         
  -2  10   1      12904.92      12247.20        95.03 o                         
  -1  10   1      59143.21      55919.91       290.06 o                         
   0  10   1         90.20        124.95         8.52 o                         
   1  10   1      30043.75      29728.23       232.69 o                         
   2  10   1       2508.52       2688.05        41.70 o                         
   3  10   1       7447.12       7414.07        50.00 o                         
   4  10   1        114.85         98.57        11.81 o                         
   5  10   1       2525.68       2838.00        67.82 o                         
   6  10   1        178.33        128.73        20.57 o                         
   7  10   1       1176.59       1382.23        71.13 o                         
   8  10   1         19.75         14.62        14.25 o                         
   9  10   1        202.26        139.60        27.14 o                         
 -10  11   1          4.05         92.40        51.84 o                         
  -9  11   1        265.41        265.54        35.86 o                         
  -8  11   1        274.37        250.28        28.72 o                         
  -7  11   1        356.95        285.14        28.61 o                         
  -6  11   1       1543.61       1452.11        54.44 o                         
  -5  11   1         95.44        140.38        16.43 o                         
  -4  11   1        405.04        435.93        24.49 o                         
  -3  11   1       2148.00       1795.73        34.00 o                         
  -2  11   1       7057.90       6611.79        58.99 o                         
  -1  11   1         47.27        190.66        13.72 o                         
   0  11   1      11060.92      11033.67       141.86 o                         
   1  11   1       8239.47       9422.92        92.60 o                         
   2  11   1        268.23        325.91        15.12 o                         
   3  11   1        442.15        411.18        11.67 o                         
   4  11   1         17.19         38.73         8.88 o                         
   5  11   1        470.33        490.04        28.52 o                         
   6  11   1        111.35        135.96        21.40 o                         
   7  11   1        113.75         80.52        23.13 o                         
   8  11   1         53.12         41.28        16.66 o                         
   9  11   1          0.24        -32.01        32.01 o                         
  -9  12   1         94.01         31.94        18.15 o                         
  -8  12   1          2.98          7.19        17.01 o                         
  -7  12   1         24.23         30.50        13.92 o                         
  -6  12   1          5.66         19.85         8.32 o                         
  -5  12   1       1594.46       1600.90        47.33 o                         
  -4  12   1        890.26        849.08        31.08 o                         
  -3  12   1       4940.55       4962.68        68.59 o                         
  -2  12   1       4877.92       5120.44        63.64 o                         
  -1  12   1       4653.14       5396.08        63.53 o                         
   0  12   1       2409.14       2912.14        45.72 o                         
   1  12   1       4701.17       5555.51        57.00 o                         
   2  12   1        730.91        550.65        19.40 o                         
   3  12   1       6428.49       6791.98        50.10 o                         
   4  12   1       2431.78       2205.65        39.14 o                         
   5  12   1       3439.08       3297.10        73.44 o                         
   6  12   1        533.58        513.15        41.62 o                         
   7  12   1        682.87        676.68        51.79 o                         
   8  12   1         60.34         76.86        22.40 o                         
   9  12   1         33.80         -0.83        18.88 o                         
  -9  13   1         25.26         32.89        24.76 o                         
  -8  13   1          4.17        -21.66        21.66 o                         
  -7  13   1        267.40        236.47        25.74 o                         
  -6  13   1          0.31         16.92         9.67 o                         
  -5  13   1        370.69        320.98        21.11 o                         
  -4  13   1         29.58         39.53         8.79 o                         
  -3  13   1        154.21        127.68         9.33 o                         
  -2  13   1         29.91         61.24        11.29 o                         
  -1  13   1       2003.49       2273.06        44.85 o                         
   0  13   1       8438.14       7375.65        75.98 o                         
   1  13   1       4916.70       5285.06        59.56 o                         
   2  13   1      23315.42      21813.80       175.77 o                         
   3  13   1        352.54        472.43        23.47 o                         
   4  13   1       5571.01       5339.83        58.05 o                         
   5  13   1         19.44         17.87         7.32 o                         
   6  13   1        135.74        166.84        23.90 o                         
   7  13   1         73.79         53.42        18.97 o                         
   8  13   1         38.07         29.74        17.64 o                         
   9  13   1         90.67         63.73        23.15 o                         
  -9  14   1         21.21         17.68        24.83 o                         
  -8  14   1        177.25        202.98        34.05 o                         
  -7  14   1          2.72          7.23        16.06 o                         
  -6  14   1        139.96        205.02        18.98 o                         
  -5  14   1         19.67         17.21         9.42 o                         
  -4  14   1       1741.45       1660.97        44.98 o                         
  -3  14   1         10.54         16.91         4.92 o                         
  -2  14   1       8634.40       8224.16        86.47 o                         
  -1  14   1        263.21        260.25        17.29 o                         
   0  14   1      23766.76      22203.96       167.22 o                         
   1  14   1      15598.82      16037.78       106.24 o                         
   2  14   1       4517.11       4334.29        56.84 o                         
   3  14   1      15265.69      14905.41       160.19 o                         
   4  14   1       2522.67       2481.12        78.71 o                         
   5  14   1       3334.60       3321.95        95.81 o                         
   6  14   1       2093.05       2163.83        85.32 o                         
   7  14   1         69.42         51.82        24.13 o                         
   8  14   1        116.03        110.78        34.05 o                         
   9  14   1          0.16          6.63        26.43 o                         
  -9  15   1        147.79        133.58        34.69 o                         
  -8  15   1          1.54         14.42        19.01 o                         
  -7  15   1        137.57        148.36        25.47 o                         
  -6  15   1         16.59         29.48        28.48 o                         
  -5  15   1        240.17        275.11        20.40 o                         
  -4  15   1       1616.09       1545.30        44.03 o                         
  -3  15   1       2532.89       2512.81        53.27 o                         
  -2  15   1       8430.59       7764.79        86.40 o                         
  -1  15   1       8005.38       8245.63        88.59 o                         
   0  15   1          5.17        222.35        40.38 o                         
   1  15   1       6747.93       6768.82       103.85 o                         
   2  15   1       9938.33      10112.54        88.89 o                         
   3  15   1       1308.43       1319.43        29.03 o                         
   4  15   1       1178.89       1295.04        54.66 o                         
   5  15   1       5120.48       4854.30       117.05 o                         
   6  15   1         81.94         19.13        14.08 o                         
   7  15   1       1021.30       1066.53        64.45 o                         
   8  15   1        173.41        144.11        30.29 o                         
   9  15   1         23.34        -18.25        45.34 o                         
  -9  16   1          0.33        -20.79        46.55 o                         
  -8  16   1        280.81        280.63        41.57 o                         
  -7  16   1          7.86         38.50        27.04 o                         
  -6  16   1       1308.97       1254.02        68.41 o                         
  -5  16   1        209.19        205.55        18.93 o                         
  -4  16   1        938.72        924.73        34.49 o                         
  -3  16   1          6.75         12.23         6.05 o                         
  -2  16   1        195.93        145.97        12.03 o                         
  -1  16   1        727.21        912.62        31.97 o                         
   0  16   1        948.57        983.06        28.12 o                         
   1  16   1       7684.75       8122.41        94.79 o                         
   2  16   1         19.08         13.50         5.70 o                         
   3  16   1       2002.61       1959.59        35.19 o                         
   4  16   1         71.45         56.13        29.68 o                         
   5  16   1         23.22          1.64        16.04 o                         
   6  16   1          3.62         12.29        13.18 o                         
   7  16   1        318.86        277.03        36.37 o                         
   8  16   1        127.95         89.09        25.58 o                         
   9  16   1        199.95        160.95        43.38 o                         
  -9  17   1          4.06         67.53        38.51 o                         
  -8  17   1         24.56         38.23        19.24 o                         
  -7  17   1          1.91         23.67        15.65 o                         
  -6  17   1        255.92        243.20        36.82 o                         
  -5  17   1       1202.94       1281.47        52.83 o                         
  -4  17   1        192.76        166.01        20.10 o                         
  -3  17   1       5665.97       5568.96       111.60 o                         
  -2  17   1         38.09         47.95        12.93 o                         
  -1  17   1       2124.92       2182.17        48.87 o                         
   0  17   1        510.53        668.38        24.27 o                         
   1  17   1        214.50        335.69        20.06 o                         
   2  17   1         16.22         12.04         5.40 o                         
   3  17   1        963.97       1002.32        27.75 o                         
   4  17   1        694.39        676.53        30.67 o                         
   5  17   1        312.55        294.54        26.18 o                         
   6  17   1         11.91          9.97        13.98 o                         
   7  17   1        198.06        200.08        31.15 o                         
   8  17   1          0.80        -15.99        18.98 o                         
   9  17   1         13.15         71.06        49.24 o                         
  -9  18   1         41.99         36.98        36.34 o                         
  -8  18   1         71.48        109.54        28.35 o                         
  -7  18   1        437.44        477.83        49.36 o                         
  -6  18   1        924.86       1043.14        63.68 o                         
  -5  18   1       1031.48       1019.92        58.40 o                         
  -4  18   1       4953.86       4916.68       148.86 o                         
  -3  18   1        791.63        755.46        41.04 o                         
  -2  18   1       4419.67       4433.90       103.12 o                         
  -1  18   1       9975.06      10017.32       117.37 o                         
   0  18   1        354.88        459.09        21.38 o                         
   1  18   1      10199.91      10598.24       184.06 o                         
   2  18   1       2049.16       2081.36        39.74 o                         
   3  18   1        956.46        972.46        31.72 o                         
   4  18   1         41.61         31.68         7.60 o                         
   5  18   1        497.93        480.54        36.20 o                         
   6  18   1          2.75        -14.18        23.13 o                         
   7  18   1        327.61        331.57        39.29 o                         
   8  18   1         24.97          2.81        26.99 o                         
  -8  19   1         71.55         55.48        26.84 o                         
  -7  19   1         51.21          6.22        16.47 o                         
  -6  19   1        318.75        242.69        33.54 o                         
  -5  19   1       1014.07       1049.12        75.31 o                         
  -4  19   1         96.16        101.37        20.39 o                         
  -3  19   1       3426.67       3403.87        75.61 o                         
  -2  19   1       6412.66       6419.53       102.40 o                         
  -1  19   1        509.04        602.70        27.07 o                         
   0  19   1       9145.27       9058.56       102.09 o                         
   1  19   1       1205.95       1466.48        39.54 o                         
   2  19   1       2075.07       2007.93        40.66 o                         
   3  19   1        192.04        198.80        16.29 o                         
   4  19   1         69.55         84.21        11.60 o                         
   5  19   1        422.98        388.08        42.53 o                         
   6  19   1        144.87        176.98        27.07 o                         
   7  19   1         20.86         30.32        25.10 o                         
   8  19   1         41.63         49.28        21.56 o                         
  -8  20   1         33.46        -20.05        20.05 o                         
  -7  20   1         30.71        -18.27        23.20 o                         
  -6  20   1          5.07         49.27        24.09 o                         
  -5  20   1        735.41        666.75        63.69 o                         
  -4  20   1        628.77        582.34        58.00 o                         
  -3  20   1        147.32        145.45        16.15 o                         
  -2  20   1        764.73        785.25        36.84 o                         
  -1  20   1        305.99        293.98        17.67 o                         
   0  20   1        191.12        344.32        22.26 o                         
   1  20   1       1820.56       1767.92        43.71 o                         
   2  20   1       1554.09       1559.87        36.98 o                         
   3  20   1       3612.42       3524.79        68.98 o                         
   4  20   1        484.73        458.31        27.26 o                         
   5  20   1       1593.73       1586.29        75.86 o                         
   6  20   1        100.87         72.69        21.00 o                         
   7  20   1        302.23        238.80        35.02 o                         
   8  20   1         26.20         29.75        22.13 o                         
  -8  21   1          4.74         -7.47        30.42 o                         
  -7  21   1        177.32        160.73        34.96 o                         
  -6  21   1         47.01         42.17        42.23 o                         
  -5  21   1        591.46        600.40        61.53 o                         
  -4  21   1        516.36        482.94        52.13 o                         
  -3  21   1        952.08        908.45        40.93 o                         
  -2  21   1        481.17        493.14        25.89 o                         
  -1  21   1         13.41          8.95         7.80 o                         
   0  21   1        123.99        172.81        15.02 o                         
   1  21   1         11.57         37.13        10.04 o                         
   2  21   1       2535.39       2513.70        48.08 o                         
   3  21   1        326.58        264.51        23.78 o                         
   4  21   1        322.16        300.56        31.59 o                         
   5  21   1          7.58         -0.18        17.47 o                         
   6  21   1         69.26         53.44        16.84 o                         
   7  21   1         38.17         50.66        20.23 o                         
   8  21   1         41.52         23.56        23.56 o                         
  -8  22   1          8.34        -36.10        38.89 o                         
  -7  22   1         41.98         46.25        29.99 o                         
  -6  22   1          4.68         61.42        29.31 o                         
  -5  22   1         47.07         30.48        22.19 o                         
  -4  22   1          5.49        -14.95        14.95 o                         
  -3  22   1        103.02         63.99        12.76 o                         
  -2  22   1       1097.54       1167.20        40.78 o                         
  -1  22   1        214.03        256.93        22.13 o                         
   0  22   1       6111.78       6255.03        86.79 o                         
   1  22   1       4073.32       4150.45        80.70 o                         
   2  22   1       1084.90       1153.13        37.57 o                         
   3  22   1       5984.34       5851.19       108.43 o                         
   4  22   1        233.18        171.58        24.88 o                         
   5  22   1       1265.43       1277.57        90.78 o                         
   6  22   1        256.78        222.53        34.15 o                         
   7  22   1         34.33         39.83        25.80 o                         
  -7  23   1        467.89        382.83        54.05 o                         
  -6  23   1          0.96         15.44        27.17 o                         
  -5  23   1        691.47        705.50        74.64 o                         
  -4  23   1        265.93        252.08        32.23 o                         
  -3  23   1       1761.39       1719.19        75.43 o                         
  -2  23   1       1116.84       1192.54        41.84 o                         
  -1  23   1       5904.80       6096.08        88.77 o                         
   1  23   1       4330.92       4440.93        75.10 o                         
   2  23   1       2296.93       2511.89        85.97 o                         
   3  23   1         59.31         83.00        18.06 o                         
   4  23   1       1146.60       1148.72        67.86 o                         
   5  23   1       1425.35       1288.11        93.31 o                         
   6  23   1          4.40         13.88        27.70 o                         
   7  23   1        628.42        616.82        74.26 o                         
  -7  24   1          3.36         18.14        38.07 o                         
  -6  24   1        283.76        292.66        50.77 o                         
  -5  24   1         24.17         28.13        16.34 o                         
  -4  24   1        554.02        522.10        45.98 o                         
  -3  24   1        257.77        245.66        31.12 o                         
  -2  24   1         32.51         47.14        11.98 o                         
   0  24   1        233.43        236.92        17.97 o                         
   1  24   1       1537.64       1671.33        54.91 o                         
   2  24   1         61.81         53.40        13.36 o                         
   3  24   1       1231.30       1186.73        51.01 o                         
   4  24   1         93.01         60.71        24.56 o                         
   5  24   1         36.94        -30.46        35.69 o                         
   6  24   1          7.36         44.83        36.14 o                         
   7  24   1         57.71          8.25        26.53 o                         
  -7  25   1        122.60        104.63        40.41 o                         
  -6  25   1         34.44         55.76        28.30 o                         
  -5  25   1        141.82        174.39        41.35 o                         
  -4  25   1         26.35         18.88        16.63 o                         
  -3  25   1         11.15         18.97        15.51 o                         
  -2  25   1         10.03         18.38        11.95 o                         
  -1  25   1        118.47        117.72        14.00 o                         
   0  25   1         74.49         65.51        11.71 o                         
   1  25   1        490.52        533.32        28.37 o                         
   2  25   1        894.46        806.44        39.53 o                         
   3  25   1        131.36         92.99        14.80 o                         
   4  25   1        554.34        556.97        60.72 o                         
   5  25   1          0.08          3.08        22.73 o                         
   6  25   1         90.67         34.35        28.95 o                         
  -6  26   1        178.84        166.42        42.96 o                         
  -5  26   1         21.56         20.51        21.45 o                         
  -4  26   1        865.51        739.08        55.73 o                         
  -3  26   1          0.27          8.13        19.79 o                         
  -2  26   1        411.68        445.80        32.93 o                         
  -1  26   1        307.50        292.28        21.55 o                         
   0  26   1        607.03        545.96        30.87 o                         
   1  26   1         30.69         38.76        12.22 o                         
   2  26   1        269.49        262.66        24.00 o                         
   3  26   1        993.78       1044.36        61.43 o                         
   4  26   1          2.56         12.96        41.68 o                         
   5  26   1        291.29        248.95        46.02 o                         
   6  26   1          5.64         28.50        24.24 o                         
  -6  27   1         52.43         21.83        85.61 o                         
  -5  27   1         35.06        -23.50        25.58 o                         
  -4  27   1        192.85        117.35        34.23 o                         
  -3  27   1        301.05        289.82        31.98 o                         
  -2  27   1       2291.22       2187.45        76.91 o                         
  -1  27   1         11.86         12.84        10.10 o                         
   0  27   1       2918.64       2906.74        72.93 o                         
   1  27   1        595.77        577.06        34.70 o                         
   2  27   1        318.62        295.73        26.67 o                         
   3  27   1         10.65          5.79        15.36 o                         
   4  27   1        120.81         78.13        29.28 o                         
   5  27   1        137.25        101.04        26.97 o                         
   6  27   1        294.26        280.04        51.28 o                         
  -6  28   1         58.49         46.83        73.59 o                         
  -5  28   1         66.77         75.39        28.63 o                         
  -4  28   1        236.50        182.55        41.07 o                         
  -3  28   1          3.38         16.84        16.67 o                         
  -2  28   1         45.37         73.23        26.49 o                         
  -1  28   1        158.37        204.89        19.88 o                         
   0  28   1        486.55        584.61        31.52 o                         
   1  28   1         19.19         14.45        12.41 o                         
   2  28   1         68.00         45.68        13.15 o                         
   3  28   1        139.79         71.92        21.91 o                         
   4  28   1          5.13         31.66        28.83 o                         
   5  28   1         29.92         11.94        27.13 o                         
  -5  29   1          2.12         46.22        33.61 o                         
  -4  29   1         56.20         -0.04        38.34 o                         
  -3  29   1          3.40          1.29        15.49 o                         
  -2  29   1        393.65        303.19        32.70 o                         
  -1  29   1         21.89         24.04        15.20 o                         
   0  29   1        716.93        715.39        39.79 o                         
   1  29   1         21.50         13.13        15.63 o                         
   2  29   1        575.54        559.51        39.91 o                         
   3  29   1          1.77          4.80        19.28 o                         
   4  29   1        286.64        218.14        51.00 o                         
   5  29   1         39.82          6.18        29.02 o                         
  -5  30   1        142.71        124.40        58.50 o                         
  -4  30   1        636.01        642.10        77.04 o                         
  -3  30   1          7.21         -2.95        20.31 o                         
  -2  30   1        140.02        192.18        30.74 o                         
  -1  30   1         16.64         10.09        17.55 o                         
   0  30   1        102.89        122.34        18.52 o                         
   1  30   1         68.24         83.87        16.99 o                         
   2  30   1        285.84        256.53        28.83 o                         
   3  30   1        568.41        608.55       125.73 o                         
   4  30   1          2.91         15.62        25.48 o                         
   5  30   1         23.96         15.21        24.86 o                         
  -4  31   1         14.04         28.99        46.38 o                         
  -3  31   1        119.49        153.85        29.84 o                         
  -2  31   1        240.36        234.12        32.05 o                         
  -1  31   1         21.28         24.28        14.61 o                         
   0  31   1        101.84         65.38        14.86 o                         
   1  31   1        181.83        175.60        22.69 o                         
   2  31   1        204.35        165.63        27.41 o                         
   3  31   1          2.38        -18.64        59.46 o                         
   4  31   1        441.05        419.31        60.57 o                         
  -4  32   1        172.97        173.72        42.50 o                         
  -3  32   1         60.20         18.30        30.18 o                         
  -2  32   1          2.96         -5.27        18.04 o                         
  -1  32   1        143.27        100.43        65.70 o                         
   0  32   1         73.52        101.48        26.92 o                         
   1  32   1         93.70         96.12        18.36 o                         
   2  32   1         59.85         61.47        28.26 o                         
   3  32   1         22.86          9.19        16.02 o                         
   4  32   1         26.08         37.79        33.05 o                         
  -4  33   1          5.56        -50.61        53.52 o                         
  -3  33   1        228.74        246.01        44.52 o                         
  -2  33   1         13.69         34.43        36.51 o                         
  -1  33   1        204.94        284.10        73.35 o                         
   0  33   1        100.94         65.33        19.50 o                         
   1  33   1        103.93         81.10        19.76 o                         
   2  33   1        267.43        270.21        78.45 o                         
   3  33   1         17.94         21.05        20.99 o                         
  -3  34   1         11.11         14.73        32.09 o                         
  -2  34   1         14.60         37.57        21.57 o                         
  -1  34   1          3.94          1.44        20.51 o                         
   0  34   1        452.15        367.19        42.86 o                         
   1  34   1        568.49        559.33        64.08 o                         
   2  34   1        104.69         27.53        25.50 o                         
   3  34   1        704.37        700.17       106.91 o                         
  -3  35   1         19.21         -4.46        27.47 o                         
  -2  35   1        435.42        369.47        70.33 o                         
  -1  35   1        114.15         59.65        72.56 o                         
   0  35   1        121.99        126.12        43.28 o                         
   1  35   1        287.19        187.08        51.89 o                         
   2  35   1         94.33         39.82        27.42 o                         
  -1  36   1         95.13         84.98        32.41 o                         
   0  36   1        267.51        290.68        48.94 o                         
   1  36   1          2.36         60.27        39.32 o                         
   2  36   1         59.58         79.31        40.83 o                         
 -10   0   2        699.46        625.61        98.34 o                         
  -9   0   2          3.27        -27.74        27.74 o                         
  -8   0   2       3361.79       3652.87       141.61 o                         
  -7   0   2        317.31        358.69        43.82 o                         
  -6   0   2       3058.79       3370.40        94.09 o                         
  -5   0   2        263.35        293.66        24.94 o                         
  -4   0   2        271.82        366.00        25.70 o                         
  -3   0   2       3545.90       3385.57        65.00 o                         
  -2   0   2        240.76        242.84        13.97 o                         
   1   0   2       1465.81       1427.15        28.57 o                         
   2   0   2      39942.84      39698.41       448.76 o                         
   3   0   2      19398.69      18098.25       184.12 o                         
   4   0   2      29352.79      29698.81       274.71 o                         
   5   0   2       4169.04       4356.94       117.73 o                         
   6   0   2      11055.32      12044.44       171.28 o                         
   7   0   2        138.85        156.74        20.42 o                         
   8   0   2       1028.70       1279.72       127.91 o                         
   9   0   2         15.83         28.39        30.73 o                         
 -10   1   2          3.82         56.71        32.48 o                         
  -9   1   2         10.37         15.63        13.86 o                         
  -8   1   2        205.61        181.64        23.76 o                         
  -7   1   2        140.80        164.46        18.86 o                         
  -6   1   2       1495.48       1753.63        52.58 o                         
  -5   1   2        690.35        643.73        26.25 o                         
  -4   1   2       6151.38       6775.95        75.67 o                         
  -3   1   2        966.91        897.21        25.66 o                         
  -2   1   2      18911.95      20385.48        90.77 o                         
   1   1   2       4538.29       4525.21        81.18 o                         
   2   1   2       9038.18       9105.32        74.91 o                         
   3   1   2       1791.15       2059.61        43.15 o                         
   4   1   2         64.16         49.19         9.24 o                         
   5   1   2          8.79         30.31        10.85 o                         
   6   1   2        903.11        867.13        35.92 o                         
   7   1   2        209.96        309.84        24.31 o                         
   8   1   2        707.16        856.66        75.70 o                         
   9   1   2          7.18          5.85        19.23 o                         
 -10   2   2        196.28        148.20        61.00 o                         
  -9   2   2        123.64         94.35        22.44 o                         
  -8   2   2        437.43        320.74        27.11 o                         
  -7   2   2        676.46        631.39        35.03 o                         
  -6   2   2        459.17        414.88        25.56 o                         
  -5   2   2       1961.53       1868.97        54.67 o                         
  -4   2   2         10.73         13.02         6.86 o                         
  -3   2   2       1094.39       1340.34        35.09 o                         
  -2   2   2        125.30        179.44         8.80 o                         
  -1   2   2        951.89       1149.88        26.44 o                         
   1   2   2        437.11        430.75        16.96 o                         
   2   2   2       3188.25       3395.89        49.23 o                         
   3   2   2        423.16        475.97        23.12 o                         
   4   2   2        398.80        410.19        22.61 o                         
   5   2   2        946.80        906.74        32.45 o                         
   6   2   2       1057.73       1020.67        38.36 o                         
   7   2   2        311.81        280.43        21.73 o                         
   8   2   2        469.62        408.49        51.06 o                         
   9   2   2         26.44          8.75        35.24 o                         
 -10   3   2         11.19        -19.20        30.74 o                         
  -9   3   2          0.69         -6.21        14.81 o                         
  -8   3   2        641.73        616.54        37.34 o                         
  -7   3   2         13.88         27.43        11.20 o                         
  -6   3   2       4261.46       4211.03        82.88 o                         
  -5   3   2       1889.32       1914.63        55.22 o                         
  -4   3   2       5377.91       5950.86        93.00 o                         
  -3   3   2       5481.46       5458.90        70.33 o                         
  -2   3   2       1104.00       1900.45        29.27 o                         
  -1   3   2         33.43        120.54         8.41 o                         
   1   3   2      28295.83      29451.85       201.05 o                         
   2   3   2        291.99        263.50         9.81 o                         
   3   3   2      31852.29      31835.38       227.87 o                         
   4   3   2       3273.99       3151.04        53.58 o                         
   5   3   2       1592.37       1866.30        46.67 o                         
   6   3   2          4.20          7.61         6.84 o                         
   7   3   2          0.00         34.06        14.65 o                         
   8   3   2        493.59        525.02        45.97 o                         
   9   3   2          7.90        -54.92        54.92 o                         
 -10   4   2         18.47         15.87        21.23 o                         
  -9   4   2        221.89        201.75        29.55 o                         
  -8   4   2         16.65         -3.82        14.22 o                         
  -7   4   2        175.28        194.74        20.99 o                         
  -6   4   2       1501.03       1665.60        57.62 o                         
  -5   4   2       2719.83       2885.70        79.75 o                         
  -4   4   2      17984.60      18087.04       189.87 o                         
  -3   4   2      43293.24      40570.65       209.92 o                         
  -2   4   2      11132.26      12683.24        78.26 o                         
  -1   4   2     136740.66     106305.30       803.79 o                         
   1   4   2      75933.59      67669.42       269.38 o                         
   2   4   2       8882.59       7778.56        57.34 o                         
   3   4   2        361.52        348.58        14.93 o                         
   4   4   2         84.12         54.71         7.50 o                         
   5   4   2       2169.59       2090.07        49.17 o                         
   6   4   2        476.14        463.33        25.56 o                         
   7   4   2        315.85        321.04        34.97 o                         
   8   4   2         17.81         19.35        12.15 o                         
   9   4   2         72.16         78.17        28.32 o                         
 -10   5   2          0.05         22.84        30.87 o                         
  -9   5   2          1.85         -2.10        14.38 o                         
  -8   5   2        132.00         79.07        13.88 o                         
  -7   5   2         24.86         43.82        11.40 o                         
  -6   5   2        371.55        341.53        26.70 o                         
  -5   5   2       3875.56       3815.70        89.63 o                         
  -4   5   2        759.42        850.09        32.22 o                         
  -3   5   2      12219.25      12916.12       167.59 o                         
  -2   5   2      13906.87      13939.17        67.09 o                         
  -1   5   2          6.46         83.22        10.07 o                         
   0   5   2      37102.74      36738.34       318.70 o                         
   1   5   2      19912.47      17521.25       141.14 o                         
   2   5   2       1527.78       1861.73        27.95 o                         
   3   5   2      22456.85      21301.01       215.56 o                         
   4   5   2       1054.45        850.08        26.71 o                         
   5   5   2       1402.82       1480.39        40.94 o                         
   6   5   2         15.25         20.31         9.19 o                         
   7   5   2          4.27         22.54        14.89 o                         
   8   5   2         62.64         41.87        27.08 o                         
   9   5   2         14.80          5.90        25.22 o                         
 -10   6   2          1.36        -19.10        28.71 o                         
  -9   6   2        178.62        148.18        23.24 o                         
  -8   6   2          6.68          3.90        11.28 o                         
  -7   6   2       1671.71       1596.93        61.52 o                         
  -6   6   2          0.18          6.45         9.27 o                         
  -5   6   2       5333.55       5197.40        92.28 o                         
  -4   6   2        329.07        382.46        25.26 o                         
  -3   6   2      10620.98      11528.38        86.40 o                         
  -2   6   2        567.25        522.24        10.02 o                         
  -1   6   2        260.37        371.69        12.36 o                         
   0   6   2       5539.94       5872.75        68.82 o                         
   1   6   2       2383.22       2584.00        29.95 o                         
   2   6   2       6062.19       6301.64        53.78 o                         
   3   6   2       1233.89       1166.22        30.99 o                         
   4   6   2       3471.18       3507.82        65.29 o                         
   5   6   2        751.01        663.41        32.29 o                         
   6   6   2         16.85         35.76        12.41 o                         
   7   6   2         28.88         30.28        20.73 o                         
   8   6   2         51.77         27.33        16.42 o                         
   9   6   2         14.76         17.80        53.65 o                         
 -10   7   2          1.68         30.47        31.37 o                         
  -9   7   2        137.70        104.41        22.19 o                         
  -8   7   2         35.94          5.03        10.66 o                         
  -7   7   2        145.00        117.04        18.35 o                         
  -6   7   2        589.97        663.43        36.78 o                         
  -5   7   2         67.55         66.28        12.44 o                         
  -4   7   2       2063.81       2179.51        62.90 o                         
  -3   7   2       3742.80       3663.28        51.68 o                         
  -2   7   2       2532.92       2471.88        24.17 o                         
  -1   7   2       8357.98       7972.55        95.01 o                         
   0   7   2        390.16        354.63        21.20 o                         
   1   7   2      18418.11      17573.88       162.98 o                         
   2   7   2        923.88       1374.22        24.10 o                         
   3   7   2       6067.01       5530.05        67.43 o                         
   4   7   2        202.47        214.96        15.93 o                         
   5   7   2        255.39        215.80        17.86 o                         
   6   7   2       1193.52       1213.21        61.12 o                         
   7   7   2         97.94         67.57        23.75 o                         
   8   7   2        916.64        972.09        63.99 o                         
   9   7   2         20.24         -4.81        59.60 o                         
 -10   8   2        145.38        145.83        39.07 o                         
  -9   8   2         45.17         66.88        17.91 o                         
  -8   8   2        605.07        739.63        41.69 o                         
  -7   8   2         66.70         66.15        12.28 o                         
  -6   8   2        524.74        587.40        33.94 o                         
  -5   8   2        769.32        824.92        36.89 o                         
  -4   8   2         40.04         58.67         7.49 o                         
  -3   8   2         53.71        108.88         9.16 o                         
  -2   8   2       2262.18       2373.91        29.82 o                         
  -1   8   2       3653.91       4496.66        50.49 o                         
   0   8   2       5299.13       6162.62        73.74 o                         
   1   8   2      14874.01      14918.68       128.82 o                         
   2   8   2        652.07        655.02        18.66 o                         
   3   8   2      20686.94      19396.75       126.50 o                         
   4   8   2       7690.41       7465.10        92.67 o                         
   5   8   2       5132.48       5357.10        90.64 o                         
   6   8   2       4128.95       4408.05       117.70 o                         
   7   8   2        222.37        276.88        32.28 o                         
   8   8   2        217.21        264.55        35.24 o                         
   9   8   2          5.60         11.09        22.33 o                         
 -10   9   2          6.70         40.20        24.95 o                         
  -9   9   2        364.48        375.29        43.97 o                         
  -8   9   2         69.14         70.35        18.23 o                         
  -7   9   2       1042.38       1085.79        45.51 o                         
  -6   9   2       1170.03       1319.76        45.88 o                         
  -5   9   2        121.49         87.93        10.88 o                         
  -4   9   2       2495.72       2637.82        52.41 o                         
  -3   9   2         13.66         34.95         8.13 o                         
  -2   9   2       3429.83       3554.21        40.57 o                         
  -1   9   2       1825.67       1576.68        22.60 o                         
   0   9   2       4904.43       5402.61       119.83 o                         
   1   9   2        806.22        693.49        15.72 o                         
   2   9   2       7638.64       7516.29        63.73 o                         
   3   9   2        676.07        631.42        23.34 o                         
   4   9   2       5898.93       5851.47        82.34 o                         
   5   9   2       3419.36       3541.96        73.05 o                         
   6   9   2         56.96         71.15        17.16 o                         
   7   9   2        557.31        734.78        54.18 o                         
   8   9   2         38.65         60.91        19.01 o                         
   9   9   2         17.37         12.99        18.26 o                         
 -10  10   2         52.15          9.75        38.59 o                         
  -9  10   2          5.27         -7.69        23.79 o                         
  -8  10   2        145.05        132.30        20.67 o                         
  -7  10   2         68.93         78.65        13.96 o                         
  -6  10   2         13.22         26.94        10.77 o                         
  -5  10   2        463.93        468.46        25.17 o                         
  -4  10   2        301.53        315.56        18.71 o                         
  -3  10   2         96.90        101.53         9.70 o                         
  -2  10   2       2431.82       2743.64        42.73 o                         
  -1  10   2         47.65         74.10         4.27 o                         
   0  10   2        386.39        355.11        14.94 o                         
   1  10   2       4883.81       5866.27        75.25 o                         
   2  10   2       4379.50       4193.42        43.75 o                         
   3  10   2       2887.47       3230.28        50.52 o                         
   4  10   2       2577.91       2538.29        54.37 o                         
   5  10   2       2717.56       2717.23        63.47 o                         
   6  10   2        311.28        264.58        33.74 o                         
   7  10   2        829.04        867.75        56.60 o                         
   8  10   2         59.23         17.24        15.59 o                         
   9  10   2        132.13        130.95        27.93 o                         
  -9  11   2         35.40        -17.28        17.28 o                         
  -8  11   2        677.37        641.95        62.54 o                         
  -7  11   2         59.15         54.19        12.89 o                         
  -6  11   2       5058.85       4987.68       103.54 o                         
  -5  11   2        413.17        474.81        26.18 o                         
  -4  11   2       9716.57       9745.30       104.39 o                         
  -3  11   2       1383.22       1613.58        31.06 o                         
  -2  11   2       6592.35       6149.56        57.97 o                         
  -1  11   2       1712.14       1863.07        27.42 o                         
   0  11   2       6540.27       6543.91        66.22 o                         
   1  11   2      19957.17      20506.66       160.29 o                         
   2  11   2       8237.22       8365.27        65.57 o                         
   3  11   2       4813.04       4727.63        60.42 o                         
   4  11   2       2156.66       2109.93        42.55 o                         
   5  11   2         24.33         45.11        19.01 o                         
   6  11   2         96.71         75.06        18.61 o                         
   7  11   2        444.23        380.76        39.30 o                         
   8  11   2        236.73        236.58        33.80 o                         
   9  11   2         88.55         70.96        28.57 o                         
  -9  12   2         69.80         26.61        16.35 o                         
  -8  12   2        166.72        140.57        26.52 o                         
  -7  12   2         33.98         12.23        10.97 o                         
  -6  12   2         58.45         42.37        12.71 o                         
  -5  12   2        508.11        526.25        27.24 o                         
  -4  12   2        685.11        632.61        27.39 o                         
  -3  12   2       4764.47       4857.97        55.31 o                         
  -2  12   2       2413.25       2127.85        29.44 o                         
  -1  12   2      23277.62      23464.67       181.70 o                         
   0  12   2       3203.91       3701.53        52.68 o                         
   1  12   2       7776.32       8276.27       118.16 o                         
   2  12   2       4723.59       4723.51        49.76 o                         
   3  12   2        163.87        141.76        10.56 o                         
   4  12   2         68.58         92.30        11.02 o                         
   5  12   2       1414.47       1351.36        60.84 o                         
   6  12   2        642.59        632.37        45.34 o                         
   7  12   2          0.10        -13.58        15.09 o                         
   8  12   2         52.28         37.23        16.99 o                         
   9  12   2         27.71         25.10        20.13 o                         
  -9  13   2          0.57          9.15        17.82 o                         
  -8  13   2        170.79        151.54        27.54 o                         
  -7  13   2        165.51        142.66        24.02 o                         
  -6  13   2        462.05        461.37        28.30 o                         
  -5  13   2       1898.59       2002.74        53.41 o                         
  -4  13   2       6946.01       6764.53        89.60 o                         
  -3  13   2       5335.38       5303.45        74.67 o                         
  -2  13   2      30015.43      27700.03       370.27 o                         
  -1  13   2       2194.97       2432.15        67.82 o                         
   0  13   2      20213.23      18711.31       161.83 o                         
   1  13   2       6117.55       6280.74        83.58 o                         
   2  13   2        533.00        481.05        15.29 o                         
   3  13   2       1807.08       1823.65        46.47 o                         
   4  13   2         17.58         12.41         6.00 o                         
   5  13   2          7.25          4.81        13.55 o                         
   6  13   2          7.60          0.66        13.07 o                         
   7  13   2         16.98         17.05        18.56 o                         
   8  13   2         26.78         12.68        19.17 o                         
   9  13   2        153.24         72.33        25.48 o                         
  -9  14   2         29.94         34.15        22.35 o                         
  -8  14   2         45.70         72.33        23.93 o                         
  -7  14   2        667.67        636.27        49.57 o                         
  -6  14   2        162.25        152.45        20.61 o                         
  -5  14   2       2408.06       2476.82        60.12 o                         
  -4  14   2          7.42          2.60         6.06 o                         
  -3  14   2       4818.11       4909.05        62.65 o                         
  -2  14   2        384.60        218.08        25.44 o                         
  -1  14   2        372.10        421.31        19.55 o                         
   0  14   2       7451.91       6788.34        89.68 o                         
   1  14   2          4.10         10.62         5.85 o                         
   2  14   2       5135.56       4780.72        69.61 o                         
   3  14   2         65.07         70.33         9.21 o                         
   4  14   2       1503.04       1400.97        60.28 o                         
   5  14   2         23.89         17.57        22.29 o                         
   6  14   2        180.51        172.48        24.86 o                         
   7  14   2        179.39        178.99        25.34 o                         
   8  14   2         15.91         20.96        15.74 o                         
   9  14   2        128.23        174.81        58.06 o                         
  -9  15   2        335.09        270.62        38.09 o                         
  -8  15   2         33.69         -3.18        16.62 o                         
  -7  15   2        755.35        804.15        58.16 o                         
  -6  15   2          3.20         15.38        13.05 o                         
  -5  15   2       1329.42       1367.90        54.18 o                         
  -4  15   2        409.01        408.06        25.26 o                         
  -3  15   2         12.40          5.90        11.01 o                         
  -2  15   2       4293.21       4220.71        84.20 o                         
  -1  15   2       4641.75       5239.15        81.52 o                         
   0  15   2       8357.17       7822.13       103.72 o                         
   1  15   2      12104.17      12610.05       111.78 o                         
   2  15   2       4829.84       4569.81        75.68 o                         
   3  15   2       8078.85       8198.44       148.17 o                         
   4  15   2        413.96        397.43        31.57 o                         
   5  15   2       1477.07       1458.65        65.90 o                         
   6  15   2        539.64        585.15        45.91 o                         
   7  15   2        554.00        527.07        47.20 o                         
   8  15   2        224.91        273.71        49.07 o                         
   9  15   2        115.85         82.88        83.10 o                         
  -9  16   2         27.57         12.32        25.87 o                         
  -8  16   2          4.31         12.19        18.45 o                         
  -7  16   2         12.74          9.22        14.16 o                         
  -6  16   2        126.20        122.97        17.83 o                         
  -5  16   2         22.65         25.71        10.23 o                         
  -4  16   2       1307.79       1472.86        61.02 o                         
  -3  16   2       2371.02       2416.97        49.91 o                         
  -2  16   2       1163.28       1087.53        27.76 o                         
  -1  16   2       5027.27       5235.34        74.06 o                         
   0  16   2        490.76        547.71        24.91 o                         
   1  16   2       2272.02       2381.68        46.72 o                         
   2  16   2       7236.08       7172.20        64.60 o                         
   3  16   2        575.12        560.85        25.64 o                         
   4  16   2        459.85        412.31        27.38 o                         
   5  16   2        650.63        701.06        46.51 o                         
   6  16   2        106.03         58.29        17.37 o                         
   7  16   2          8.30          1.72        17.88 o                         
   8  16   2         12.06         -4.39        21.03 o                         
   9  16   2         18.16        -31.80        31.80 o                         
  -9  17   2        484.50        365.72        72.34 o                         
  -8  17   2         72.22         54.06        30.04 o                         
  -7  17   2        848.65        818.22        59.88 o                         
  -6  17   2        680.56        670.80        50.92 o                         
  -5  17   2         51.64         53.62        17.87 o                         
  -4  17   2         49.23         -1.79        13.56 o                         
  -3  17   2        479.71        531.81        31.40 o                         
  -2  17   2       1396.88       1390.85        31.17 o                         
  -1  17   2        454.52        513.32        24.99 o                         
   0  17   2         84.82        110.79        11.44 o                         
   1  17   2        183.48        153.50        13.03 o                         
   2  17   2       2673.71       2681.51        40.74 o                         
   3  17   2        578.19        600.87        26.35 o                         
   4  17   2       5258.41       5100.78        94.91 o                         
   5  17   2       3335.72       3199.69        98.33 o                         
   6  17   2       1007.46       1003.65        60.91 o                         
   7  17   2        957.67        931.80        81.12 o                         
   8  17   2         33.20         42.07        21.59 o                         
  -9  18   2         41.83         -7.91        25.51 o                         
  -8  18   2          1.15         23.90        19.19 o                         
  -7  18   2        938.16        961.43        67.41 o                         
  -6  18   2         18.89         -1.84        17.25 o                         
  -5  18   2       4127.38       4076.56       122.17 o                         
  -4  18   2         15.69         -1.76        17.14 o                         
  -3  18   2       4211.37       4279.96        83.19 o                         
  -2  18   2        155.80        155.18        21.71 o                         
  -1  18   2       2266.87       2283.55        52.45 o                         
   0  18   2       3061.84       2861.40        62.43 o                         
   1  18   2       1126.17       1210.67        33.70 o                         
   2  18   2       3849.70       3903.14        54.86 o                         
   3  18   2        407.43        420.86        21.66 o                         
   4  18   2        382.70        398.76        23.61 o                         
   5  18   2         70.75         54.00        17.93 o                         
   6  18   2          1.81         14.04        15.37 o                         
   7  18   2        102.43         72.68        22.98 o                         
   8  18   2          1.65        -11.04        18.79 o                         
  -8  19   2        130.28        108.84        33.62 o                         
  -7  19   2        145.72        150.30        36.59 o                         
  -6  19   2        716.50        685.88        66.24 o                         
  -5  19   2        316.46        338.68        45.73 o                         
  -4  19   2       2000.65       2067.00        99.34 o                         
  -3  19   2       1414.14       1346.89        48.16 o                         
  -2  19   2       2981.11       2974.76        68.10 o                         
  -1  19   2       3586.06       3487.49        66.92 o                         
   0  19   2       2106.33       2202.29        47.73 o                         
   1  19   2        956.41        995.99        34.66 o                         
   2  19   2       2446.87       2583.96        46.04 o                         
   3  19   2         33.81         24.57         7.80 o                         
   4  19   2       1157.14       1174.33        38.28 o                         
   5  19   2        394.71        379.41        31.17 o                         
   6  19   2          3.52        -10.63        18.91 o                         
   7  19   2        147.74        118.39        29.66 o                         
   8  19   2         13.11         43.44        24.98 o                         
  -8  20   2         75.08         64.56        29.25 o                         
  -7  20   2        141.07        118.30        35.03 o                         
  -6  20   2        133.10        131.13        43.42 o                         
  -5  20   2       1341.54       1414.24        90.76 o                         
  -4  20   2         19.05          1.59        14.03 o                         
  -3  20   2       2769.11       2714.93        69.38 o                         
  -2  20   2        100.75        103.22        19.28 o                         
  -1  20   2       4650.59       4629.87        78.63 o                         
   0  20   2        602.46        759.75        28.77 o                         
   1  20   2       5326.18       5330.13        77.57 o                         
   2  20   2       1519.28       1640.33        45.31 o                         
   3  20   2       5863.70       5739.96       131.00 o                         
   4  20   2         44.91         51.18         8.92 o                         
   5  20   2        844.41        851.75        57.73 o                         
   6  20   2        611.37        689.22        55.82 o                         
   7  20   2         25.07        -19.74        23.36 o                         
   8  20   2        131.28        172.43        33.98 o                         
  -8  21   2        117.15        107.53        37.21 o                         
  -7  21   2        133.40        101.76        32.68 o                         
  -6  21   2        210.78        146.79        30.05 o                         
  -5  21   2         12.87         20.96        15.77 o                         
  -4  21   2        886.15        916.19        70.41 o                         
  -3  21   2        345.83        393.20        34.96 o                         
  -2  21   2       2348.70       2462.89        65.95 o                         
  -1  21   2        333.50        346.14        25.37 o                         
   0  21   2        899.80        980.02        33.59 o                         
   1  21   2        409.64        407.62        23.35 o                         
   2  21   2        185.97        210.56        20.93 o                         
   3  21   2       1320.44       1349.37        44.24 o                         
   4  21   2       1522.11       1548.74        59.41 o                         
   5  21   2       1753.72       1759.49        83.57 o                         
   6  21   2        103.98        106.95        27.12 o                         
   7  21   2        181.26        159.04        32.89 o                         
   8  21   2          0.38        -36.78        37.46 o                         
  -8  22   2         11.94         33.25        47.59 o                         
  -7  22   2         34.01         60.59        32.92 o                         
  -6  22   2          0.95         15.35        19.32 o                         
  -5  22   2        255.78        260.86        42.26 o                         
  -4  22   2         28.98         11.37        13.85 o                         
  -3  22   2          3.91         28.02        14.66 o                         
  -2  22   2        670.87        636.17        35.32 o                         
  -1  22   2         19.38         22.00        11.03 o                         
   0  22   2        825.63        886.41        33.43 o                         
   1  22   2         13.02         34.32         8.14 o                         
   2  22   2        845.01        836.00        32.51 o                         
   3  22   2        296.73        277.85        20.65 o                         
   4  22   2          7.81          1.39        16.31 o                         
   5  22   2        768.60        702.05        54.17 o                         
   6  22   2          4.38        -15.14        20.28 o                         
   7  22   2        491.89        462.84        52.14 o                         
  -7  23   2         12.52         14.20        27.20 o                         
  -6  23   2          0.70         -0.15        41.86 o                         
  -5  23   2        181.17        145.42        30.38 o                         
  -4  23   2        342.27        368.57        38.55 o                         
  -3  23   2        211.61        188.72        25.34 o                         
  -2  23   2       2581.69       2603.33        71.22 o                         
  -1  23   2        142.53        177.39        17.16 o                         
   0  23   2       4134.21       4335.03        74.39 o                         
   1  23   2       1828.99       1901.17        49.58 o                         
   2  23   2        137.24        160.77        18.07 o                         
   3  23   2        924.37       1031.55        46.94 o                         
   4  23   2         57.01         66.59        26.94 o                         
   5  23   2         97.79        133.56        35.33 o                         
   6  23   2         71.77         35.66        20.42 o                         
   7  23   2         11.18          4.19        20.92 o                         
  -7  24   2         72.55         85.73        47.82 o                         
  -6  24   2        367.91        421.06        55.17 o                         
  -5  24   2          1.28          8.94        20.50 o                         
  -4  24   2       1412.78       1434.02        76.37 o                         
  -3  24   2        387.54        370.91        36.20 o                         
  -2  24   2        440.43        480.47        28.75 o                         
  -1  24   2       5236.60       5207.06        92.40 o                         
   0  24   2       3304.01       3368.56        73.50 o                         
   1  24   2       2859.91       2998.46        63.58 o                         
   2  24   2       6507.44       6755.27       131.76 o                         
   3  24   2          7.55          9.08        12.08 o                         
   4  24   2       2080.51       2126.89       113.92 o                         
   5  24   2         13.07         -2.38        43.98 o                         
   6  24   2         30.16         53.58        59.70 o                         
   7  24   2         78.22         98.15        38.99 o                         
  -7  25   2          7.20        -58.21        58.21 o                         
  -6  25   2         31.71        -15.21        28.35 o                         
  -5  25   2        424.00        412.95        45.45 o                         
  -4  25   2        156.30        134.81        24.57 o                         
  -3  25   2       2003.37       2057.48        86.17 o                         
  -2  25   2       3242.64       3239.78        74.23 o                         
  -1  25   2        791.77        942.65        40.25 o                         
   0  25   2       4764.12       4844.06        83.87 o                         
   1  25   2        328.36        370.83        27.37 o                         
   2  25   2          0.94         31.18        16.18 o                         
   3  25   2         92.59         53.15        26.37 o                         
   4  25   2       1071.47       1135.98       147.66 o                         
   5  25   2        140.07         59.94        25.43 o                         
   6  25   2        365.48        350.66        55.28 o                         
  -6  26   2          2.68        -20.78        28.40 o                         
  -5  26   2        470.87        499.83        49.47 o                         
  -4  26   2        268.31        218.58        29.81 o                         
  -3  26   2         82.95         69.25        17.87 o                         
  -2  26   2        165.98        189.44        28.41 o                         
  -1  26   2        481.56        485.78        29.67 o                         
   0  26   2        850.81        994.54        39.62 o                         
   1  26   2         15.53         12.06        11.91 o                         
   2  26   2        870.21        908.02        43.93 o                         
   3  26   2        231.67        189.81        27.04 o                         
   4  26   2         70.63         46.51        52.44 o                         
   5  26   2        128.12        168.64        37.15 o                         
   6  26   2         29.89         13.95        28.70 o                         
  -6  27   2          9.60         49.24        31.64 o                         
  -5  27   2         34.74         24.68        21.51 o                         
  -4  27   2          1.04         -3.45        17.64 o                         
  -3  27   2         82.75         55.19        19.67 o                         
  -2  27   2        202.49        196.53        27.54 o                         
  -1  27   2          3.50         14.15        10.61 o                         
   0  27   2        540.48        582.03        30.91 o                         
   1  27   2        406.27        505.93        31.93 o                         
   2  27   2        362.96        308.47        27.10 o                         
   3  27   2        465.65        508.19        44.57 o                         
   4  27   2        150.17        120.09        30.75 o                         
   5  27   2        287.60        283.84        92.22 o                         
   6  27   2          0.05        -29.64        33.38 o                         
  -6  28   2        205.96        244.57        46.98 o                         
  -5  28   2        551.82        624.66        70.88 o                         
  -4  28   2        125.95        125.19        26.65 o                         
  -3  28   2        972.80       1076.31        66.16 o                         
  -2  28   2        352.29        368.26        38.54 o                         
  -1  28   2       1431.35       1539.23        54.63 o                         
   0  28   2        341.77        377.00        28.62 o                         
   1  28   2       1179.87       1181.69        49.95 o                         
   2  28   2        108.12         85.59        15.61 o                         
   3  28   2        855.08        808.53        72.12 o                         
   4  28   2        146.80        134.28        45.98 o                         
   5  28   2          4.11          5.72        32.82 o                         
  -5  29   2         26.84         35.26        26.69 o                         
  -4  29   2         10.43         -5.43        19.16 o                         
  -3  29   2          0.54         22.51        16.82 o                         
  -2  29   2          0.59         19.80        18.83 o                         
  -1  29   2          1.26         39.28        13.47 o                         
   0  29   2          3.30         22.93        14.87 o                         
   1  29   2         59.38         97.98        17.34 o                         
   2  29   2        302.96        254.69        25.92 o                         
   3  29   2        284.87        253.46        44.04 o                         
   4  29   2        453.24        440.80        60.88 o                         
   5  29   2        617.14        595.12        75.61 o                         
  -5  30   2         24.87         71.36        30.85 o                         
  -4  30   2         75.60         87.96        26.53 o                         
  -3  30   2         16.82         34.96        23.78 o                         
  -2  30   2          2.09         18.35        17.85 o                         
  -1  30   2          0.18         -6.84        13.38 o                         
   0  30   2         36.95         26.50        15.03 o                         
   1  30   2         80.86         49.69        16.22 o                         
   2  30   2          2.94        -10.20        15.52 o                         
   3  30   2        107.64        137.19        34.83 o                         
   4  30   2          0.36        -11.37        27.06 o                         
  -5  31   2         17.97        -21.14        42.87 o                         
  -4  31   2         18.02         25.91        14.97 o                         
  -3  31   2        148.65         74.28        30.88 o                         
  -2  31   2        222.32        272.02        36.46 o                         
  -1  31   2         57.44         92.36        35.79 o                         
   0  31   2        260.11        291.26        29.71 o                         
   1  31   2         41.07         21.98        13.61 o                         
   2  31   2          3.43         31.79        24.83 o                         
   3  31   2         39.95         37.50        26.92 o                         
   4  31   2        142.34        142.76        46.92 o                         
  -4  32   2        488.43        385.01        57.99 o                         
  -3  32   2        250.28        135.00        34.25 o                         
  -2  32   2         96.39        125.89        28.80 o                         
  -1  32   2        945.46        977.89        80.97 o                         
   0  32   2        566.19        691.92        46.70 o                         
   1  32   2        323.73        352.32        31.87 o                         
   2  32   2       1912.39       1903.31       115.19 o                         
   3  32   2         78.49         50.20        40.27 o                         
   4  32   2        420.21        386.39        78.77 o                         
  -4  33   2        100.89         32.25        44.34 o                         
  -3  33   2        550.09        566.65        81.75 o                         
  -2  33   2       1277.89       1214.11        75.21 o                         
  -1  33   2          1.07         38.43        28.13 o                         
   0  33   2       1837.37       1856.42        89.65 o                         
   1  33   2        585.90        611.49        47.04 o                         
   2  33   2        136.65        121.10        37.08 o                         
   3  33   2        426.14        466.37        61.35 o                         
  -3  34   2        164.73        107.28        50.34 o                         
  -2  34   2         61.84         34.75        26.12 o                         
  -1  34   2        420.85        413.36        56.78 o                         
   0  34   2         62.98         50.89        27.43 o                         
   1  34   2         87.98         90.21        36.43 o                         
   2  34   2        362.05        262.99        44.63 o                         
   3  34   2        160.11         86.76        40.76 o                         
  -3  35   2          1.93         40.42        39.89 o                         
  -2  35   2          8.21         36.43        49.38 o                         
  -1  35   2        101.89        155.16        41.61 o                         
   0  35   2          0.16          1.70        34.83 o                         
   1  35   2        113.91         74.41        31.58 o                         
   2  35   2          0.03         28.92        27.47 o                         
  -2  36   2         14.90         19.00        37.95 o                         
  -1  36   2          9.84         86.51        57.48 o                         
   0  36   2        159.34        142.20        55.00 o                         
   1  36   2        101.07         38.23        37.30 o                         
 -10   1   3         15.16         17.97        43.20 o                         
  -9   1   3        194.51        168.84        26.11 o                         
  -8   1   3         79.96         79.27        17.66 o                         
  -7   1   3       2122.96       2034.51        70.45 o                         
  -6   1   3        222.37        218.73        19.07 o                         
  -5   1   3       5639.26       5593.25        85.58 o                         
  -4   1   3       2468.57       2598.74        51.76 o                         
  -3   1   3      14641.81      13606.78        72.76 o                         
  -2   1   3      18128.66      18828.37       106.61 o                         
  -1   1   3      30173.19      27157.08       138.49 o                         
   0   1   3      42601.41      37721.34       272.77 o                         
   1   1   3      36454.93      31968.61       136.99 o                         
   2   1   3       9720.60       9379.03        98.65 o                         
   3   1   3      20986.01      19712.54       136.52 o                         
   4   1   3         88.87         76.68         9.20 o                         
   5   1   3        740.83        792.65        43.03 o                         
   6   1   3         44.44         29.02        11.80 o                         
   7   1   3        253.65        205.03        22.09 o                         
   8   1   3          2.39         20.58        66.41 o                         
   9   1   3         38.03         20.91        24.13 o                         
 -10   2   3          7.57          7.63        49.48 o                         
  -9   2   3        351.43        370.87        34.28 o                         
  -8   2   3          3.47        -11.42        11.58 o                         
  -7   2   3         73.62         82.11        14.45 o                         
  -6   2   3       1405.79       1456.31        48.21 o                         
  -5   2   3          9.23          5.40         8.40 o                         
  -4   2   3      13136.26      13014.00        99.87 o                         
  -3   2   3         11.44         31.62         6.24 o                         
  -2   2   3       3979.30       3832.83        30.03 o                         
  -1   2   3        629.92        627.75        17.41 o                         
   0   2   3       1449.60       2027.88        58.09 o                         
   1   2   3       6924.99       7108.19       113.22 o                         
   2   2   3       4259.66       4812.27       104.03 o                         
   3   2   3      20473.24      19631.10       135.43 o                         
   4   2   3       2431.80       2607.44        57.96 o                         
   5   2   3       8331.18       8369.03       100.06 o                         
   6   2   3         10.91         26.29         9.34 o                         
   7   2   3        655.39        740.10        50.76 o                         
   8   2   3         61.06         55.93        27.13 o                         
   9   2   3          2.07          1.86        19.19 o                         
 -10   3   3         65.34         34.51        16.72 o                         
  -9   3   3         13.56          9.77        19.55 o                         
  -8   3   3        889.80        846.31        48.70 o                         
  -7   3   3         75.97         63.87        10.58 o                         
  -6   3   3       3901.41       3915.36        90.91 o                         
  -5   3   3        461.51        498.30        25.91 o                         
  -4   3   3       3829.02       3773.66        74.54 o                         
  -3   3   3       2487.09       2590.92        33.29 o                         
  -2   3   3         29.91         58.76         7.07 o                         
  -1   3   3       5057.05       4911.44        65.41 o                         
   0   3   3       5650.07       6351.65       100.72 o                         
   1   3   3       1204.81       1046.16        24.70 o                         
   2   3   3        629.79        631.93        24.82 o                         
   3   3   3        102.08         98.66        14.72 o                         
   4   3   3        142.33        112.41        10.11 o                         
   5   3   3       3146.50       3102.82        60.17 o                         
   6   3   3         12.14         28.10        11.07 o                         
   7   3   3       2822.15       2989.73       125.22 o                         
   8   3   3        294.08        363.49        84.06 o                         
   9   3   3        247.96        251.60        47.89 o                         
 -10   4   3          5.54         -0.12        17.33 o                         
  -9   4   3        106.32         80.40        25.06 o                         
  -8   4   3         47.59         26.32        14.05 o                         
  -7   4   3        154.55        143.53        15.25 o                         
  -6   4   3         27.87         31.49         9.87 o                         
  -5   4   3          7.59          8.95         6.05 o                         
  -4   4   3        127.87        123.35        10.98 o                         
  -3   4   3       1319.20        933.17        14.32 o                         
  -2   4   3         74.03         28.18         8.02 o                         
  -1   4   3       4341.80       5424.05        63.99 o                         
   0   4   3       1930.93       1736.87        21.12 o                         
   1   4   3       2356.78       2619.88        43.47 o                         
   2   4   3          0.47         10.99         4.00 o                         
   3   4   3         15.49         11.00         3.60 o                         
   4   4   3         64.37         47.82         7.36 o                         
   5   4   3         26.00         29.40         7.34 o                         
   6   4   3        744.75        687.67        36.28 o                         
   7   4   3         27.06         48.18        19.43 o                         
   8   4   3        360.39        439.29        56.20 o                         
   9   4   3         21.02         17.74        24.64 o                         
 -10   5   3        149.48        151.93        30.52 o                         
  -9   5   3        145.25        135.57        23.49 o                         
  -8   5   3        696.27        732.21        41.04 o                         
  -7   5   3       1106.71       1087.83        40.85 o                         
  -6   5   3       4485.91       4827.25        84.15 o                         
  -5   5   3        753.89        676.12        28.80 o                         
  -4   5   3      11510.28      11627.62       104.51 o                         
  -3   5   3        664.21        806.22        23.51 o                         
  -2   5   3       7305.26       7297.54        50.50 o                         
  -1   5   3       3539.04       3952.56        57.09 o                         
   0   5   3        604.87        680.99        13.37 o                         
   1   5   3      10098.71      11330.61       138.38 o                         
   2   5   3      19415.20      18852.86       254.28 o                         
   3   5   3       2873.64       3093.42        39.00 o                         
   4   5   3       1641.90       1548.52        42.44 o                         
   5   5   3       5113.01       5334.69        75.38 o                         
   6   5   3       1446.24       1605.66        69.66 o                         
   7   5   3       2283.96       2612.59        95.79 o                         
   8   5   3        813.60        887.28        61.20 o                         
   9   5   3        493.49        538.62        74.97 o                         
 -10   6   3          7.24         12.76        36.10 o                         
  -9   6   3         38.89         19.04        12.68 o                         
  -8   6   3         40.59         42.54        14.78 o                         
  -7   6   3        385.75        454.94        26.20 o                         
  -6   6   3        122.12        134.01        15.23 o                         
  -5   6   3       6273.79       6047.66        86.48 o                         
  -4   6   3      12746.43      12516.29       144.10 o                         
  -3   6   3       4076.64       3484.68        50.29 o                         
  -2   6   3      34247.61      31905.49       218.29 o                         
  -1   6   3      11814.00      10761.44        98.18 o                         
   0   6   3      49276.54      46169.78       712.78 o                         
   1   6   3       6056.46       5649.38       118.00 o                         
   2   6   3       4441.17       4458.57        76.00 o                         
   3   6   3       5514.07       5030.52       121.91 o                         
   4   6   3       1235.99       1283.40        30.27 o                         
   5   6   3       2061.20       2162.64        56.96 o                         
   6   6   3       1272.37       1409.51        66.63 o                         
   7   6   3         21.72         25.81        15.98 o                         
   8   6   3         36.55         37.81        18.42 o                         
   9   6   3         34.66         53.61        27.38 o                         
 -10   7   3         86.16         78.82        38.05 o                         
  -9   7   3         46.22         47.57        14.96 o                         
  -8   7   3        124.28         72.98        12.01 o                         
  -7   7   3        846.97        930.95        41.23 o                         
  -6   7   3         59.60         78.28        13.50 o                         
  -5   7   3        378.42        413.70        23.55 o                         
  -4   7   3        733.27        679.46        18.03 o                         
  -3   7   3        199.19        317.92        15.55 o                         
  -2   7   3        169.36        208.73         7.12 o                         
  -1   7   3       6110.61       7517.52        85.31 o                         
   0   7   3       3131.30       3697.64        56.10 o                         
   1   7   3        776.03       1176.24        34.19 o                         
   2   7   3       1390.73       1710.97        43.31 o                         
   3   7   3       4504.19       4995.54        67.61 o                         
   4   7   3       1189.17       1117.98        33.71 o                         
   5   7   3        416.45        376.30        23.41 o                         
   6   7   3        170.35        117.04        18.95 o                         
   7   7   3         78.33         37.79        18.40 o                         
   8   7   3          3.22        -17.04        17.04 o                         
   9   7   3         28.59        -26.55        26.82 o                         
 -10   8   3          0.04        -16.61        37.02 o                         
  -9   8   3         20.58         24.45        17.51 o                         
  -8   8   3        156.51        145.65        17.15 o                         
  -7   8   3        245.88        173.56        20.65 o                         
  -6   8   3       2568.16       2454.93        62.10 o                         
  -5   8   3        109.37         91.85        12.83 o                         
  -4   8   3       4704.59       4448.06        70.08 o                         
  -3   8   3        124.88        147.76        10.78 o                         
  -2   8   3       8269.37       7696.81        89.79 o                         
  -1   8   3        774.38        724.17        20.78 o                         
   0   8   3       1694.27       1376.44        23.02 o                         
   1   8   3       6200.78       6152.28        79.24 o                         
   2   8   3       9224.54       9284.06       176.62 o                         
   3   8   3       3724.17       3529.81        78.91 o                         
   4   8   3       4557.76       4659.96        67.16 o                         
   5   8   3       1181.79       1118.88        54.77 o                         
   6   8   3        118.09         57.54        17.68 o                         
   7   8   3         20.55         35.80        14.49 o                         
   8   8   3          0.00         34.51        19.76 o                         
   9   8   3          7.95         32.16        26.56 o                         
 -10   9   3          0.73        -51.33        51.33 o                         
  -9   9   3         67.97         64.66        22.48 o                         
  -8   9   3         25.55         40.32        13.17 o                         
  -7   9   3        549.82        576.70        32.98 o                         
  -6   9   3        154.42        135.48        16.06 o                         
  -5   9   3       1944.41       2016.56        51.55 o                         
  -4   9   3        984.37        836.30        19.18 o                         
  -3   9   3       3911.94       4332.57        57.70 o                         
  -2   9   3       7893.89       7515.33        56.25 o                         
  -1   9   3       8879.72       9354.94       123.77 o                         
   0   9   3       8369.62       7653.59        60.87 o                         
   1   9   3      38034.39      38144.43       313.29 o                         
   2   9   3       2500.18       2432.30        41.52 o                         
   3   9   3      11045.95      10861.85       180.33 o                         
   4   9   3          2.03          4.33         8.37 o                         
   5   9   3        250.32        308.09        25.43 o                         
   6   9   3          7.21         10.91        23.12 o                         
   7   9   3        293.96        267.21        35.25 o                         
   8   9   3        129.63         95.31        23.63 o                         
   9   9   3         65.74         50.86        27.94 o                         
 -10  10   3          3.07         25.96        36.38 o                         
  -9  10   3        477.37        545.24        51.77 o                         
  -8  10   3         17.08         52.74        18.46 o                         
  -7  10   3        378.08        437.74        29.14 o                         
  -6  10   3        101.71         82.71        13.24 o                         
  -5  10   3        748.64        822.25        33.08 o                         
  -4  10   3        838.38        923.05        31.38 o                         
  -3  10   3       5509.75       5615.65        72.75 o                         
  -2  10   3         60.39         27.86         3.14 o                         
  -1  10   3       7788.37       7187.83        94.10 o                         
   0  10   3      27182.30      25247.44       314.28 o                         
   1  10   3        323.33        222.43        10.06 o                         
   2  10   3      36657.51      34797.29       312.71 o                         
   3  10   3       6688.88       6738.72        89.35 o                         
   4  10   3       7842.37       7906.71        86.01 o                         
   5  10   3       8590.04       8814.29       157.30 o                         
   6  10   3        321.44        350.87        35.03 o                         
   7  10   3        814.20        962.08        62.26 o                         
   8  10   3         27.75         13.33        22.69 o                         
   9  10   3          8.43         13.88        34.34 o                         
  -9  11   3         18.66         12.26        16.39 o                         
  -8  11   3          0.10         14.01        13.12 o                         
  -7  11   3          5.53         19.75        11.85 o                         
  -6  11   3        148.31         96.96        15.17 o                         
  -5  11   3       1418.66       1451.89        44.56 o                         
  -4  11   3       1087.24       1118.84        34.54 o                         
  -3  11   3       2927.98       3024.09        53.81 o                         
  -2  11   3      12998.56      12637.17       318.41 o                         
  -1  11   3         82.81         59.29         7.39 o                         
   0  11   3       6517.18       7009.53       136.70 o                         
   1  11   3       5625.51       5413.39        64.14 o                         
   2  11   3       1210.39       1191.64        18.45 o                         
   3  11   3        891.77        825.64        27.60 o                         
   4  11   3       6224.71       5888.41       117.59 o                         
   5  11   3        402.36        316.64        31.86 o                         
   6  11   3       1499.14       1561.56        73.56 o                         
   7  11   3        480.38        396.45        41.67 o                         
   8  11   3          5.57         44.76        22.57 o                         
   9  11   3         32.68         14.02        17.92 o                         
  -9  12   3        353.02        341.52        44.92 o                         
  -8  12   3         18.65          1.30        24.12 o                         
  -7  12   3        876.19        813.17        46.57 o                         
  -6  12   3          0.47         -2.84        13.65 o                         
  -5  12   3        436.07        441.79        25.17 o                         
  -4  12   3        136.86        138.74        12.33 o                         
  -3  12   3        290.06        233.05        23.35 o                         
  -2  12   3          8.76          7.00         1.57 o                         
  -1  12   3       3715.81       3732.64        61.43 o                         
   0  12   3       2635.64       2943.35        54.38 o                         
   1  12   3       2824.63       2788.76        41.26 o                         
   2  12   3       2595.41       2762.59        45.34 o                         
   3  12   3        437.66        415.95        19.10 o                         
   4  12   3        235.92        186.90        17.50 o                         
   5  12   3        206.37        252.23        28.98 o                         
   6  12   3       2146.60       2047.20        83.35 o                         
   7  12   3        288.21        243.39        33.70 o                         
   8  12   3        913.39        878.75        64.07 o                         
   9  12   3        154.52        108.50        29.30 o                         
  -9  13   3        148.49        153.42        27.10 o                         
  -8  13   3         11.46         -2.07        18.00 o                         
  -7  13   3       1205.27       1255.83        59.30 o                         
  -6  13   3        546.05        585.72        36.80 o                         
  -5  13   3       2360.73       2375.06        57.65 o                         
  -4  13   3       1173.13       1214.56        40.68 o                         
  -3  13   3        431.07        472.33        17.50 o                         
  -2  13   3        644.59        756.50        30.22 o                         
  -1  13   3       1092.34       1171.73        34.39 o                         
   0  13   3        412.57        341.54        16.85 o                         
   1  13   3        571.42        673.59        23.84 o                         
   2  13   3       5523.06       5449.76        56.74 o                         
   3  13   3        459.72        490.51        18.54 o                         
   4  13   3       2780.81       2661.08        60.71 o                         
   5  13   3        581.97        684.65        44.81 o                         
   6  13   3        642.83        711.21        51.60 o                         
   7  13   3        475.70        522.29        47.17 o                         
   8  13   3        156.76        227.58        36.70 o                         
   9  13   3        104.49         71.10        29.38 o                         
  -9  14   3          4.79         32.50        20.79 o                         
  -8  14   3        132.16        144.75        27.93 o                         
  -7  14   3        636.60        723.67        44.36 o                         
  -6  14   3         68.41         52.61        16.83 o                         
  -5  14   3       5812.42       6129.91       119.37 o                         
  -4  14   3       1101.44       1108.85        54.81 o                         
  -3  14   3      10366.20      10591.51       101.32 o                         
  -2  14   3      13859.06      12669.05       462.73 o                         
  -1  14   3       3721.32       3863.03       138.61 o                         
   0  14   3      14234.93      14256.36       131.86 o                         
   1  14   3        110.91         84.11         7.61 o                         
   2  14   3       4812.84       4564.03        81.41 o                         
   3  14   3         31.16         24.82         5.06 o                         
   4  14   3       1747.90       1670.37        52.03 o                         
   5  14   3        112.48        118.68        20.93 o                         
   6  14   3        960.93       1015.81        60.66 o                         
   7  14   3        216.54        255.97        32.16 o                         
   8  14   3        245.52        235.29        34.11 o                         
   9  14   3        224.66        170.42        54.43 o                         
  -9  15   3         59.04         79.24        24.79 o                         
  -8  15   3         38.65         15.98        19.37 o                         
  -7  15   3        130.54        156.28        28.10 o                         
  -6  15   3        871.71        998.48        50.71 o                         
  -5  15   3         67.09         76.29        18.87 o                         
  -4  15   3       2650.28       2773.35        83.72 o                         
  -3  15   3       4009.32       3885.28        58.22 o                         
  -2  15   3       2657.24       2453.54        44.05 o                         
  -1  15   3      10123.62       8996.13       311.33 o                         
   0  15   3       1261.65       1006.17        31.81 o                         
   1  15   3       1558.49       1470.57        37.03 o                         
   2  15   3        354.32        249.39        11.72 o                         
   3  15   3        541.24        450.51        17.66 o                         
   4  15   3        365.61        342.30        24.65 o                         
   5  15   3         95.37        123.79        21.08 o                         
   6  15   3        178.29        143.66        23.50 o                         
   7  15   3          8.95         24.70        17.21 o                         
   8  15   3         10.03         -2.74        19.84 o                         
   9  15   3         24.62        -44.06        45.20 o                         
  -9  16   3          0.49         66.18        41.77 o                         
  -8  16   3        575.78        640.20        56.68 o                         
  -7  16   3          1.03         65.15        23.96 o                         
  -6  16   3       2109.72       2213.90        87.67 o                         
  -5  16   3          1.00         -4.57        14.47 o                         
  -4  16   3       3967.47       3848.89       101.47 o                         
  -3  16   3         79.01         46.43        11.89 o                         
  -2  16   3        814.66        801.81        25.19 o                         
  -1  16   3       1009.35       1138.58        27.02 o                         
   0  16   3        894.10        871.57        29.71 o                         
   1  16   3       4443.08       4711.68        84.24 o                         
   2  16   3        459.48        493.77        17.05 o                         
   3  16   3       3627.31       3606.92        60.78 o                         
   4  16   3        360.48        326.36        23.84 o                         
   5  16   3        492.04        437.34        37.66 o                         
   6  16   3        113.88         26.08        16.12 o                         
   7  16   3         40.99         50.02        16.54 o                         
   8  16   3          2.51         -5.63        76.58 o                         
  -9  17   3        101.68         77.49        43.13 o                         
  -8  17   3          2.84         -4.90        24.99 o                         
  -7  17   3        281.36        301.07        60.81 o                         
  -6  17   3          2.51         -5.76        12.01 o                         
  -5  17   3          5.21         13.40        14.35 o                         
  -4  17   3        494.50        513.48        39.40 o                         
  -3  17   3         71.69         87.51        12.88 o                         
  -2  17   3       4136.17       4273.12        59.42 o                         
  -1  17   3       3381.93       3308.57        94.80 o                         
   0  17   3       2090.24       2083.38        47.59 o                         
   1  17   3       1791.49       1895.56        48.75 o                         
   2  17   3         58.60         59.33         8.41 o                         
   3  17   3        341.00        316.98        18.60 o                         
   4  17   3        613.59        498.14        36.72 o                         
   5  17   3        577.90        549.34        43.38 o                         
   6  17   3          3.82          1.37        13.51 o                         
   7  17   3        447.78        352.01        38.97 o                         
   8  17   3         56.98         79.08        31.76 o                         
  -9  18   3         53.87         51.35        35.70 o                         
  -8  18   3        213.29        105.05        49.24 o                         
  -7  18   3         16.50         25.55        26.44 o                         
  -6  18   3        711.26        678.23        49.46 o                         
  -5  18   3          7.72         16.16        12.65 o                         
  -4  18   3        329.05        357.01        89.54 o                         
  -3  18   3       2910.50       2863.99        72.76 o                         
  -2  18   3       2604.95       2610.00        47.09 o                         
  -1  18   3       4242.51       4310.39        78.05 o                         
   0  18   3       9761.91       9567.05       106.64 o                         
   1  18   3       1393.37       1292.09        35.49 o                         
   2  18   3      15757.93      15506.66       116.57 o                         
   3  18   3       1267.98       1349.95        39.15 o                         
   4  18   3       2478.55       2434.68        69.02 o                         
   5  18   3       1885.22       1886.76        78.57 o                         
   6  18   3         85.48         59.74        22.40 o                         
   7  18   3         62.21         56.92        26.98 o                         
   8  18   3         75.78         87.35        34.03 o                         
  -8  19   3         53.84         34.30        25.17 o                         
  -7  19   3         73.51         60.84        26.79 o                         
  -6  19   3         82.83         55.79        19.61 o                         
  -5  19   3       1440.93       1435.76        69.81 o                         
  -4  19   3         14.14          6.58        23.33 o                         
  -3  19   3       2216.69       2298.94        82.38 o                         
  -2  19   3        998.82       1032.08        40.17 o                         
  -1  19   3        442.48        495.27        28.32 o                         
   0  19   3          7.58         42.42        13.83 o                         
   1  19   3       5162.99       5422.31        91.34 o                         
   2  19   3       2055.31       2118.37        66.30 o                         
   3  19   3       3781.60       3843.95        66.99 o                         
   4  19   3       7186.89       7064.10       118.61 o                         
   5  19   3        105.66        120.92        23.07 o                         
   6  19   3       1380.47       1390.62        73.36 o                         
   7  19   3          0.50         -3.40        26.11 o                         
   8  19   3         29.60        -29.24        29.24 o                         
  -8  20   3          2.60          4.58        26.27 o                         
  -7  20   3        385.06        414.18        70.99 o                         
  -6  20   3         19.87         22.06        21.47 o                         
  -5  20   3        318.42        276.59        41.70 o                         
  -4  20   3        659.06        658.00        56.99 o                         
  -3  20   3       1095.77       1085.85        57.82 o                         
  -2  20   3        362.35        406.50        26.51 o                         
  -1  20   3       1771.65       1887.01        55.33 o                         
   0  20   3        149.24        139.21        14.63 o                         
   1  20   3       1039.03       1141.15        35.58 o                         
   2  20   3        386.43        343.71        21.38 o                         
   3  20   3         24.89         21.05         8.14 o                         
   4  20   3        295.62        303.51        23.05 o                         
   5  20   3          3.58          4.11        14.01 o                         
   6  20   3        618.26        549.62        59.56 o                         
   7  20   3         56.24         46.76        18.65 o                         
   8  20   3        203.24        247.12        71.45 o                         
  -8  21   3         25.60         -3.85        46.54 o                         
  -7  21   3        228.52        158.31        40.53 o                         
  -6  21   3          1.67         49.70        32.04 o                         
  -5  21   3        335.21        184.31        44.50 o                         
  -4  21   3        270.43        193.70        30.42 o                         
  -3  21   3        345.78        304.77        32.14 o                         
  -2  21   3        819.43        825.81        37.93 o                         
  -1  21   3         95.92         85.94        15.75 o                         
   0  21   3        305.89        257.32        18.49 o                         
   1  21   3         48.88         64.53         9.91 o                         
   2  21   3        302.15        280.68        19.40 o                         
   3  21   3         73.05         69.14        10.61 o                         
   4  21   3          7.20         15.28        10.08 o                         
   5  21   3         31.53         30.21        16.80 o                         
   6  21   3         14.12         19.69        23.26 o                         
   7  21   3          4.45         10.75        19.97 o                         
  -8  22   3        163.77         62.34        36.18 o                         
  -7  22   3        284.23        307.56        51.15 o                         
  -6  22   3        243.55        170.58        55.26 o                         
  -5  22   3       1558.18       1715.60       130.32 o                         
  -4  22   3         18.29         36.47        24.59 o                         
  -3  22   3       1899.26       1991.15        81.43 o                         
  -2  22   3       1595.72       1686.47        56.24 o                         
  -1  22   3          1.28         27.55        11.96 o                         
   0  22   3       2547.91       2705.45        57.41 o                         
   1  22   3        273.69        355.68        21.38 o                         
   2  22   3        879.04        935.09        35.77 o                         
   3  22   3         10.82         10.47         8.08 o                         
   4  22   3        439.24        449.55        32.67 o                         
   5  22   3         39.17          9.28        20.31 o                         
   6  22   3        784.47        777.03        60.90 o                         
   7  22   3         22.35          2.72        26.37 o                         
  -7  23   3          3.46         -6.99        42.54 o                         
  -6  23   3        408.64        445.12        59.98 o                         
  -5  23   3        630.06        742.48       109.88 o                         
  -4  23   3       1775.77       1840.32       103.54 o                         
  -3  23   3       4049.26       4180.13       118.95 o                         
  -2  23   3       1030.95       1124.12        46.82 o                         
  -1  23   3       5056.00       5026.20        97.91 o                         
   0  23   3          7.71         15.31         8.86 o                         
   1  23   3       1267.86       1255.13        45.93 o                         
   2  23   3          5.84         -0.77         7.59 o                         
   3  23   3        141.34        141.56        18.69 o                         
   4  23   3        132.67        117.62        19.23 o                         
   5  23   3        167.32        186.31        30.32 o                         
   6  23   3          5.91         24.01        20.73 o                         
   7  23   3        125.89        112.06        30.93 o                         
  -7  24   3          7.09        -11.82        34.63 o                         
  -6  24   3        215.09        201.29        62.02 o                         
  -5  24   3         13.81         22.51        28.92 o                         
  -4  24   3        152.91        163.27        29.71 o                         
  -3  24   3        277.03        326.17        37.83 o                         
  -2  24   3          9.03          4.00        15.75 o                         
  -1  24   3       1625.50       1626.28        51.47 o                         
   0  24   3        107.56         84.78        15.56 o                         
   1  24   3       1965.70       1964.57        59.48 o                         
   2  24   3        401.07        375.09        24.01 o                         
   3  24   3        859.12        743.52        50.75 o                         
   4  24   3        226.14        184.75        27.71 o                         
   5  24   3        223.29        154.85        38.41 o                         
   6  24   3         52.76         29.49        24.24 o                         
   7  24   3         61.50         23.87        37.26 o                         
  -7  25   3          3.27        -40.69        40.69 o                         
  -6  25   3        159.62        226.08        50.64 o                         
  -5  25   3         97.15         78.78        24.71 o                         
  -4  25   3         88.22         52.40        21.05 o                         
  -3  25   3        247.06        295.37        34.56 o                         
  -2  25   3         30.67         35.55        14.30 o                         
  -1  25   3        194.64        218.85        21.14 o                         
   0  25   3        129.13         91.38        12.69 o                         
   1  25   3        254.13        296.29        24.90 o                         
   2  25   3        451.14        439.44        30.31 o                         
   3  25   3        380.41        386.13        36.75 o                         
   4  25   3         59.83         50.30        46.30 o                         
   5  25   3        562.05        527.26        70.43 o                         
   6  25   3         10.52         -6.89        23.09 o                         
  -6  26   3        149.24        121.93        37.05 o                         
  -5  26   3         34.81         16.37        18.43 o                         
  -4  26   3         43.01          8.52        14.95 o                         
  -3  26   3         86.47         81.59        20.77 o                         
  -2  26   3        249.58        224.14        25.04 o                         
  -1  26   3       1720.80       1839.87        57.21 o                         
   0  26   3       1034.98       1078.02        44.06 o                         
   1  26   3        975.30       1012.90        44.74 o                         
   2  26   3        893.72        901.83        42.94 o                         
   3  26   3          2.09         -7.62        26.09 o                         
   4  26   3         78.49         61.37        23.44 o                         
   5  26   3          4.85        -27.26        27.26 o                         
   6  26   3        118.98        119.71        35.61 o                         
  -6  27   3         66.32         42.01        24.77 o                         
  -5  27   3         68.44         62.75        26.31 o                         
  -4  27   3         73.83         83.95        21.18 o                         
  -3  27   3        280.76        257.01        33.49 o                         
  -2  27   3        360.39        330.24        29.70 o                         
  -1  27   3          0.46         21.51        11.24 o                         
   0  27   3        387.16        415.79        33.25 o                         
   1  27   3       1419.56       1538.61        56.78 o                         
   2  27   3        289.64        303.44        30.00 o                         
   3  27   3       1499.89       1549.84        76.57 o                         
   4  27   3        809.85        778.67        75.79 o                         
   5  27   3        141.37        103.97        30.22 o                         
  -6  28   3          1.89         -4.53        24.67 o                         
  -5  28   3         44.49         -5.21        16.87 o                         
  -4  28   3          4.17        -13.11        18.64 o                         
  -3  28   3          0.65         17.06        25.62 o                         
  -2  28   3          0.20        -17.50        17.50 o                         
  -1  28   3        434.49        388.25        27.72 o                         
   0  28   3        193.69        195.71        26.37 o                         
   1  28   3         45.52         33.70        13.26 o                         
   2  28   3         52.99         64.71        18.02 o                         
   3  28   3         94.60         92.22        23.31 o                         
   4  28   3          5.41         66.30        30.74 o                         
   5  28   3         76.02         48.73        28.94 o                         
  -5  29   3         17.42          6.30        19.93 o                         
  -4  29   3        236.21        181.58        38.70 o                         
  -3  29   3         32.07         12.13        17.73 o                         
  -2  29   3        296.34        254.98        44.36 o                         
  -1  29   3        239.15        246.73        28.18 o                         
   0  29   3         85.83         61.58        13.55 o                         
   1  29   3        177.81        223.96        24.60 o                         
   2  29   3         44.93         42.71        15.73 o                         
   3  29   3        307.22        347.55        49.00 o                         
   4  29   3         49.15         25.49        37.02 o                         
   5  29   3         47.68         76.19        37.23 o                         
  -5  30   3         86.88         50.41        33.54 o                         
  -4  30   3          3.95        -10.10        18.57 o                         
  -3  30   3         97.11         93.47        25.52 o                         
  -2  30   3        116.71         89.72        38.94 o                         
  -1  30   3        479.70        501.29        50.29 o                         
   0  30   3        272.58        215.36        26.25 o                         
   1  30   3        392.10        384.07        33.82 o                         
   2  30   3        520.53        464.61        43.10 o                         
   3  30   3          3.71         31.03        30.43 o                         
   4  30   3         21.11         44.89        31.05 o                         
  -5  31   3        225.69        372.20        87.45 o                         
  -4  31   3        339.82        302.90        41.13 o                         
  -3  31   3        979.09       1017.84        70.81 o                         
  -2  31   3         78.30        103.11        23.73 o                         
  -1  31   3        364.52        361.44        52.09 o                         
   0  31   3         21.37         48.25        15.89 o                         
   1  31   3          0.32         19.89        15.48 o                         
   2  31   3        210.11        159.50        25.34 o                         
   3  31   3        172.72        171.70        40.59 o                         
   4  31   3        699.19        711.76        77.09 o                         
  -4  32   3         88.65         57.47        26.48 o                         
  -3  32   3         34.37         63.36        24.40 o                         
  -2  32   3         19.02        -22.15        22.15 o                         
  -1  32   3        229.84        229.49        42.34 o                         
   0  32   3          4.12          7.23        15.50 o                         
   1  32   3         77.37         34.15        16.80 o                         
   2  32   3         85.71         34.01        16.94 o                         
   3  32   3         70.29         49.96        41.78 o                         
  -4  33   3        178.23        134.07        49.74 o                         
  -3  33   3        166.23         66.38        28.94 o                         
  -2  33   3        441.62        453.35        57.49 o                         
  -1  33   3        562.93        558.35        65.62 o                         
   0  33   3        353.66        414.22        44.88 o                         
   1  33   3        438.13        411.82        39.08 o                         
   2  33   3        144.22        133.34        36.76 o                         
   3  33   3        264.15        231.57        48.21 o                         
  -3  34   3         95.09         76.01        30.46 o                         
  -2  34   3         60.09         23.67        29.07 o                         
  -1  34   3          0.78          6.29       111.09 o                         
   0  34   3         28.51          7.31        20.90 o                         
   1  34   3         27.22         32.43        17.53 o                         
   2  34   3         26.60         37.52        26.83 o                         
  -3  35   3         19.09         68.65        49.47 o                         
  -2  35   3          0.15         25.58        39.88 o                         
  -1  35   3         21.72         -9.56        53.70 o                         
   0  35   3         52.76         63.67        27.90 o                         
   1  35   3         68.62         79.56        22.66 o                         
   2  35   3          0.13         16.92        24.97 o                         
   0  36   3          1.19         47.95        36.22 o                         
 -10   0   4        192.26        176.75        50.90 o                         
  -9   0   4         22.71         33.29        29.97 o                         
  -8   0   4        144.81        128.93        29.03 o                         
  -7   0   4       2154.36       2477.17       108.37 o                         
  -6   0   4       2431.84       2530.91        69.93 o                         
  -5   0   4      18083.87      16761.54       336.13 o                         
  -4   0   4      20726.76      20248.48       308.47 o                         
  -3   0   4      26235.80      23765.03       157.00 o                         
  -2   0   4      36107.86      36907.34       885.40 o                         
  -1   0   4       5157.44       5460.38       117.89 o                         
   0   0   4      14998.48      15741.58       168.09 o                         
   1   0   4      12293.67      11373.79       176.93 o                         
   2   0   4         27.53         70.26        17.75 o                         
   3   0   4       9625.18       8499.70       132.57 o                         
   4   0   4       4185.31       4064.63       102.71 o                         
   5   0   4       3011.37       3068.40       123.95 o                         
   6   0   4        832.54        875.97        59.12 o                         
   7   0   4       1180.03       1461.65       130.39 o                         
   8   0   4         22.23          9.51        36.99 o                         
   9   0   4        833.72       1053.39       129.55 o                         
 -10   1   4         17.27         13.77        19.00 o                         
  -9   1   4        136.82        136.98        23.66 o                         
  -8   1   4         47.46          1.57        11.70 o                         
  -7   1   4       1212.27       1181.81        54.21 o                         
  -6   1   4        234.47        206.01        14.36 o                         
  -5   1   4         33.08         41.34         7.47 o                         
  -4   1   4       1343.37       1333.80        27.79 o                         
  -3   1   4      12772.06      11513.33        69.67 o                         
  -2   1   4       1659.05       1705.00        23.92 o                         
  -1   1   4      64426.69      55850.02       378.76 o                         
   0   1   4      24402.94      23313.56       105.21 o                         
   1   1   4      10859.23       9011.64       183.90 o                         
   2   1   4       8740.46       8690.45       129.89 o                         
   3   1   4         22.49         21.29         5.92 o                         
   4   1   4       2032.96       2156.32        53.11 o                         
   5   1   4        125.34        150.59        16.12 o                         
   6   1   4        392.61        327.41        22.52 o                         
   7   1   4        577.27        686.79        64.18 o                         
   8   1   4         71.08         11.32        20.48 o                         
   9   1   4         41.21         37.82        28.53 o                         
 -10   2   4         38.72         23.93        30.00 o                         
  -9   2   4         99.07         91.03        18.49 o                         
  -8   2   4        700.13        712.75        45.93 o                         
  -7   2   4         57.62         21.30        14.04 o                         
  -6   2   4       1829.48       1723.82        38.51 o                         
  -5   2   4        126.84        155.69        10.63 o                         
  -4   2   4       3469.01       3713.52        43.32 o                         
  -3   2   4       3000.82       3322.36        34.58 o                         
  -2   2   4        961.89       1254.12        17.16 o                         
  -1   2   4       2796.56       2541.40        30.91 o                         
   0   2   4         11.24         40.31         5.64 o                         
   1   2   4       2435.72       2667.64        42.22 o                         
   2   2   4        212.02        351.51        19.37 o                         
   3   2   4         57.13         79.84         9.58 o                         
   4   2   4       1501.91       1511.81        43.74 o                         
   5   2   4       1126.45       1074.99        47.29 o                         
   6   2   4        404.54        335.63        31.46 o                         
   7   2   4        983.49        944.52        77.43 o                         
   8   2   4          0.80         -3.52        20.83 o                         
   9   2   4        187.44        147.68        46.94 o                         
 -10   3   4          0.15         18.20        15.46 o                         
  -9   3   4         36.04         32.65        15.95 o                         
  -8   3   4        171.82        179.52        22.70 o                         
  -7   3   4        441.18        513.54        29.54 o                         
  -6   3   4        831.81        788.47        31.34 o                         
  -5   3   4        290.60        340.78        15.08 o                         
  -4   3   4       2720.70       2651.00        35.85 o                         
  -3   3   4        472.16        453.18        11.86 o                         
  -2   3   4      21345.78      21817.55        98.66 o                         
  -1   3   4        234.17         89.13         7.62 o                         
   0   3   4      20263.72      20851.69       219.29 o                         
   1   3   4       7388.38       6875.50        78.53 o                         
   2   3   4       2452.60       2930.77        60.40 o                         
   3   3   4       3652.75       3639.22        58.36 o                         
   4   3   4       2051.11       1892.09        48.48 o                         
   5   3   4       4474.54       4529.98        71.92 o                         
   6   3   4        618.63        745.92        60.84 o                         
   7   3   4       1678.27       1811.40       111.41 o                         
   8   3   4          6.34         -7.54        31.80 o                         
   9   3   4        148.38        165.88        40.96 o                         
 -10   4   4         65.70         75.99        21.19 o                         
  -9   4   4        199.57        194.37        26.90 o                         
  -8   4   4         12.92         22.74        14.73 o                         
  -7   4   4          0.26          0.07         7.81 o                         
  -6   4   4        733.86        693.10        29.63 o                         
  -5   4   4       2841.49       2782.45        41.91 o                         
  -4   4   4        729.74        659.64        17.44 o                         
  -3   4   4       3606.29       3451.09        48.70 o                         
  -2   4   4      15470.56      16364.54       218.48 o                         
  -1   4   4      10628.86      11189.30       123.99 o                         
   0   4   4      51998.93      48088.49       808.42 o                         
   1   4   4      31224.19      31764.56       225.49 o                         
   2   4   4      46887.98      43381.03       483.63 o                         
   3   4   4      16643.17      16623.59       129.71 o                         
   4   4   4      11336.62      11547.78       132.12 o                         
   5   4   4       5161.75       5615.36        78.18 o                         
   6   4   4        212.41        259.47        26.89 o                         
   7   4   4        309.21        386.65        38.42 o                         
   8   4   4          6.56         -2.46        24.07 o                         
   9   4   4         30.96         15.29        24.64 o                         
 -10   5   4        115.14        125.48        38.60 o                         
  -9   5   4        106.85         79.12        20.20 o                         
  -8   5   4        587.05        650.67        39.49 o                         
  -7   5   4       1134.48       1217.50        43.34 o                         
  -6   5   4        593.70        564.40        26.94 o                         
  -5   5   4       1632.69       1816.05        46.08 o                         
  -4   5   4        130.42        160.23        12.83 o                         
  -3   5   4       4104.65       4059.15        60.06 o                         
  -2   5   4       3026.93       3157.33        40.36 o                         
  -1   5   4      16449.69      16771.73       107.61 o                         
   0   5   4         60.37         15.91         3.03 o                         
   1   5   4       7345.82       7042.84        65.51 o                         
   2   5   4       5762.06       7044.65        97.63 o                         
   3   5   4       2662.55       2677.72        47.85 o                         
   4   5   4       6286.86       6562.28        79.85 o                         
   5   5   4        326.95        321.88        21.27 o                         
   6   5   4       2295.47       2637.10        98.90 o                         
   7   5   4        653.20        683.25        50.28 o                         
   8   5   4        191.33        199.50        39.20 o                         
   9   5   4         82.69         76.02        52.72 o                         
 -10   6   4          0.30          3.89        29.04 o                         
  -9   6   4         19.51         20.64        15.68 o                         
  -8   6   4          1.87         20.84        12.98 o                         
  -7   6   4        118.40        160.16        17.38 o                         
  -6   6   4          4.85         -3.32         8.15 o                         
  -5   6   4       1251.18       1278.77        39.00 o                         
  -4   6   4          7.61         22.65         7.40 o                         
  -3   6   4       2889.18       2760.04        75.15 o                         
  -2   6   4         35.71          8.10         3.28 o                         
  -1   6   4       5969.36       5562.29        38.47 o                         
   0   6   4       5533.91       4689.38        73.61 o                         
   1   6   4        142.09        100.42         7.56 o                         
   2   6   4       3303.89       3099.15        67.52 o                         
   3   6   4         64.86         58.24         8.46 o                         
   4   6   4       2960.61       2907.73        41.49 o                         
   5   6   4         10.31         13.11        12.02 o                         
   6   6   4       1741.40       1653.24        74.15 o                         
   7   6   4         27.89          3.71        17.95 o                         
   8   6   4        138.34         84.28        30.71 o                         
   9   6   4         36.23         35.92        40.88 o                         
 -10   7   4         78.95         91.70        40.74 o                         
  -9   7   4        459.57        493.36        62.48 o                         
  -8   7   4        476.21        460.36        33.64 o                         
  -7   7   4       2917.32       2899.35        67.70 o                         
  -6   7   4        340.68        354.88        23.76 o                         
  -5   7   4       3468.09       3296.98        64.25 o                         
  -4   7   4        361.14        395.66        19.74 o                         
  -3   7   4       1388.41       1333.24        34.32 o                         
  -2   7   4       5894.09       5599.02        45.90 o                         
  -1   7   4       7069.83       6553.78        84.48 o                         
   0   7   4      15446.83      14610.00       177.76 o                         
   1   7   4       2128.55       1745.80        45.33 o                         
   2   7   4       6954.74       7099.00       133.46 o                         
   3   7   4         36.99         29.88         9.30 o                         
   4   7   4       1743.96       1711.80        67.54 o                         
   5   7   4         91.36        100.44        19.44 o                         
   6   7   4       2855.69       2709.02        94.74 o                         
   7   7   4        453.04        464.73        42.43 o                         
   8   7   4        688.81        698.20        55.49 o                         
   9   7   4        120.51        139.31        40.11 o                         
 -10   8   4         93.03        103.31        46.14 o                         
  -9   8   4          1.92         11.28        18.69 o                         
  -8   8   4         36.75         49.02        12.64 o                         
  -7   8   4        957.75        941.02        38.88 o                         
  -6   8   4         10.26         11.96         8.59 o                         
  -5   8   4       9352.21       9376.90       132.94 o                         
  -4   8   4       4830.94       4613.07        67.70 o                         
  -3   8   4       5216.26       5290.08        67.62 o                         
  -2   8   4      13108.51      11343.10        85.56 o                         
  -1   8   4        144.29        129.54        12.05 o                         
   0   8   4        593.36        357.43        12.32 o                         
   1   8   4       6352.81       5934.64        66.93 o                         
   2   8   4       4782.59       5521.52       103.36 o                         
   3   8   4       2450.87       2340.57        66.16 o                         
   4   8   4       4843.15       5049.51       132.51 o                         
   5   8   4         24.17         31.35        17.55 o                         
   6   8   4        352.34        331.40        33.75 o                         
   7   8   4        207.22        229.04        32.50 o                         
   8   8   4          0.36         24.03        17.44 o                         
   9   8   4        310.45        337.72        55.42 o                         
 -10   9   4          0.46          0.62        36.09 o                         
  -9   9   4          6.44         -7.96        20.58 o                         
  -8   9   4         19.90         16.46        11.93 o                         
  -7   9   4          4.44         12.05        11.30 o                         
  -6   9   4       1540.71       1518.78        48.64 o                         
  -5   9   4       2334.51       2362.39        55.16 o                         
  -4   9   4       6293.66       6123.53        78.86 o                         
  -3   9   4      16733.97      15655.27       129.71 o                         
  -2   9   4        218.48        190.25         7.96 o                         
  -1   9   4       7915.58       7246.54        95.03 o                         
   0   9   4       2254.15       2159.92        48.57 o                         
   1   9   4       1713.94       1597.34        41.20 o                         
   2   9   4       6032.67       5602.11        69.41 o                         
   3   9   4        563.12        491.02        19.71 o                         
   4   9   4        656.45        575.10        37.47 o                         
   5   9   4         50.22         32.64        15.15 o                         
   6   9   4        204.27        251.83        29.68 o                         
   7   9   4         30.83         39.90        17.57 o                         
   8   9   4        230.14        280.80        36.92 o                         
   9   9   4         13.17         26.70        27.03 o                         
  -9  10   4         46.14         14.46        17.36 o                         
  -8  10   4        541.35        566.56        37.47 o                         
  -7  10   4        305.55        276.81        23.19 o                         
  -6  10   4       2332.58       2310.28        60.44 o                         
  -5  10   4        305.91        286.80        19.69 o                         
  -4  10   4        645.13        672.26        28.90 o                         
  -3  10   4       2755.81       2688.07        47.13 o                         
  -2  10   4       1343.39       1453.85        23.71 o                         
  -1  10   4       7550.41       7358.79       127.35 o                         
   0  10   4      11389.52      11498.89        74.73 o                         
   1  10   4       5349.97       5085.94        66.66 o                         
   2  10   4       2110.37       1935.45        82.97 o                         
   3  10   4        182.98        115.37         9.21 o                         
   4  10   4        817.41        867.42        45.95 o                         
   5  10   4        862.84        902.71        51.81 o                         
   6  10   4       1013.43       1068.43        61.16 o                         
   7  10   4        755.22        762.07        55.58 o                         
   8  10   4        163.02        154.68        30.48 o                         
   9  10   4        154.80        143.98        38.31 o                         
  -9  11   4         17.51         12.03        19.24 o                         
  -8  11   4          0.95         -3.48        12.41 o                         
  -7  11   4         74.77         67.36        16.32 o                         
  -6  11   4          9.90         10.69         7.95 o                         
  -5  11   4         14.21          1.31         6.95 o                         
  -4  11   4       1986.10       1950.69        49.35 o                         
  -3  11   4       3858.31       3984.51        87.43 o                         
  -2  11   4       7209.67       7239.82        56.28 o                         
  -1  11   4      11915.93      12192.45       114.28 o                         
   0  11   4      11736.88      10965.67       173.56 o                         
   1  11   4       3253.48       3554.82        44.33 o                         
   2  11   4       3837.26       3823.42        58.32 o                         
   3  11   4       5294.96       5350.38        58.15 o                         
   4  11   4        352.22        343.37        23.47 o                         
   5  11   4       1908.61       1842.12        79.61 o                         
   6  11   4         13.04         20.89        16.02 o                         
   7  11   4        796.21        843.83        63.57 o                         
   8  11   4          6.54         10.53        25.00 o                         
   9  11   4         28.56         87.86        45.27 o                         
  -9  12   4         78.38         35.14        20.11 o                         
  -8  12   4        136.24        123.93        32.17 o                         
  -7  12   4         27.61         17.54        13.92 o                         
  -6  12   4        383.22        390.83        30.81 o                         
  -5  12   4       1155.16       1157.62        43.02 o                         
  -4  12   4          0.62         12.23         6.36 o                         
  -3  12   4       2099.47       2072.09        51.51 o                         
  -2  12   4       1165.51       1137.34        27.30 o                         
  -1  12   4         21.25         36.25        10.38 o                         
   0  12   4       1568.59       1537.05        32.51 o                         
   1  12   4        150.30        104.73         7.36 o                         
   2  12   4       2025.92       2048.12        32.17 o                         
   3  12   4       1472.29       1455.80        30.64 o                         
   4  12   4        862.26        788.32        57.17 o                         
   5  12   4       2197.83       2095.55        76.44 o                         
   6  12   4          1.87        -20.18        23.73 o                         
   7  12   4         99.61        103.49        23.76 o                         
   8  12   4        126.48        125.89        27.81 o                         
   9  12   4         33.45         82.45        51.19 o                         
  -9  13   4         15.39         70.64        31.86 o                         
  -8  13   4         91.49         57.55        32.63 o                         
  -7  13   4        441.64        451.66        35.18 o                         
  -6  13   4        314.16        357.27        31.30 o                         
  -5  13   4        714.86        789.98        47.90 o                         
  -4  13   4       1099.38       1127.74        37.57 o                         
  -3  13   4        272.70        318.48        12.17 o                         
  -2  13   4       1627.61       1529.53        38.14 o                         
  -1  13   4       2666.60       2909.88        55.02 o                         
   0  13   4       1365.17       1337.24        44.31 o                         
   1  13   4      15879.10      15605.76        99.19 o                         
   2  13   4       2932.70       2939.31        52.39 o                         
   3  13   4       4816.76       4709.86        59.69 o                         
   4  13   4       2063.96       2156.99        58.14 o                         
   5  13   4        710.50        742.81        47.88 o                         
   6  13   4        916.77        992.64        62.56 o                         
   7  13   4         56.56         20.29        24.68 o                         
   8  13   4         13.73          4.36        18.29 o                         
   9  13   4         50.09          1.88        18.31 o                         
  -9  14   4         37.71        -11.03        30.37 o                         
  -8  14   4        144.95        131.23        32.00 o                         
  -7  14   4        161.86        138.01        21.26 o                         
  -6  14   4        287.14        298.11        33.03 o                         
  -5  14   4        879.41        902.14        51.41 o                         
  -4  14   4        124.31        113.83        20.99 o                         
  -3  14   4       1401.20       1451.07        37.67 o                         
  -2  14   4       1021.21        904.88        30.80 o                         
  -1  14   4       5414.70       5560.29       116.17 o                         
   0  14   4       1633.58       1436.63        47.82 o                         
   1  14   4       3394.70       3211.59        50.19 o                         
   2  14   4       2317.27       2323.14        44.04 o                         
   3  14   4         32.10         27.11         8.59 o                         
   4  14   4       1677.68       1586.21        50.57 o                         
   5  14   4        305.34        285.20        32.10 o                         
   6  14   4        638.59        611.51        47.81 o                         
   7  14   4        141.39         86.71        21.81 o                         
   8  14   4        200.38        127.88        50.76 o                         
   9  14   4         12.07         55.96        28.37 o                         
  -9  15   4        182.64        185.65        46.64 o                         
  -8  15   4        222.01        299.57        53.68 o                         
  -7  15   4       1096.35       1076.17        64.43 o                         
  -6  15   4        140.39        164.79        25.82 o                         
  -5  15   4       1712.60       1841.04        75.03 o                         
  -4  15   4        136.10        136.30        19.94 o                         
  -3  15   4        597.69        632.12        25.70 o                         
  -2  15   4       1313.58       1283.37        39.88 o                         
  -1  15   4       1311.64       1250.81        38.33 o                         
   0  15   4        260.27        350.62        19.87 o                         
   1  15   4        209.16        150.33        11.15 o                         
   2  15   4         55.19         31.60         6.14 o                         
   3  15   4         98.12         91.49         8.34 o                         
   4  15   4       2111.23       2061.09        56.81 o                         
   5  15   4        120.23        120.12        19.52 o                         
   6  15   4       1139.72       1197.70        67.19 o                         
   7  15   4        254.63        217.95        40.72 o                         
   8  15   4        301.83        291.65        38.76 o                         
  -9  16   4         99.53        104.21        42.50 o                         
  -8  16   4        101.12         70.09        24.57 o                         
  -7  16   4         31.84         19.27        23.08 o                         
  -6  16   4        614.75        634.77        48.92 o                         
  -5  16   4        398.79        386.78        38.67 o                         
  -4  16   4         29.69         21.78        12.28 o                         
  -3  16   4          0.09          6.79         6.78 o                         
  -2  16   4       1063.04       1061.71        37.52 o                         
  -1  16   4       1100.59        988.12        35.10 o                         
   0  16   4         11.87          8.26         8.10 o                         
   1  16   4       1715.58       1676.76        36.76 o                         
   2  16   4       1119.49       1080.85        36.28 o                         
   3  16   4        173.06        176.81        11.59 o                         
   4  16   4        354.95        334.65        33.70 o                         
   5  16   4       1498.22       1573.59        72.78 o                         
   6  16   4        142.73        116.31        22.95 o                         
   7  16   4        114.90        107.23        24.13 o                         
   8  16   4        132.68        118.66        28.98 o                         
  -9  17   4         48.04         46.46        29.49 o                         
  -8  17   4         39.98         97.14        33.96 o                         
  -7  17   4        103.12         69.35        27.44 o                         
  -6  17   4       1036.40       1082.82        64.50 o                         
  -5  17   4       1078.48       1111.00        61.16 o                         
  -4  17   4       1561.38       1625.96        67.88 o                         
  -3  17   4       5050.33       5080.23       141.33 o                         
  -2  17   4         99.70        120.28        17.29 o                         
  -1  17   4        921.81       1018.81        37.01 o                         
   0  17   4         87.92         73.69        14.57 o                         
   1  17   4        851.80        831.34        32.46 o                         
   2  17   4        308.58        307.67        17.39 o                         
   3  17   4       1458.78       1431.46        55.83 o                         
   4  17   4          0.80         10.42        13.70 o                         
   5  17   4        249.75        222.14        27.63 o                         
   6  17   4        158.50        145.37        25.94 o                         
   7  17   4          8.26         15.23        17.20 o                         
   8  17   4        377.10        436.95        62.41 o                         
  -9  18   4          2.00         58.49        45.58 o                         
  -8  18   4         20.09         10.74        24.71 o                         
  -7  18   4          1.15         24.05        28.54 o                         
  -6  18   4         46.04          4.55        17.82 o                         
  -5  18   4        117.61        129.10        26.34 o                         
  -4  18   4         13.16         14.50        16.26 o                         
  -3  18   4       1400.90       1398.84        77.19 o                         
  -2  18   4        202.77        192.08        17.02 o                         
  -1  18   4       2730.46       2866.29        63.84 o                         
   0  18   4         17.97         17.18         7.45 o                         
   1  18   4       2285.99       2401.52        56.60 o                         
   2  18   4        334.81        279.86        17.18 o                         
   3  18   4         49.90         28.58         9.79 o                         
   4  18   4        809.57        794.46        49.23 o                         
   5  18   4        170.03        184.38        27.04 o                         
   6  18   4        494.30        488.18        44.30 o                         
   7  18   4         25.13         -6.82        17.99 o                         
   8  18   4        151.28        153.57        54.63 o                         
  -9  19   4         21.68          8.91        28.96 o                         
  -8  19   4         21.23         42.92        29.16 o                         
  -7  19   4         21.47        -15.67        30.38 o                         
  -6  19   4        230.64        274.09        35.49 o                         
  -5  19   4        327.83        349.84        33.55 o                         
  -4  19   4        429.86        494.62        49.65 o                         
  -3  19   4       2915.67       3072.18       100.65 o                         
  -2  19   4        507.48        464.80        26.98 o                         
  -1  19   4       4637.27       4675.73        84.58 o                         
   0  19   4       3356.33       3310.09        71.04 o                         
   1  19   4       4468.64       4502.86        73.57 o                         
   2  19   4       3893.78       3969.22        74.00 o                         
   3  19   4        979.65        983.21        39.62 o                         
   4  19   4       1815.96       1877.55        62.61 o                         
   5  19   4        232.73        190.62        26.23 o                         
   6  19   4        436.77        430.17        42.67 o                         
   7  19   4         58.28         43.74        25.18 o                         
   8  19   4         78.44         47.45        20.77 o                         
  -8  20   4         74.90         11.74        41.47 o                         
  -7  20   4        205.27        142.08        42.24 o                         
  -6  20   4        123.28        116.14        24.31 o                         
  -5  20   4       2048.16       2061.41       110.77 o                         
  -4  20   4       1308.50       1341.21        82.26 o                         
  -3  20   4        713.11        747.93        49.83 o                         
  -2  20   4       7854.18       8004.62       139.07 o                         
  -1  20   4       1241.47       1244.43        45.98 o                         
   0  20   4       5910.54       5816.54        97.03 o                         
   1  20   4       4665.72       4806.96        72.37 o                         
   2  20   4        293.25        294.72        20.80 o                         
   3  20   4       1530.32       1679.31        52.78 o                         
   4  20   4          5.75         11.93        13.79 o                         
   5  20   4         13.61          8.86        14.83 o                         
   6  20   4        130.42        139.00        35.70 o                         
   7  20   4          1.99         25.62        23.54 o                         
   8  20   4         43.30        -10.44        35.89 o                         
  -8  21   4          3.58         34.69        35.91 o                         
  -7  21   4        103.08         54.47        27.95 o                         
  -6  21   4        778.98        841.55        74.82 o                         
  -5  21   4          3.20         39.27        23.31 o                         
  -4  21   4       3802.12       3849.54       143.70 o                         
  -3  21   4       1090.73       1082.30        61.55 o                         
  -2  21   4       1557.64       1631.89        55.88 o                         
  -1  21   4        244.91        233.83        20.71 o                         
   0  21   4         80.64         83.38        16.67 o                         
   1  21   4        701.33        708.17        29.21 o                         
   2  21   4          6.91          3.28         8.34 o                         
   3  21   4       3517.96       3384.06        70.47 o                         
   4  21   4        875.98        768.83        42.66 o                         
   5  21   4       1222.33       1168.46        65.83 o                         
   6  21   4        255.80        245.59        42.43 o                         
   7  21   4         55.19         71.89        27.30 o                         
  -8  22   4        143.89         72.16        40.61 o                         
  -7  22   4        116.23         46.55        44.31 o                         
  -6  22   4        516.78        585.32        64.51 o                         
  -5  22   4         10.41         40.92        20.49 o                         
  -4  22   4         50.34         48.39        20.05 o                         
  -3  22   4        367.40        307.16        32.40 o                         
  -2  22   4        147.08        180.45        18.73 o                         
  -1  22   4        771.63        781.29        38.16 o                         
   0  22   4         73.72         83.45        14.25 o                         
   1  22   4       1331.81       1297.38        46.59 o                         
   2  22   4         30.98         13.56         9.15 o                         
   3  22   4         83.95         76.62        12.98 o                         
   4  22   4          0.99          9.39        10.25 o                         
   5  22   4        252.91        263.35        34.96 o                         
   6  22   4         81.79         -9.25        23.02 o                         
   7  22   4        212.68        155.57        32.86 o                         
  -7  23   4         32.04         -8.63        18.96 o                         
  -6  23   4          6.98          5.32        20.75 o                         
  -5  23   4         18.34         12.72        20.41 o                         
  -4  23   4         15.18        -10.42        15.05 o                         
  -3  23   4        296.96        335.46        35.26 o                         
  -2  23   4         78.20         40.31        15.20 o                         
  -1  23   4        602.76        690.28        37.03 o                         
   0  23   4        683.69        696.23        32.81 o                         
   1  23   4        766.59        822.02        38.16 o                         
   2  23   4       2106.64       2111.16        69.74 o                         
   3  23   4         37.18         42.79        13.34 o                         
   4  23   4        341.41        381.55        32.70 o                         
   5  23   4         11.63         44.30        23.79 o                         
   6  23   4        137.06        107.84        47.40 o                         
   7  23   4         20.25        -10.08        32.81 o                         
  -7  24   4        123.07        111.25        36.97 o                         
  -6  24   4        640.58        726.04        75.68 o                         
  -5  24   4         62.09         59.99        23.94 o                         
  -4  24   4        648.58        601.13        53.06 o                         
  -3  24   4         91.09         93.41        22.49 o                         
  -2  24   4        555.06        509.35        41.62 o                         
  -1  24   4        937.77        985.11        44.95 o                         
   0  24   4       1083.16       1031.86        41.09 o                         
   1  24   4          2.69          9.67        16.98 o                         
   2  24   4        488.77        475.85        31.37 o                         
   3  24   4        827.92        853.55        41.72 o                         
   4  24   4          3.49          3.14        19.04 o                         
   5  24   4        896.61       1001.63        66.60 o                         
   6  24   4        326.13        351.86        42.55 o                         
   7  24   4        235.15        271.29        67.92 o                         
  -7  25   4          5.26         -0.76        31.28 o                         
  -6  25   4         54.41         58.06        25.03 o                         
  -5  25   4          1.50         15.55        21.90 o                         
  -4  25   4        148.64        114.81        26.54 o                         
  -3  25   4          1.01          3.68        13.94 o                         
  -2  25   4          1.04          8.15        22.54 o                         
  -1  25   4        100.29        109.72        18.58 o                         
   0  25   4         38.50         25.49        12.61 o                         
   1  25   4       1860.92       1740.39        65.82 o                         
   2  25   4        455.47        450.18        29.62 o                         
   3  25   4       1176.64       1070.64        56.62 o                         
   4  25   4        292.44        318.24        35.02 o                         
   5  25   4         91.91        114.36        32.70 o                         
   6  25   4         29.82         25.98        36.99 o                         
   7  25   4         39.52         18.07        39.46 o                         
  -6  26   4        118.08        105.09        32.18 o                         
  -5  26   4         77.78          8.05        21.03 o                         
  -4  26   4        157.93         95.28        23.93 o                         
  -3  26   4        244.29        193.94        30.33 o                         
  -2  26   4         43.86         40.28        36.01 o                         
  -1  26   4        549.94        513.86        30.73 o                         
   0  26   4        100.02         85.52        17.45 o                         
   1  26   4         23.91         20.90        13.11 o                         
   2  26   4          2.84          3.87        11.42 o                         
   3  26   4         60.19          9.37        15.53 o                         
   4  26   4        129.01        146.21        49.23 o                         
   5  26   4          6.75         45.08        68.57 o                         
   6  26   4        124.47        139.48        42.40 o                         
  -6  27   4        101.99         80.92        27.36 o                         
  -5  27   4         47.75         32.54        21.76 o                         
  -4  27   4        527.01        511.25        48.11 o                         
  -3  27   4        596.60        551.90        48.12 o                         
  -2  27   4        102.07        131.60        25.91 o                         
  -1  27   4        664.76        621.36        34.56 o                         
   0  27   4         77.29         83.19        16.18 o                         
   1  27   4        324.11        320.91        31.31 o                         
   2  27   4        697.03        676.37        44.69 o                         
   3  27   4         48.58         80.78        21.30 o                         
   4  27   4        282.48        246.03        44.15 o                         
   5  27   4         61.20         41.45        26.74 o                         
  -6  28   4         39.05         65.18        51.80 o                         
  -5  28   4        283.82        288.41        40.90 o                         
  -4  28   4        831.21        914.70        67.80 o                         
  -3  28   4         24.19         29.35        18.63 o                         
  -2  28   4       3481.33       3531.93        99.67 o                         
  -1  28   4       1174.69       1209.23        58.15 o                         
   0  28   4       3265.29       3283.47        93.20 o                         
   1  28   4       2766.20       2840.33        89.47 o                         
   2  28   4        493.49        457.09        38.88 o                         
   3  28   4       1188.85       1240.65        72.23 o                         
   4  28   4         11.19         12.26        22.72 o                         
   5  28   4         54.54         71.62        31.38 o                         
  -5  29   4          3.05         37.34        24.02 o                         
  -4  29   4       1474.53       1432.13        84.63 o                         
  -3  29   4        833.27        846.46        62.61 o                         
  -2  29   4        149.60        154.65        28.01 o                         
  -1  29   4       1466.82       1496.93        78.42 o                         
   0  29   4        555.66        637.93        43.62 o                         
   1  29   4         47.59         54.63        18.36 o                         
   2  29   4        609.61        639.06        46.63 o                         
   3  29   4        641.36        603.62        50.18 o                         
   4  29   4          8.50         69.10        36.85 o                         
   5  29   4        174.50         99.70        50.77 o                         
  -5  30   4        276.05        189.64        43.64 o                         
  -4  30   4         16.70         28.58        24.49 o                         
  -3  30   4        366.06        335.77        40.46 o                         
  -2  30   4        179.72        176.99        29.55 o                         
  -1  30   4          5.65         23.64        16.21 o                         
   0  30   4         40.89         33.25        15.77 o                         
   1  30   4        156.66        113.02        20.58 o                         
   2  30   4        173.48        148.55        23.66 o                         
   3  30   4          3.27         10.08        48.65 o                         
   4  30   4        242.66        238.81        45.29 o                         
  -5  31   4          1.20         51.79        35.14 o                         
  -4  31   4          7.78          2.56        18.94 o                         
  -3  31   4         30.90         39.90        28.25 o                         
  -2  31   4         27.87         23.88        22.11 o                         
  -1  31   4        331.43        287.16        35.57 o                         
   0  31   4        181.39        166.43        28.98 o                         
   1  31   4        135.73         98.55        24.99 o                         
   2  31   4        133.91        103.01        23.12 o                         
   3  31   4          1.03         -2.67        20.23 o                         
   4  31   4         37.74         12.82        19.74 o                         
  -4  32   4         47.01          7.55        27.55 o                         
  -3  32   4         31.19         61.45        25.25 o                         
  -2  32   4         80.29         67.69        50.30 o                         
  -1  32   4          4.71         66.88        27.34 o                         
   0  32   4        233.03        243.40        33.92 o                         
   1  32   4        122.62        164.02        25.84 o                         
   2  32   4        155.58        124.74        24.19 o                         
   3  32   4        340.06        277.98        54.27 o                         
  -4  33   4        108.71         41.38        22.11 o                         
  -3  33   4          5.99         12.90        23.13 o                         
  -2  33   4          0.45        -29.78        30.19 o                         
  -1  33   4        132.21        139.73        45.77 o                         
   0  33   4          0.75         13.05        20.74 o                         
   1  33   4        296.24        295.20        33.81 o                         
   2  33   4         80.15         20.90        19.65 o                         
   3  33   4        294.11        259.87        51.41 o                         
  -3  34   4          4.31        -16.00        40.98 o                         
  -2  34   4         10.21          0.90        26.94 o                         
  -1  34   4         23.80         12.74        24.92 o                         
   0  34   4          2.06         15.30        28.49 o                         
   1  34   4          7.95         12.79        17.96 o                         
   2  34   4         40.31         42.14        26.04 o                         
  -1  35   4          7.37         34.53        47.62 o                         
   0  35   4          0.26          7.88        31.45 o                         
   1  35   4         87.30         73.14        28.72 o                         
   1  36   4        470.77        432.46        84.83 o                         
 -10   1   5        139.53        114.65        22.61 o                         
  -9   1   5        123.76        133.74        23.02 o                         
  -8   1   5        432.39        461.92        37.43 o                         
  -7   1   5        918.71        937.40        46.77 o                         
  -6   1   5         50.49         51.57        10.57 o                         
  -5   1   5        997.46       1070.36        27.94 o                         
  -4   1   5       9206.63       9366.12       104.85 o                         
  -3   1   5       1810.91       1698.18        33.52 o                         
  -2   1   5      17375.46      17809.43        92.57 o                         
  -1   1   5      16085.14      16339.21       121.18 o                         
   0   1   5       9794.05      10718.97        79.93 o                         
   1   1   5       2506.29       2706.50        44.43 o                         
   2   1   5      11783.41      12237.17       161.39 o                         
   3   1   5        546.09        555.69        24.59 o                         
   4   1   5       8780.83       8764.60       108.35 o                         
   5   1   5       1132.55       1102.54        43.20 o                         
   6   1   5       4328.73       4540.37       212.95 o                         
   7   1   5        819.41        946.29        76.66 o                         
   8   1   5        388.90        429.84        56.49 o                         
   9   1   5        134.09        119.92        35.00 o                         
 -10   2   5          0.29        -16.72        16.72 o                         
  -9   2   5          4.64          8.22        16.76 o                         
  -8   2   5        670.37        636.16        41.96 o                         
  -7   2   5        180.16        174.19        22.17 o                         
  -6   2   5       4212.21       4270.54        75.77 o                         
  -5   2   5       4265.82       4215.97        54.75 o                         
  -4   2   5       6271.08       6604.53        84.11 o                         
  -3   2   5       6806.03       6911.10        84.17 o                         
  -2   2   5        787.21       1045.95        22.73 o                         
  -1   2   5       1742.63       1465.65        26.71 o                         
   0   2   5        141.01        222.12        10.68 o                         
   1   2   5        646.91        527.29        19.66 o                         
   2   2   5       1411.83       1346.45        53.47 o                         
   3   2   5        700.14        678.44        26.73 o                         
   4   2   5        122.14        115.48        12.90 o                         
   5   2   5        177.30        163.86        16.83 o                         
   6   2   5        270.45        294.19        30.82 o                         
   7   2   5         54.06         44.75        21.28 o                         
   8   2   5        576.44        636.02        67.80 o                         
   9   2   5        163.61        192.81        42.82 o                         
 -10   3   5         89.88         41.15        17.03 o                         
  -9   3   5        170.74        161.54        23.39 o                         
  -8   3   5        705.37        728.21        46.20 o                         
  -7   3   5         89.57         76.84        14.23 o                         
  -6   3   5        757.73        783.59        33.67 o                         
  -5   3   5        325.00        285.01        13.85 o                         
  -4   3   5         26.76         28.70         5.64 o                         
  -3   3   5       3891.45       3487.37        74.79 o                         
  -2   3   5       1050.06       1056.67        27.64 o                         
  -1   3   5      15394.78      16060.58       137.75 o                         
   0   3   5       6294.09       5887.82        72.41 o                         
   1   3   5        235.50        200.61        11.79 o                         
   2   3   5       1273.84       1190.20        43.79 o                         
   3   3   5       1572.12       1359.99        34.52 o                         
   4   3   5        572.93        574.35        27.55 o                         
   5   3   5        388.03        368.49        20.26 o                         
   6   3   5        154.33        213.34        26.69 o                         
   7   3   5         92.19         64.03        21.84 o                         
   8   3   5          1.17        -16.27        24.75 o                         
   9   3   5         74.15         35.53        32.77 o                         
 -10   4   5         17.20        -12.02        65.74 o                         
  -9   4   5         91.46         95.87        21.37 o                         
  -8   4   5         58.80         51.87        15.66 o                         
  -7   4   5        370.96        337.72        24.05 o                         
  -6   4   5        461.42        415.91        23.07 o                         
  -5   4   5        296.96        252.67        11.64 o                         
  -4   4   5         11.93         16.53         5.67 o                         
  -3   4   5         91.65        136.86        14.51 o                         
  -2   4   5          6.22         31.66         3.69 o                         
  -1   4   5       1045.85        927.07        23.98 o                         
   0   4   5        512.96        792.94        20.08 o                         
   1   4   5          3.60         25.27         6.21 o                         
   2   4   5        164.11         98.32        12.90 o                         
   3   4   5         84.72         87.47         7.25 o                         
   4   4   5         89.90         79.86         8.24 o                         
   5   4   5          8.38          3.13        11.31 o                         
   6   4   5        156.29        162.07        22.25 o                         
   7   4   5         11.89         22.36        14.43 o                         
   8   4   5         86.64         43.04        23.45 o                         
   9   4   5          0.95        -28.21        28.21 o                         
 -10   5   5        173.38        154.93        36.55 o                         
  -9   5   5        220.10        239.88        29.87 o                         
  -8   5   5       1014.39       1031.45        54.39 o                         
  -7   5   5        600.99        624.78        31.35 o                         
  -6   5   5       1020.07        972.51        35.61 o                         
  -5   5   5       2983.54       2977.35        55.89 o                         
  -4   5   5        150.36        133.44        12.22 o                         
  -3   5   5      24650.14      23754.23       188.37 o                         
  -2   5   5       2430.53       2591.28        28.96 o                         
  -1   5   5      18805.71      18492.83       122.32 o                         
   0   5   5      14261.71      14437.84       170.40 o                         
   1   5   5       4699.94       4888.13        45.70 o                         
   2   5   5       6199.33       5747.89       154.59 o                         
   3   5   5       1414.23       1352.54        34.50 o                         
   4   5   5        839.89        827.17        21.97 o                         
   5   5   5       1252.63       1231.24        58.41 o                         
   6   5   5        660.01        583.25        43.34 o                         
   7   5   5        205.07        201.54        27.38 o                         
   8   5   5         66.70         64.43        22.70 o                         
   9   5   5         71.96         66.29        28.15 o                         
 -10   6   5         39.48         18.19        32.58 o                         
  -9   6   5          1.68          9.93        21.37 o                         
  -8   6   5         35.33         29.23        15.12 o                         
  -7   6   5         49.98         32.62         8.91 o                         
  -6   6   5       1609.65       1494.12        44.19 o                         
  -5   6   5       2116.39       2162.76        51.12 o                         
  -4   6   5         17.52         25.25        13.67 o                         
  -3   6   5         48.34        122.41        19.12 o                         
  -2   6   5       2125.09       2046.05        31.29 o                         
  -1   6   5      12584.52      10739.62        82.00 o                         
   0   6   5       1514.86       1635.06        27.11 o                         
   1   6   5      27539.91      23771.78       416.16 o                         
   2   6   5      13020.62      13365.89       146.81 o                         
   3   6   5      13102.62      12235.95       130.82 o                         
   4   6   5       6412.72       6586.60        86.93 o                         
   5   6   5        992.97       1012.91        52.75 o                         
   6   6   5        214.50        259.29        30.34 o                         
   7   6   5        143.76        154.61        25.36 o                         
   8   6   5         26.32        -16.68        50.41 o                         
   9   6   5        104.55        103.37        36.21 o                         
 -10   7   5          6.27         21.81        30.18 o                         
  -9   7   5        205.55        174.48        30.46 o                         
  -8   7   5          3.07         -2.53        13.23 o                         
  -7   7   5       1303.73       1242.91        43.93 o                         
  -6   7   5        858.77        804.23        32.59 o                         
  -5   7   5       1053.66       1084.57        36.58 o                         
  -4   7   5       8714.33       8465.95       100.89 o                         
  -3   7   5       1455.28       1390.43        48.03 o                         
  -2   7   5        394.68        547.95        13.77 o                         
  -1   7   5       2280.96       2062.18        30.77 o                         
   0   7   5        302.19        236.82        11.21 o                         
   1   7   5        493.45        521.04        19.72 o                         
   2   7   5          3.60          1.96         5.36 o                         
   3   7   5       2161.49       1980.59        63.45 o                         
   4   7   5       2263.62       2272.26        73.90 o                         
   5   7   5        117.55         95.05        17.76 o                         
   6   7   5       1391.42       1445.11        82.53 o                         
   7   7   5        106.30         66.37        27.64 o                         
   8   7   5        109.49        169.49        40.77 o                         
   9   7   5        110.72        -23.16        25.45 o                         
 -10   8   5         32.37         14.72        34.11 o                         
  -9   8   5         37.46          2.08        21.32 o                         
  -8   8   5         45.84         40.73        21.47 o                         
  -7   8   5          2.00         17.11        10.99 o                         
  -6   8   5          0.25         -7.77         7.77 o                         
  -5   8   5       1561.45       1558.76        44.55 o                         
  -4   8   5       2153.12       1901.33        47.66 o                         
  -3   8   5       2334.49       2462.46        64.75 o                         
  -2   8   5       9169.49       8856.97       101.13 o                         
  -1   8   5        653.45        648.26        18.97 o                         
   0   8   5       7608.62       8212.06       176.91 o                         
   1   8   5        404.15        472.98        15.72 o                         
   2   8   5         79.51         73.39         8.95 o                         
   3   8   5       1044.44       1111.80        47.56 o                         
   4   8   5         24.47         25.06        12.83 o                         
   5   8   5       3107.56       2957.45        92.91 o                         
   6   8   5        229.38        260.52        32.68 o                         
   7   8   5        945.27        988.13        62.37 o                         
   8   8   5         25.31         -7.62        68.54 o                         
   9   8   5         57.86         -5.06        21.57 o                         
  -9   9   5         20.29         23.53        31.75 o                         
  -8   9   5        506.05        562.03        43.33 o                         
  -7   9   5        455.26        469.23        28.44 o                         
  -6   9   5        158.52        180.45        17.64 o                         
  -5   9   5       1697.73       1840.59        53.44 o                         
  -4   9   5       1628.95       1596.32        44.21 o                         
  -3   9   5         43.12         76.27        13.26 o                         
  -2   9   5      16611.93      15344.02       155.58 o                         
  -1   9   5       1124.62       1157.93        39.81 o                         
   0   9   5      12094.69      11795.04       265.58 o                         
   1   9   5        268.68        370.90        16.11 o                         
   2   9   5      12549.98      12133.52       163.95 o                         
   3   9   5       1892.28       2048.52        75.31 o                         
   4   9   5       7316.26       7514.85       137.50 o                         
   5   9   5        306.55        343.82        34.05 o                         
   6   9   5       2233.39       2261.99       149.97 o                         
   7   9   5        156.05        235.89        33.49 o                         
   8   9   5        250.36        262.81        36.59 o                         
   9   9   5          2.15        -31.63        35.26 o                         
  -9  10   5         27.25         16.60        20.92 o                         
  -8  10   5        763.91        823.52        45.97 o                         
  -7  10   5         27.59          9.50        12.68 o                         
  -6  10   5       6295.54       6656.89       166.99 o                         
  -5  10   5       3376.70       3462.65        73.45 o                         
  -4  10   5       9275.92       9316.82       104.91 o                         
  -3  10   5      19691.12      19657.28       380.81 o                         
  -2  10   5       1325.68       1467.79        31.91 o                         
  -1  10   5      14701.62      14904.75       164.12 o                         
   0  10   5        836.44        772.30        21.26 o                         
   1  10   5       4536.33       4949.71        58.18 o                         
   2  10   5         11.49         31.64         6.80 o                         
   3  10   5       2880.73       2949.48        60.17 o                         
   4  10   5        384.15        411.93        32.80 o                         
   5  10   5        691.10        750.70        47.45 o                         
   6  10   5        884.27        960.59        59.42 o                         
   7  10   5         12.09         24.79        17.28 o                         
   8  10   5        799.02        983.80        68.77 o                         
   9  10   5         42.14         36.23        35.13 o                         
  -9  11   5         14.20         -4.57        19.52 o                         
  -8  11   5        128.61         82.00        16.73 o                         
  -7  11   5        248.44        287.71        29.77 o                         
  -6  11   5         26.98         32.78        18.54 o                         
  -5  11   5       1249.79       1227.13        43.81 o                         
  -4  11   5        525.91        627.39        35.44 o                         
  -3  11   5        112.36        124.87        16.99 o                         
  -2  11   5        964.42       1129.61        29.63 o                         
  -1  11   5        507.64        449.78        26.42 o                         
   0  11   5          1.86         17.59         3.98 o                         
   1  11   5        711.95        678.96        26.42 o                         
   2  11   5         35.15         16.38         8.79 o                         
   3  11   5       1014.33       1053.78        36.14 o                         
   4  11   5         84.42         34.42        11.37 o                         
   5  11   5        168.36        175.77        23.66 o                         
   6  11   5         56.20         27.02        21.22 o                         
   7  11   5        127.60        130.67        25.15 o                         
   8  11   5         77.29         46.29        24.71 o                         
   9  11   5         34.94         26.81        37.79 o                         
  -9  12   5        274.73        236.84        47.78 o                         
  -8  12   5        350.50        341.98        33.46 o                         
  -7  12   5       1357.52       1269.85        67.84 o                         
  -6  12   5        690.99        646.77        45.93 o                         
  -5  12   5       2041.80       2104.17        81.46 o                         
  -4  12   5       1292.42       1230.29        37.19 o                         
  -3  12   5        645.81        717.10        39.04 o                         
  -2  12   5       3967.64       3796.68        83.27 o                         
  -1  12   5         16.32         18.20         6.93 o                         
   0  12   5       5299.54       5561.65        60.84 o                         
   1  12   5         24.06         23.98        10.62 o                         
   2  12   5       1689.65       2050.56        36.87 o                         
   3  12   5          6.02         -2.92         3.65 o                         
   4  12   5        233.83        280.77        22.48 o                         
   5  12   5         13.58         -5.69        10.76 o                         
   6  12   5         16.00         21.84        17.30 o                         
   7  12   5          2.02         12.13        17.41 o                         
   8  12   5        125.17        117.26        29.39 o                         
   9  12   5          0.16        -18.81        32.36 o                         
  -9  13   5          8.76         56.90        33.47 o                         
  -8  13   5        181.48        138.81        23.16 o                         
  -7  13   5         38.52         36.55        16.14 o                         
  -6  13   5         10.82         -2.47        13.20 o                         
  -5  13   5       1271.91       1297.56        62.44 o                         
  -4  13   5         19.85         30.35        11.89 o                         
  -3  13   5      13693.22      13768.60       156.69 o                         
  -2  13   5        408.89        338.05        35.13 o                         
  -1  13   5      17317.47      17015.56       183.21 o                         
   0  13   5       3822.38       3837.24        50.71 o                         
   1  13   5       1652.11       1435.61        38.93 o                         
   2  13   5        380.85        319.47        32.44 o                         
   3  13   5         80.44         58.00        18.33 o                         
   4  13   5        762.44        676.76        34.82 o                         
   5  13   5        240.42        255.66        28.65 o                         
   6  13   5        961.37        924.46        59.88 o                         
   7  13   5          1.36         19.14        20.48 o                         
   8  13   5        167.99         77.10        24.83 o                         
  -9  14   5         52.70         54.31        31.46 o                         
  -8  14   5         61.56         94.00        29.11 o                         
  -7  14   5         33.98         36.90        18.63 o                         
  -6  14   5         44.24        105.23        18.28 o                         
  -5  14   5        217.04        238.58        29.39 o                         
  -4  14   5       3140.59       3241.61        94.58 o                         
  -3  14   5         23.90         16.63        11.20 o                         
  -2  14   5      14004.46      13538.85       192.71 o                         
  -1  14   5      16682.13      16847.79       153.62 o                         
   0  14   5       1267.34       1270.31        45.41 o                         
   1  14   5      35102.14      34024.50       231.85 o                         
   2  14   5       2161.82       2139.08        47.46 o                         
   3  14   5       6822.24       6907.52        86.28 o                         
   4  14   5       3379.60       3331.87        76.44 o                         
   5  14   5        186.70        191.99        25.55 o                         
   6  14   5        360.87        453.56        43.13 o                         
   7  14   5          8.04         20.79        19.43 o                         
   8  14   5         14.89         12.35        22.97 o                         
  -9  15   5          0.01        -31.06        31.06 o                         
  -8  15   5         30.74         16.76        19.78 o                         
  -7  15   5        279.11        245.69        32.99 o                         
  -6  15   5        751.36        752.47        51.92 o                         
  -5  15   5        149.45        110.13        21.03 o                         
  -4  15   5        775.46        786.78        46.51 o                         
  -3  15   5       1930.11       1893.11        50.66 o                         
  -2  15   5        458.18        410.87        21.84 o                         
  -1  15   5       2112.30       2195.14        52.24 o                         
   0  15   5      11605.24      11128.16       138.25 o                         
   1  15   5       2241.39       2314.17        45.59 o                         
   2  15   5       6185.37       5964.17        81.17 o                         
   3  15   5       3563.75       3705.90        63.48 o                         
   4  15   5        541.63        554.46        30.75 o                         
   5  15   5       1397.25       1486.19        71.26 o                         
   6  15   5          3.64         24.59        14.38 o                         
   7  15   5          0.70          1.09        20.23 o                         
   8  15   5          5.65        -21.82        21.82 o                         
  -8  16   5        205.60        232.29        42.70 o                         
  -7  16   5          0.01         23.67        18.22 o                         
  -6  16   5         50.13         55.00        19.83 o                         
  -5  16   5        428.02        439.55        38.97 o                         
  -4  16   5        674.79        643.02        42.83 o                         
  -3  16   5       1946.29       1922.78        59.19 o                         
  -2  16   5       3718.73       3708.81        74.98 o                         
  -1  16   5        155.27        207.91        17.29 o                         
   0  16   5        872.59        753.86        44.73 o                         
   1  16   5         19.01         28.70         5.45 o                         
   2  16   5         12.85          9.94         6.47 o                         
   3  16   5       3020.27       3199.32        59.59 o                         
   4  16   5        174.60        186.58        24.34 o                         
   5  16   5       3024.59       2974.37       100.59 o                         
   6  16   5         15.66         35.15        17.08 o                         
   7  16   5        685.93        713.82        58.00 o                         
   8  16   5         29.91         -0.27        25.81 o                         
  -8  17   5        210.52        222.69        74.59 o                         
  -7  17   5         49.33         24.51        18.59 o                         
  -6  17   5        396.11        409.32        41.38 o                         
  -5  17   5          7.62         22.44        16.57 o                         
  -4  17   5          7.14         10.48        14.23 o                         
  -3  17   5        190.02        194.70        16.40 o                         
  -2  17   5         59.97         54.77        10.37 o                         
  -1  17   5        202.61        195.15        16.39 o                         
   0  17   5       1046.29       1093.22        39.36 o                         
   1  17   5       1896.95       1936.93        44.20 o                         
   2  17   5        645.86        621.27        29.16 o                         
   3  17   5        350.40        376.03        21.13 o                         
   4  17   5        408.75        424.56        36.48 o                         
   5  17   5          0.72         18.65        24.40 o                         
   6  17   5         51.68         93.64        22.75 o                         
   7  17   5         67.23         45.44        20.50 o                         
   8  17   5         10.61         -5.84        14.62 o                         
  -8  18   5        237.36        304.86        50.97 o                         
  -7  18   5         78.26         90.62        27.72 o                         
  -6  18   5       2589.59       2902.09       107.32 o                         
  -5  18   5        880.38        915.50        57.59 o                         
  -4  18   5       2160.49       2325.76        84.56 o                         
  -3  18   5       4581.59       4676.16       139.83 o                         
  -2  18   5          6.00         11.81         8.60 o                         
  -1  18   5       5094.57       5339.62        88.77 o                         
   0  18   5         84.58        113.18        18.34 o                         
   1  18   5       2340.38       2450.59        64.22 o                         
   2  18   5          8.35         -3.49         7.41 o                         
   3  18   5       1304.13       1335.92        46.05 o                         
   4  18   5         14.69         17.09        12.37 o                         
   5  18   5        911.56        928.36        58.11 o                         
   6  18   5        373.03        340.19        39.23 o                         
   7  18   5        142.84         99.24        43.14 o                         
   8  18   5        172.76        170.10        60.83 o                         
  -9  19   5         31.18         74.23        41.98 o                         
  -8  19   5          0.03        -25.36        25.36 o                         
  -7  19   5        916.26       1008.94        87.40 o                         
  -6  19   5        294.70        314.72        36.64 o                         
  -5  19   5       3897.78       4004.30       122.14 o                         
  -4  19   5       3347.47       3338.64       104.89 o                         
  -3  19   5       2542.92       2663.53       107.93 o                         
  -2  19   5       3281.82       3140.83        70.24 o                         
  -1  19   5       1976.95       2117.34        57.90 o                         
   0  19   5        825.18        823.80        35.67 o                         
   1  19   5         60.38         29.58        12.11 o                         
   2  19   5          3.85         -4.92         9.01 o                         
   3  19   5          1.51         -1.31        10.56 o                         
   4  19   5         47.31         51.29        17.54 o                         
   5  19   5        147.97        109.35        21.27 o                         
   6  19   5          9.59        -15.95        15.95 o                         
   7  19   5        297.63        271.22        37.96 o                         
   8  19   5         29.29        106.02        62.64 o                         
  -8  20   5         99.97         86.05        33.30 o                         
  -7  20   5        402.74        403.71        57.48 o                         
  -6  20   5         51.18         25.55        25.72 o                         
  -5  20   5        328.14        284.58        38.35 o                         
  -4  20   5        641.97        734.70        64.94 o                         
  -3  20   5         35.22         59.52        19.27 o                         
  -2  20   5       1973.42       1940.83        56.71 o                         
  -1  20   5        680.16        647.88        33.34 o                         
   0  20   5       2531.40       2527.06        64.37 o                         
   1  20   5        587.80        536.19        37.03 o                         
   2  20   5       1704.83       1703.39        50.13 o                         
   3  20   5        276.28        276.62        22.04 o                         
   4  20   5        111.05         78.96        15.56 o                         
   5  20   5         83.32         81.51        19.73 o                         
   6  20   5          2.28         10.73        16.07 o                         
   7  20   5          0.13         -6.48        21.41 o                         
  -8  21   5          6.32          3.54        30.40 o                         
  -7  21   5         76.52         94.25        32.34 o                         
  -6  21   5        140.78         82.26        22.89 o                         
  -5  21   5          0.35         14.20        22.38 o                         
  -4  21   5        334.44        291.05        47.58 o                         
  -3  21   5        328.89        388.41        38.37 o                         
  -2  21   5          7.91         39.29        18.16 o                         
  -1  21   5        870.53        774.85        37.48 o                         
   0  21   5         43.94         39.54        16.30 o                         
   1  21   5        111.40        159.00        20.89 o                         
   2  21   5        391.65        403.88        27.80 o                         
   3  21   5        339.79        369.96        26.61 o                         
   4  21   5        388.35        382.53        30.73 o                         
   5  21   5         80.84        100.05        21.34 o                         
   6  21   5        429.58        417.99        61.17 o                         
   7  21   5          1.04         33.46        28.89 o                         
  -8  22   5         21.87        123.85        54.27 o                         
  -7  22   5         49.03         32.55        26.81 o                         
  -6  22   5         65.05         13.97        22.25 o                         
  -5  22   5        146.28        140.10        33.25 o                         
  -4  22   5       1286.53       1294.60        87.68 o                         
  -3  22   5        118.93        114.46        22.21 o                         
  -2  22   5       5791.07       6140.98       186.81 o                         
  -1  22   5       2284.32       2469.95        67.79 o                         
   0  22   5       1458.03       1454.69        51.37 o                         
   1  22   5       3164.32       3288.61        85.71 o                         
   2  22   5        645.25        661.21        36.00 o                         
   3  22   5        243.49        231.00        18.73 o                         
   4  22   5        826.51        801.20        44.37 o                         
   5  22   5        131.44        107.47        20.80 o                         
   6  22   5         61.84        -17.51        27.15 o                         
   7  22   5        111.82        162.84        33.33 o                         
  -7  23   5         17.86         34.67        29.51 o                         
  -6  23   5        127.87        106.59        31.42 o                         
  -5  23   5          9.27         -6.98        18.09 o                         
  -4  23   5        376.00        362.17        41.51 o                         
  -3  23   5        596.68        655.25        48.91 o                         
  -2  23   5        741.86        744.70        52.28 o                         
  -1  23   5        770.39        792.22        40.25 o                         
   0  23   5       7755.60       7935.99       122.30 o                         
   1  23   5        442.79        473.23        34.77 o                         
   2  23   5       5230.59       5380.02       102.22 o                         
   3  23   5       1524.63       1592.16        58.08 o                         
   4  23   5        845.09        909.45        44.01 o                         
   5  23   5        307.73        248.88        33.54 o                         
   6  23   5         34.88         28.15        20.50 o                         
   7  23   5         12.17         37.79        32.68 o                         
  -7  24   5          2.61         15.54        26.64 o                         
  -6  24   5         53.38         23.89        28.00 o                         
  -5  24   5         24.63         22.05        20.64 o                         
  -4  24   5        148.53        107.25        25.21 o                         
  -3  24   5         14.88          0.16        16.56 o                         
  -2  24   5       1150.50       1203.95        64.23 o                         
  -1  24   5         18.77         25.41        10.59 o                         
   0  24   5        402.73        424.01        38.68 o                         
   1  24   5          2.12          5.25        11.73 o                         
   2  24   5          8.26          1.05        16.12 o                         
   3  24   5        255.11        295.28        26.71 o                         
   4  24   5         60.85         73.49        19.99 o                         
   5  24   5        371.85        357.89        52.80 o                         
   6  24   5          0.06         30.80        19.39 o                         
   7  24   5        133.20        106.55        44.11 o                         
  -7  25   5         25.33         -5.31        30.29 o                         
  -6  25   5         31.60         18.98        21.59 o                         
  -5  25   5         64.99         33.42        18.19 o                         
  -4  25   5         95.81        105.23        23.53 o                         
  -3  25   5        146.94        111.67        21.47 o                         
  -2  25   5        303.38        299.54        34.94 o                         
  -1  25   5        351.26        326.86        26.43 o                         
   0  25   5        428.85        406.23        32.58 o                         
   1  25   5         66.76         58.18        13.51 o                         
   2  25   5        445.43        480.63        32.49 o                         
   3  25   5          0.81         16.39        12.97 o                         
   4  25   5        516.87        577.01        49.23 o                         
   5  25   5         19.52         12.21        40.82 o                         
   6  25   5         75.05         13.59        24.49 o                         
  -6  26   5         40.98         36.61        21.21 o                         
  -5  26   5        112.36        132.51        30.20 o                         
  -4  26   5         42.99         66.11        24.01 o                         
  -3  26   5        469.14        455.17        43.99 o                         
  -2  26   5       1301.44       1340.06        72.12 o                         
  -1  26   5          5.78         15.50        12.84 o                         
   0  26   5       1214.49       1262.78        56.58 o                         
   1  26   5         24.66         11.02        12.06 o                         
   2  26   5         52.13         54.66        13.21 o                         
   3  26   5         37.75         28.68        15.82 o                         
   4  26   5         10.37          8.12        16.66 o                         
   5  26   5        218.51        206.41        42.73 o                         
  -6  27   5        239.71        271.10        44.07 o                         
  -5  27   5        710.26        758.13        64.93 o                         
  -4  27   5       1607.29       1630.01        88.35 o                         
  -3  27   5        186.22        213.50        34.19 o                         
  -2  27   5       1107.78       1127.83        66.89 o                         
  -1  27   5         49.97         49.41        18.48 o                         
   0  27   5          4.91         -8.66        10.74 o                         
   1  27   5        213.81        198.29        21.34 o                         
   2  27   5         28.46         28.89        21.15 o                         
   3  27   5        300.31        288.42        34.11 o                         
   4  27   5          1.52         27.53        33.10 o                         
   5  27   5          3.03          2.39        22.73 o                         
  -6  28   5         27.95        -21.78        29.15 o                         
  -5  28   5          1.69         -4.39        19.06 o                         
  -4  28   5          0.60        -12.98        22.04 o                         
  -3  28   5         52.21         38.79        18.25 o                         
  -2  28   5        227.42        172.59        30.06 o                         
  -1  28   5          0.67         11.15        14.13 o                         
   0  28   5        268.95        236.85        26.44 o                         
   1  28   5          0.71          0.37        16.44 o                         
   2  28   5          7.53         -2.12        14.00 o                         
   3  28   5         21.20         12.18        16.30 o                         
   4  28   5          8.97         23.95        23.17 o                         
   5  28   5         32.50         20.45        29.69 o                         
  -6  29   5         26.25         53.67        41.46 o                         
  -5  29   5        120.47        130.56        29.48 o                         
  -4  29   5        231.13        229.82        37.94 o                         
  -3  29   5         33.66         39.53        17.83 o                         
  -2  29   5        165.78        147.27        23.04 o                         
  -1  29   5        107.12         86.98        22.64 o                         
   0  29   5        291.36        226.29        25.52 o                         
   1  29   5         16.33        -15.26        15.26 o                         
   2  29   5        149.03        107.45        20.00 o                         
   3  29   5         10.52          3.15        16.85 o                         
   4  29   5        126.07         44.52        28.57 o                         
  -5  30   5         33.13         14.96        22.71 o                         
  -4  30   5          5.53         27.30        22.64 o                         
  -3  30   5         61.72         32.78        16.55 o                         
  -2  30   5        286.86        320.79        46.65 o                         
  -1  30   5          0.77          7.69        15.67 o                         
   0  30   5        188.37        185.60        32.88 o                         
   1  30   5          2.61          7.51        13.97 o                         
   2  30   5          1.98         23.27        15.79 o                         
   3  30   5        114.70        110.61        25.34 o                         
   4  30   5          0.90          3.23        21.73 o                         
  -5  31   5         63.31         40.60        40.26 o                         
  -4  31   5        189.23        131.95        31.98 o                         
  -3  31   5         29.57          7.41        22.27 o                         
  -2  31   5         29.96         16.74        33.15 o                         
  -1  31   5         20.50         38.77        20.54 o                         
   0  31   5        519.91        479.89        47.83 o                         
   1  31   5        107.17        122.79        22.96 o                         
   2  31   5        465.60        410.13        39.31 o                         
   3  31   5        559.53        561.16        66.79 o                         
  -4  32   5          6.60         51.42        31.91 o                         
  -3  32   5          4.02          1.70        19.74 o                         
  -2  32   5         15.89         45.62        20.84 o                         
  -1  32   5         13.56         44.32        23.26 o                         
   0  32   5          1.65         14.55        17.17 o                         
   1  32   5         27.54         56.82        20.08 o                         
   2  32   5        200.33        205.77        28.65 o                         
   3  32   5          8.61          2.35        25.79 o                         
  -4  33   5          1.11         31.22        30.18 o                         
  -3  33   5         18.45        -23.93        33.08 o                         
  -2  33   5          3.99         59.95        26.92 o                         
  -1  33   5         15.35         34.86        26.97 o                         
   0  33   5        177.74        112.11        24.52 o                         
   1  33   5         58.33         71.85        44.38 o                         
   2  33   5        123.96        106.35        25.84 o                         
  -2  34   5        455.74        373.03        82.97 o                         
  -1  34   5        168.27         77.45        64.74 o                         
   0  34   5         81.21        108.85        27.49 o                         
   1  34   5        289.76        208.78        39.48 o                         
   2  34   5         73.87         37.12        19.84 o                         
   1  35   5         34.63         47.05        31.06 o                         
 -10   0   6          0.54         -0.21        18.76 o                         
  -9   0   6        153.83        145.69        35.32 o                         
  -8   0   6        100.98         75.71        25.28 o                         
  -7   0   6       1202.01       1374.15        83.88 o                         
  -6   0   6        395.43        370.46        40.85 o                         
  -5   0   6       2978.55       2676.98        63.40 o                         
  -4   0   6       1730.17       1681.15        53.99 o                         
  -3   0   6       8249.11       7530.28       108.60 o                         
  -2   0   6        105.48        156.49        15.20 o                         
  -1   0   6      55508.98      48324.18       297.60 o                         
   0   0   6         78.20        206.40        22.91 o                         
   1   0   6      66760.39      54312.52       941.19 o                         
   2   0   6       6008.34       4776.54       363.30 o                         
   3   0   6      15737.51      16005.92       309.32 o                         
   4   0   6       1030.80       1183.29        57.84 o                         
   5   0   6        325.08        422.83        39.05 o                         
   6   0   6         20.98         41.55        26.30 o                         
   7   0   6        249.97        440.82        81.12 o                         
   8   0   6        140.03        156.70        57.68 o                         
   9   0   6         54.77         84.01        50.83 o                         
 -10   1   6          6.15        -10.37        20.19 o                         
  -9   1   6        124.67        119.50        22.28 o                         
  -8   1   6         42.69         40.27        15.94 o                         
  -7   1   6        173.52        197.21        27.85 o                         
  -6   1   6         40.81         28.65         8.29 o                         
  -5   1   6        400.15        413.28        17.23 o                         
  -4   1   6        446.09        510.11        20.74 o                         
  -3   1   6       3305.58       3741.74        53.47 o                         
  -2   1   6        238.77        322.40        12.28 o                         
  -1   1   6      18506.84      19068.12       182.73 o                         
   0   1   6       2691.83       2440.66        65.77 o                         
   1   1   6       4240.02       3797.80        52.64 o                         
   2   1   6         34.93         10.82         4.22 o                         
   3   1   6       9070.73       8628.84       160.84 o                         
   4   1   6        536.88        509.38        27.12 o                         
   5   1   6       2337.52       2599.51        66.99 o                         
   6   1   6        799.31        935.72        72.24 o                         
   7   1   6        239.71        297.87        47.44 o                         
   8   1   6          1.24        -17.32        24.78 o                         
   9   1   6         11.73         14.98        27.55 o                         
 -10   2   6         12.01         32.17        15.69 o                         
  -9   2   6         99.01        100.29        22.56 o                         
  -8   2   6          2.86          0.38        11.69 o                         
  -7   2   6        720.45        618.03        40.12 o                         
  -6   2   6        486.47        487.85        26.14 o                         
  -5   2   6       1949.40       1872.42        36.05 o                         
  -4   2   6       1011.64       1083.90        30.83 o                         
  -3   2   6       2851.61       2622.40        43.86 o                         
  -2   2   6        565.17        603.67        19.27 o                         
  -1   2   6       1494.51       1320.63        27.13 o                         
   0   2   6        107.24        146.37        13.54 o                         
   1   2   6       4020.41       4130.92        53.94 o                         
   2   2   6       1129.14        991.29        74.25 o                         
   3   2   6       5253.39       5381.98       128.92 o                         
   4   2   6         68.12         72.25        11.11 o                         
   5   2   6       1373.88       1309.26        47.37 o                         
   6   2   6        208.93        148.62        26.57 o                         
   7   2   6         90.81        109.11        30.48 o                         
   8   2   6        143.61        137.22        36.56 o                         
   9   2   6          9.95         22.40        23.71 o                         
 -10   3   6         47.05         70.18        30.72 o                         
  -9   3   6        155.97        110.61        21.11 o                         
  -8   3   6        294.70        280.76        29.44 o                         
  -7   3   6         51.57         38.76        11.47 o                         
  -6   3   6          0.16         16.20         9.69 o                         
  -5   3   6         88.60         79.03        11.80 o                         
  -4   3   6      11984.25      11268.83       152.76 o                         
  -3   3   6       3804.23       4027.68        52.42 o                         
  -2   3   6      26697.81      26280.53       303.99 o                         
  -1   3   6      22125.88      23544.01       126.60 o                         
   0   3   6       6321.98       6316.64        76.85 o                         
   1   3   6       9401.99      10494.05       304.01 o                         
   2   3   6         52.40         78.47         7.07 o                         
   3   3   6       1252.79       1198.13        27.69 o                         
   4   3   6         14.58         24.56         7.37 o                         
   5   3   6       2526.75       2510.00        98.27 o                         
   6   3   6          5.68         18.58        15.25 o                         
   7   3   6        755.15        820.85        74.41 o                         
   8   3   6         52.18         74.36        26.70 o                         
   9   3   6        101.26        114.87        46.62 o                         
 -10   4   6         80.10         32.65        20.25 o                         
  -9   4   6         37.03         36.63        15.55 o                         
  -8   4   6        858.32        895.31        51.40 o                         
  -7   4   6        123.85        139.54        23.94 o                         
  -6   4   6       5489.40       5428.97       115.91 o                         
  -5   4   6       4746.67       4806.63        84.70 o                         
  -4   4   6       5307.70       5203.85        97.34 o                         
  -3   4   6      20255.11      19608.51       334.39 o                         
  -2   4   6       7771.69       8334.55        70.69 o                         
  -1   4   6       7556.62       7790.64        73.63 o                         
   0   4   6      46955.23      44012.33       227.71 o                         
   1   4   6       2291.88       2697.24        42.46 o                         
   2   4   6      24992.20      24892.77       191.86 o                         
   3   4   6       6161.02       6634.21       142.72 o                         
   4   4   6       8561.73       8836.46       108.16 o                         
   5   4   6        326.17        371.56        32.77 o                         
   6   4   6       2857.77       3204.06       145.68 o                         
   7   4   6         24.84        -11.79        26.09 o                         
   8   4   6        807.10       1039.63        88.85 o                         
   9   4   6          5.28        -46.69        52.87 o                         
 -10   5   6          0.09         34.33        45.55 o                         
  -9   5   6         11.25         37.30        20.91 o                         
  -8   5   6          0.58         -8.39        12.27 o                         
  -7   5   6        515.60        572.40        38.03 o                         
  -6   5   6        893.09        927.43        37.35 o                         
  -5   5   6       3019.05       3036.51        67.46 o                         
  -4   5   6      16549.56      16434.37       291.58 o                         
  -3   5   6        146.05        158.48        16.45 o                         
  -2   5   6      30710.75      29596.45       135.88 o                         
  -1   5   6      11918.21      12184.27       105.69 o                         
   0   5   6      11813.83      11086.93       134.57 o                         
   1   5   6       6829.90       6676.02        67.13 o                         
   2   5   6          3.45         25.57         8.78 o                         
   3   5   6        165.92         95.14         9.93 o                         
   4   5   6        171.09        181.80        15.65 o                         
   5   5   6          0.84         19.78        10.70 o                         
   6   5   6          0.12         32.29        18.34 o                         
   7   5   6          0.93         15.80        25.55 o                         
   8   5   6         18.12         13.05        23.09 o                         
   9   5   6         22.84         61.08        44.12 o                         
 -10   6   6         35.92         -8.58        37.47 o                         
  -9   6   6        270.74        242.34        37.78 o                         
  -8   6   6         38.04         22.08        10.16 o                         
  -7   6   6        969.90        878.82        39.37 o                         
  -6   6   6         33.40         40.13         9.63 o                         
  -5   6   6        219.10        231.93        17.95 o                         
  -4   6   6        962.04        999.41        39.94 o                         
  -3   6   6        158.07        133.11        10.77 o                         
  -2   6   6         74.48         39.84         9.80 o                         
  -1   6   6        477.87        480.36        16.96 o                         
   0   6   6         64.45         77.92         6.57 o                         
   1   6   6        131.50         36.37         9.63 o                         
   2   6   6       2185.88       2214.30        60.07 o                         
   3   6   6        212.16        218.38        14.53 o                         
   4   6   6       2452.48       2532.96        77.94 o                         
   5   6   6          3.08          7.15        11.13 o                         
   6   6   6       1582.92       1608.86        73.89 o                         
   7   6   6          0.46         -1.03        24.53 o                         
   8   6   6        462.54        473.85        59.89 o                         
   9   6   6          3.79         41.79        34.34 o                         
  -9   7   6         32.79         55.23        23.76 o                         
  -8   7   6         92.25         64.79        21.70 o                         
  -7   7   6         65.55         21.75        11.79 o                         
  -6   7   6       1377.52       1329.89        46.22 o                         
  -5   7   6        337.38        329.16        21.33 o                         
  -4   7   6      11053.84      11194.21       152.38 o                         
  -3   7   6       5290.60       5475.31        73.49 o                         
  -2   7   6      14650.65      14878.75       117.40 o                         
  -1   7   6       6054.04       5926.85        91.87 o                         
   0   7   6       1028.62       1103.07        23.44 o                         
   1   7   6         48.16         18.22         6.85 o                         
   2   7   6       1435.55       1551.84        51.14 o                         
   3   7   6       3100.98       2850.82       146.38 o                         
   4   7   6       2865.25       2910.56        86.69 o                         
   5   7   6       1246.92       1424.42        65.86 o                         
   6   7   6        221.69        260.81        32.14 o                         
   7   7   6         17.06         28.18        14.25 o                         
   8   7   6         30.15          4.76        21.38 o                         
   9   7   6          1.20          0.73        32.64 o                         
  -9   8   6        111.38         65.32        35.73 o                         
  -8   8   6        176.05        129.91        27.54 o                         
  -7   8   6        783.63        800.04        39.26 o                         
  -6   8   6       2022.99       2027.61        57.47 o                         
  -5   8   6        996.98       1027.65        39.10 o                         
  -4   8   6       1496.46       1561.46        57.72 o                         
  -3   8   6       1010.72       1033.46        28.65 o                         
  -2   8   6        691.13        717.04        38.27 o                         
  -1   8   6      12863.14      12786.58       135.04 o                         
   0   8   6         11.57         32.96         6.25 o                         
   1   8   6      26530.45      25646.97       277.84 o                         
   2   8   6       3395.78       3298.53        74.09 o                         
   3   8   6       5203.91       5686.77       109.92 o                         
   4   8   6       2314.04       2163.74        75.70 o                         
   5   8   6         24.23         30.77        16.61 o                         
   6   8   6         45.91         24.92        14.67 o                         
   7   8   6        270.39        294.98        35.54 o                         
   8   8   6         30.36        -26.33        26.33 o                         
  -9   9   6         36.68         52.95        29.43 o                         
  -8   9   6        341.39        387.17        54.37 o                         
  -7   9   6          0.05         13.76        12.90 o                         
  -6   9   6        824.33        856.73        38.05 o                         
  -5   9   6        282.08        294.02        21.65 o                         
  -4   9   6        224.54        223.52        24.28 o                         
  -3   9   6          3.25          6.56         6.36 o                         
  -2   9   6       4628.56       4591.92        79.83 o                         
  -1   9   6         11.83         18.41         4.36 o                         
   0   9   6      13712.21      13049.60       121.18 o                         
   1   9   6       1267.02       1013.13        28.88 o                         
   2   9   6       7573.10       7027.75       122.95 o                         
   3   9   6       6487.91       6687.63       167.05 o                         
   4   9   6         57.53         85.17        18.03 o                         
   5   9   6       2502.06       2750.23        95.26 o                         
   6   9   6        164.39        153.60        23.09 o                         
   7   9   6        228.16        300.50        37.69 o                         
   8   9   6         74.50         63.04        25.37 o                         
  -9  10   6          6.28        -21.12        22.25 o                         
  -8  10   6        226.80        217.27        34.68 o                         
  -7  10   6         61.59         35.22        15.09 o                         
  -6  10   6        556.59        554.46        42.30 o                         
  -5  10   6       1331.28       1425.24        47.03 o                         
  -4  10   6       2426.66       2544.18        77.57 o                         
  -3  10   6       2905.62       3288.77        50.22 o                         
  -2  10   6       4940.54       4854.87       103.70 o                         
  -1  10   6       4435.72       4867.45        87.13 o                         
   0  10   6        291.28        292.38        14.85 o                         
   1  10   6       3707.74       3920.12        46.53 o                         
   2  10   6       1778.27       1764.10        44.16 o                         
   3  10   6       1108.83       1077.80        50.91 o                         
   4  10   6        744.71        787.03        46.45 o                         
   5  10   6        940.81        965.64        54.89 o                         
   6  10   6         24.31         48.49        17.79 o                         
   7  10   6         22.68         46.96        19.90 o                         
   8  10   6          7.97        -11.12        41.17 o                         
  -9  11   6        239.07        157.05        67.36 o                         
  -8  11   6        322.06        304.95        40.79 o                         
  -7  11   6         89.25         80.02        16.41 o                         
  -6  11   6        199.94        219.87        28.08 o                         
  -5  11   6          1.48         32.83        16.54 o                         
  -4  11   6        362.81        414.91        32.94 o                         
  -3  11   6        232.26        231.85        15.71 o                         
  -2  11   6       6428.91       6649.33        89.85 o                         
  -1  11   6        993.62        973.41        39.79 o                         
   0  11   6         27.29         22.20         5.78 o                         
   1  11   6       3655.18       3836.54        56.32 o                         
   2  11   6        274.01        262.20        17.65 o                         
   3  11   6       7958.17       8261.77       105.38 o                         
   4  11   6         95.46         69.81        13.17 o                         
   5  11   6       5656.31       5874.92       137.67 o                         
   6  11   6          3.25         14.57        22.69 o                         
   7  11   6       1089.56       1142.15        70.20 o                         
   8  11   6          0.40          0.77        23.53 o                         
  -9  12   6         23.86        -15.00        42.62 o                         
  -8  12   6         78.70         73.21        18.36 o                         
  -7  12   6         45.09         19.37        17.50 o                         
  -6  12   6        910.46        906.58        59.43 o                         
  -5  12   6        271.77        281.09        30.77 o                         
  -4  12   6        387.48        393.59        32.79 o                         
  -3  12   6       5228.95       5071.27        84.04 o                         
  -2  12   6       6087.34       5882.19        73.67 o                         
  -1  12   6        121.66         74.41        10.52 o                         
   0  12   6      14544.18      14111.07       135.32 o                         
   1  12   6       8976.72       8632.50       100.51 o                         
   2  12   6       2666.38       2609.07        45.49 o                         
   3  12   6        568.55        591.37        28.98 o                         
   4  12   6          3.20          7.54         8.64 o                         
   5  12   6         17.97         18.35        11.64 o                         
   6  12   6         22.79         21.63        17.20 o                         
   7  12   6        147.09        117.02        26.79 o                         
   8  12   6        232.73        234.67        36.77 o                         
  -9  13   6         42.58         63.46        48.48 o                         
  -8  13   6         63.62         74.65        20.46 o                         
  -7  13   6        604.28        544.84        46.88 o                         
  -6  13   6        726.00        737.19        51.90 o                         
  -5  13   6        754.11        691.01        46.78 o                         
  -4  13   6       3934.70       3888.68       103.34 o                         
  -3  13   6        587.70        653.41        31.55 o                         
  -2  13   6       8681.31       8120.31        90.91 o                         
  -1  13   6      12339.21      13170.73       182.54 o                         
   0  13   6         68.74         91.70         8.32 o                         
   1  13   6       6791.67       7011.89        91.48 o                         
   2  13   6       1112.62       1201.71        30.77 o                         
   3  13   6       2722.72       2752.78        55.98 o                         
   4  13   6        285.81        300.90        25.50 o                         
   5  13   6        640.45        612.99        46.61 o                         
   6  13   6         48.90         49.47        17.39 o                         
   7  13   6        535.72        627.75        54.50 o                         
   8  13   6         60.60         43.77        30.88 o                         
  -9  14   6         23.64          7.61        34.24 o                         
  -8  14   6         39.14         60.37        17.27 o                         
  -7  14   6          7.00         17.21        22.13 o                         
  -6  14   6        123.10         92.61        22.73 o                         
  -5  14   6        769.17        824.51        50.96 o                         
  -4  14   6        249.16        253.76        25.30 o                         
  -3  14   6       4669.81       4655.27        83.52 o                         
  -2  14   6        834.92        806.75        29.75 o                         
  -1  14   6       2389.40       2352.91       100.32 o                         
   0  14   6        198.53        231.44        13.12 o                         
   1  14   6        178.82        153.10        14.12 o                         
   2  14   6        887.56        910.07        32.57 o                         
   3  14   6        324.70        281.65        19.19 o                         
   4  14   6       1962.06       1918.96        61.88 o                         
   5  14   6         21.64         23.51        14.72 o                         
   6  14   6       1085.93       1047.49        66.26 o                         
   7  14   6          8.80        -15.54        15.76 o                         
   8  14   6        157.79        128.16        29.65 o                         
  -8  15   6         52.20         10.93        17.57 o                         
  -7  15   6         58.32         30.49        21.61 o                         
  -6  15   6        839.94        946.15        60.05 o                         
  -5  15   6         60.19         42.28        14.89 o                         
  -4  15   6       6618.24       6984.55       141.54 o                         
  -3  15   6       1417.50       1478.78        48.12 o                         
  -2  15   6      10251.86       9768.90       113.22 o                         
  -1  15   6       2803.28       3041.36        62.96 o                         
   0  15   6       5832.04       5544.74        91.02 o                         
   1  15   6       2485.73       2668.15        56.24 o                         
   2  15   6       1670.69       1768.53        46.66 o                         
   3  15   6        145.94        150.96        14.15 o                         
   4  15   6        823.39        781.16        39.87 o                         
   5  15   6         37.04         14.89        13.23 o                         
   6  15   6        112.91         93.65        23.95 o                         
   7  15   6         41.46          9.63        17.94 o                         
   8  15   6          2.06         29.83        27.57 o                         
  -8  16   6         19.36         28.55        34.66 o                         
  -7  16   6         66.39         66.85        21.36 o                         
  -6  16   6        852.27        905.36        58.65 o                         
  -5  16   6        514.44        539.02        44.50 o                         
  -4  16   6        236.59        296.88        31.02 o                         
  -3  16   6       4948.91       4712.33       118.60 o                         
  -2  16   6       2980.05       2881.33        65.96 o                         
  -1  16   6       1074.98       1082.85        39.38 o                         
   0  16   6       4333.68       4049.18       115.79 o                         
   1  16   6        840.92        861.24        38.16 o                         
   2  16   6         86.70         88.61        10.69 o                         
   3  16   6         87.85        112.33        12.93 o                         
   4  16   6        441.32        413.13        35.51 o                         
   5  16   6         95.13         88.71        21.58 o                         
   6  16   6         11.18          6.00        15.46 o                         
   7  16   6         22.81         42.86        20.92 o                         
   8  16   6         15.19         -7.91        18.03 o                         
  -8  17   6        217.10        262.28        46.30 o                         
  -7  17   6        563.71        571.23        49.33 o                         
  -6  17   6        576.42        626.98        50.85 o                         
  -5  17   6       2401.52       2596.23       101.51 o                         
  -4  17   6        188.38        230.28        29.69 o                         
  -3  17   6        634.43        554.00        32.29 o                         
  -2  17   6        548.53        562.59        28.88 o                         
  -1  17   6         80.13         76.88        10.76 o                         
   0  17   6       7290.13       7306.29       120.74 o                         
   1  17   6        104.09         99.06        16.69 o                         
   2  17   6       7877.43       7810.24        99.63 o                         
   3  17   6        368.04        362.92        21.71 o                         
   4  17   6       1420.36       1383.84        66.85 o                         
   5  17   6        319.62        299.41        34.54 o                         
   6  17   6         20.82          6.28        16.55 o                         
   7  17   6          0.26         -2.53        16.74 o                         
   8  17   6         37.55         41.42        48.80 o                         
  -8  18   6         76.63         88.47        33.46 o                         
  -7  18   6         10.46         30.56        18.36 o                         
  -6  18   6         44.48         38.40        19.52 o                         
  -5  18   6        216.69        307.74        36.81 o                         
  -4  18   6        147.81        170.38        25.23 o                         
  -3  18   6       2144.84       2223.26        97.85 o                         
  -2  18   6        195.80        219.56        19.22 o                         
  -1  18   6       1665.73       1702.44        51.30 o                         
   0  18   6         37.72         51.25        10.08 o                         
   1  18   6         83.93         74.18        14.21 o                         
   2  18   6        135.36        159.99        18.24 o                         
   3  18   6         30.05         41.48        13.70 o                         
   4  18   6       1164.15       1148.03        61.08 o                         
   5  18   6          3.94         10.04        15.27 o                         
   6  18   6        605.51        554.42        50.12 o                         
   7  18   6          0.06        -21.31        21.31 o                         
  -8  19   6        105.58         79.41        31.85 o                         
  -7  19   6         44.35         74.93        23.04 o                         
  -6  19   6        206.63        158.22        33.48 o                         
  -5  19   6          5.23         11.65        15.20 o                         
  -4  19   6        142.25        116.79        28.97 o                         
  -3  19   6        141.28        102.86        22.21 o                         
  -2  19   6        785.40        835.15        50.22 o                         
  -1  19   6        601.14        638.15        31.66 o                         
   0  19   6       1515.99       1482.05        48.44 o                         
   1  19   6       2577.30       2773.10       106.81 o                         
   2  19   6        823.18        781.08        34.63 o                         
   3  19   6       3085.85       3206.92        75.53 o                         
   4  19   6         25.88         34.77        14.09 o                         
   5  19   6        991.70       1110.45        64.87 o                         
   6  19   6         35.17         33.12        20.30 o                         
   7  19   6        191.19        196.93        34.43 o                         
  -8  20   6         57.44         85.73        37.61 o                         
  -7  20   6        262.37        251.17        36.47 o                         
  -6  20   6          7.24         44.09        20.31 o                         
  -5  20   6         25.67         20.77        17.02 o                         
  -4  20   6         48.93         30.87        17.17 o                         
  -3  20   6         46.55         55.28        19.88 o                         
  -2  20   6       1960.03       1982.92        75.87 o                         
  -1  20   6        708.07        717.93        37.40 o                         
   0  20   6        234.97        207.56        18.71 o                         
   1  20   6       2257.64       2356.39       100.88 o                         
   2  20   6       2736.25       2904.48        81.47 o                         
   3  20   6        169.16        169.32        20.40 o                         
   4  20   6       2936.04       2973.73        99.94 o                         
   5  20   6        291.06        305.18        37.51 o                         
   6  20   6        440.02        527.25        48.73 o                         
   7  20   6        142.88        187.92        40.32 o                         
  -8  21   6         12.44         23.02        46.25 o                         
  -7  21   6         96.31         97.78        32.97 o                         
  -6  21   6         66.61         63.16        25.87 o                         
  -5  21   6        230.54        273.04        34.08 o                         
  -4  21   6        621.53        588.96        57.92 o                         
  -3  21   6        457.36        454.75        42.53 o                         
  -2  21   6         10.60         -1.83        13.30 o                         
  -1  21   6       2084.33       2077.93        60.70 o                         
   0  21   6       2562.14       2457.14        65.65 o                         
   1  21   6        987.37       1052.09        55.66 o                         
   2  21   6       2214.73       2144.68        71.98 o                         
   3  21   6          3.11         17.75        10.38 o                         
   4  21   6         11.28         25.99        18.28 o                         
   5  21   6         62.43         38.47        15.94 o                         
   6  21   6         89.43         51.50        25.30 o                         
   7  21   6        274.92        317.03        54.17 o                         
  -8  22   6         10.45         66.95        45.80 o                         
  -7  22   6        163.41        158.38        65.63 o                         
  -6  22   6         18.88         -2.14        26.81 o                         
  -5  22   6        792.19        776.12        72.11 o                         
  -4  22   6        479.12        416.92        62.01 o                         
  -3  22   6        956.38        930.41        61.17 o                         
  -2  22   6        738.13        805.58        52.11 o                         
  -1  22   6        243.24        234.10        21.56 o                         
   0  22   6         39.73         22.67         9.67 o                         
   1  22   6          2.74         13.01        16.43 o                         
   2  22   6         97.60        107.99        17.11 o                         
   3  22   6         15.62          9.03        12.87 o                         
   4  22   6        240.67        251.66        26.16 o                         
   5  22   6         93.13         67.01        20.74 o                         
   6  22   6          1.92        -18.13        18.13 o                         
   7  22   6         10.62         20.27        37.82 o                         
  -7  23   6          0.84         38.62        54.46 o                         
  -6  23   6        172.79        209.49        42.72 o                         
  -5  23   6        104.47         84.12        47.60 o                         
  -4  23   6        859.58        850.42        61.68 o                         
  -3  23   6        194.77        197.29        29.70 o                         
  -2  23   6       2584.06       2654.81       139.71 o                         
  -1  23   6        586.89        592.79        35.12 o                         
   0  23   6        957.07        936.59        52.78 o                         
   1  23   6        568.19        612.19        44.84 o                         
   2  23   6         36.67         32.69        12.27 o                         
   3  23   6        731.41        779.86        42.77 o                         
   4  23   6        101.12        108.65        22.06 o                         
   5  23   6        200.27        221.90        38.67 o                         
   6  23   6          0.76          0.63        28.50 o                         
   7  23   6         21.92         56.41        40.08 o                         
  -7  24   6          1.25        -22.14        22.14 o                         
  -6  24   6        100.25         82.58        32.91 o                         
  -5  24   6        807.77        979.54        81.61 o                         
  -4  24   6        107.40        120.37        33.22 o                         
  -3  24   6       5372.63       5740.99       213.31 o                         
  -2  24   6       1672.06       1779.06        77.77 o                         
  -1  24   6       3810.13       4024.05       111.47 o                         
   0  24   6       4304.74       4436.28       115.94 o                         
   1  24   6        416.41        399.34        32.73 o                         
   2  24   6        673.76        663.33        37.62 o                         
   3  24   6         32.48         24.11        14.72 o                         
   4  24   6         34.26         44.12        14.41 o                         
   5  24   6          6.97          9.21        24.73 o                         
   6  24   6          0.88         27.44        24.87 o                         
  -7  25   6        412.91        243.40        66.75 o                         
  -6  25   6        111.77         60.22        27.17 o                         
  -5  25   6       1296.79       1229.57        84.55 o                         
  -4  25   6         75.79         89.88        24.33 o                         
  -3  25   6        213.82        226.98        34.78 o                         
  -2  25   6        427.35        407.38        39.93 o                         
  -1  25   6       1858.64       1885.81        80.50 o                         
   0  25   6        524.09        623.36        46.25 o                         
   1  25   6        932.02       1032.17        46.18 o                         
   2  25   6       1351.82       1504.03        57.49 o                         
   3  25   6        123.24        148.23        18.35 o                         
   4  25   6        406.14        393.96        42.96 o                         
   5  25   6         19.17         45.15        25.91 o                         
  -7  26   6         19.45        -61.12        61.12 o                         
  -6  26   6         46.40          6.96        22.48 o                         
  -5  26   6         33.78          5.36        23.59 o                         
  -4  26   6        323.58        317.76        40.25 o                         
  -3  26   6        584.14        577.83        50.53 o                         
  -2  26   6         32.07          6.72        16.34 o                         
  -1  26   6        358.48        418.47        52.43 o                         
   0  26   6         61.96         27.32        21.29 o                         
   1  26   6         11.52         14.48        12.53 o                         
   2  26   6         15.22         58.18        15.22 o                         
   3  26   6         98.90         79.54        17.91 o                         
   4  26   6        253.14        152.27        31.86 o                         
   5  26   6         36.10          1.11        28.03 o                         
  -7  27   6          1.43         62.65        61.05 o                         
  -6  27   6         14.64          6.78        38.93 o                         
  -5  27   6          2.45        -10.96        29.54 o                         
  -4  27   6         98.38         76.31        26.06 o                         
  -3  27   6          9.77          9.95        17.75 o                         
  -2  27   6        873.88        983.92        62.18 o                         
  -1  27   6        153.04        148.04        56.14 o                         
   0  27   6        859.82        948.83        51.52 o                         
   1  27   6        278.41        261.20        24.84 o                         
   2  27   6        263.83        261.06        25.84 o                         
   3  27   6        192.44        133.42        22.87 o                         
   4  27   6          5.42         24.40        21.36 o                         
   5  27   6          8.15         51.64        42.43 o                         
  -6  28   6         17.72          0.02        35.57 o                         
  -5  28   6          7.47         16.82        18.60 o                         
  -4  28   6         31.16          3.17        19.85 o                         
  -3  28   6          3.23          1.38        17.77 o                         
  -2  28   6         83.56         80.14        18.38 o                         
  -1  28   6        212.19        216.55        40.16 o                         
   0  28   6        215.95        216.84        25.18 o                         
   1  28   6        318.31        321.50        27.33 o                         
   2  28   6       2062.54       2187.58        84.29 o                         
   3  28   6          7.06         14.06        16.12 o                         
   4  28   6       1478.12       1597.74       112.73 o                         
  -6  29   6         43.85         33.79        30.59 o                         
  -5  29   6         97.85         71.07        27.03 o                         
  -4  29   6          2.48          1.78        24.90 o                         
  -3  29   6         51.31         74.08        25.19 o                         
  -2  29   6        245.31        212.71        39.27 o                         
  -1  29   6        380.27        473.36        47.41 o                         
   0  29   6       1154.08       1143.49        70.39 o                         
   1  29   6         13.80         12.56        17.27 o                         
   2  29   6        541.81        557.31        43.37 o                         
   3  29   6        210.87        173.94        27.09 o                         
   4  29   6         38.36        106.94        38.87 o                         
  -5  30   6        136.86        147.03        42.01 o                         
  -4  30   6          6.52         26.79        20.69 o                         
  -3  30   6         65.75         65.09        22.82 o                         
  -2  30   6         68.34         80.89        23.16 o                         
  -1  30   6          7.26        -10.13        18.54 o                         
   0  30   6         14.46         51.41        22.02 o                         
   1  30   6          3.13         14.30        23.74 o                         
   2  30   6         41.12         34.85        18.75 o                         
   3  30   6         67.66        106.18        26.62 o                         
   4  30   6         12.37         25.36        37.98 o                         
  -5  31   6        114.53         69.15        36.25 o                         
  -4  31   6         13.18         29.63        42.48 o                         
  -3  31   6         32.82         84.35        28.73 o                         
  -2  31   6         53.88         67.86        28.69 o                         
  -1  31   6        156.23        205.42        33.69 o                         
   0  31   6          5.94         22.57        32.80 o                         
   1  31   6        717.90        836.97        53.89 o                         
   2  31   6         85.26         91.02        21.46 o                         
   3  31   6        425.57        408.82        45.61 o                         
  -4  32   6         15.88        -14.90        28.36 o                         
  -3  32   6       1911.51       2174.58       243.50 o                         
  -2  32   6        345.65        254.61        49.48 o                         
  -1  32   6       1814.37       2075.74       101.39 o                         
   0  32   6        867.83        854.95        66.19 o                         
   1  32   6        342.70        388.54        55.30 o                         
   2  32   6        214.40        154.07        27.39 o                         
   3  32   6         15.42         11.12        25.41 o                         
  -4  33   6        545.30        556.07        96.05 o                         
  -3  33   6         29.10         45.61        42.03 o                         
  -2  33   6        661.71        727.49        76.45 o                         
  -1  33   6        330.28        399.68        45.81 o                         
   0  33   6         10.89         48.66        26.17 o                         
   1  33   6        338.61        355.87        45.02 o                         
   2  33   6        206.14        184.66        31.71 o                         
   0  34   6         81.73         56.20        32.91 o                         
   1  34   6        201.22        195.06        42.35 o                         
   2  34   6          1.31         20.63        23.91 o                         
   0  35   6         49.92         53.15        39.15 o                         
 -10   1   7        242.17        252.18        45.67 o                         
  -9   1   7        193.93        183.66        25.15 o                         
  -8   1   7        524.39        496.45        39.34 o                         
  -7   1   7        145.91        186.07        22.29 o                         
  -6   1   7       1904.58       2018.97        78.97 o                         
  -5   1   7          4.60         10.55         5.83 o                         
  -4   1   7       6014.94       5721.49        73.31 o                         
  -3   1   7        430.43        432.17        17.59 o                         
  -2   1   7       6352.50       5588.16        70.62 o                         
  -1   1   7      11703.79      11516.31        93.80 o                         
   0   1   7       3091.10       3976.01        59.37 o                         
   1   1   7       3356.49       3381.96        58.45 o                         
   2   1   7      20120.96      20276.59       357.58 o                         
   3   1   7          2.12         11.53        11.81 o                         
   4   1   7       7954.58       8035.30       176.46 o                         
   5   1   7          9.70         18.68         8.66 o                         
   6   1   7       1592.81       1728.28        99.89 o                         
   7   1   7         36.61         45.86        22.61 o                         
   8   1   7        475.43        611.08        69.81 o                         
 -10   2   7          3.64         25.75        28.67 o                         
  -9   2   7        166.50        196.32        27.08 o                         
  -8   2   7         42.49          9.34        14.33 o                         
  -7   2   7       1011.80       1024.28        51.12 o                         
  -6   2   7        129.53        145.85        23.50 o                         
  -5   2   7        805.38        878.41        41.90 o                         
  -4   2   7        524.99        656.05        23.82 o                         
  -3   2   7        335.02        261.75        14.71 o                         
  -2   2   7      20937.75      21794.39       111.97 o                         
  -1   2   7       2051.45       1936.58        38.27 o                         
   0   2   7      56844.20      51648.00       236.37 o                         
   1   2   7       1818.13       2023.21        40.79 o                         
   2   2   7      10354.37       9562.16       117.58 o                         
   3   2   7       1342.25       1546.55        70.90 o                         
   4   2   7         22.51         27.79        10.11 o                         
   5   2   7        386.71        380.78        31.98 o                         
   6   2   7        378.54        404.22        50.35 o                         
   7   2   7        762.40        849.72        77.42 o                         
   8   2   7         16.50         12.27        26.15 o                         
 -10   3   7         16.85          0.69        25.88 o                         
  -9   3   7          3.98         12.87        19.02 o                         
  -8   3   7        184.27        144.62        23.01 o                         
  -7   3   7        488.73        472.37        41.03 o                         
  -6   3   7          8.42         -2.38         8.33 o                         
  -5   3   7       4997.82       4859.55       101.97 o                         
  -4   3   7        996.72        932.99        26.49 o                         
  -3   3   7       7878.52       7643.55        91.83 o                         
  -2   3   7       8266.78       8246.31        76.57 o                         
  -1   3   7         68.92         46.85         9.69 o                         
   0   3   7         92.60         68.66         7.12 o                         
   1   3   7       4669.38       4654.58       101.52 o                         
   2   3   7       4704.97       4744.46        87.07 o                         
   3   3   7       6680.64       6779.00       148.12 o                         
   4   3   7        324.13        306.61        22.13 o                         
   5   3   7       3170.04       3296.92       113.78 o                         
   6   3   7        508.88        452.60        40.07 o                         
   7   3   7        447.09        466.62        59.19 o                         
   8   3   7        184.27        180.93        44.53 o                         
 -10   4   7          1.84        -30.50        30.50 o                         
  -9   4   7          2.60         21.86        25.18 o                         
  -8   4   7        141.83        110.54        21.82 o                         
  -7   4   7         22.48         15.24        17.33 o                         
  -6   4   7        903.72        838.00        39.43 o                         
  -5   4   7        655.57        689.97        39.59 o                         
  -4   4   7       3537.81       3712.57        85.27 o                         
  -3   4   7       1225.51       1183.81        36.20 o                         
  -2   4   7       1389.22       1586.78        48.82 o                         
  -1   4   7        158.89        134.80        15.58 o                         
   0   4   7        169.31        275.33        14.28 o                         
   1   4   7        778.34        823.60        32.85 o                         
   2   4   7       1871.86       2063.57        49.47 o                         
   3   4   7        379.75        362.74        28.86 o                         
   4   4   7        540.01        575.38        28.61 o                         
   5   4   7         77.48         91.33        18.53 o                         
   6   4   7        196.76        176.57        28.66 o                         
   7   4   7          3.37         55.44        22.22 o                         
   8   4   7          7.97        -24.50        24.50 o                         
 -10   5   7          2.67         55.09        45.12 o                         
  -9   5   7         63.22         81.40        29.00 o                         
  -8   5   7          5.86         29.62        17.17 o                         
  -7   5   7         78.63         62.59        16.62 o                         
  -6   5   7         44.60         50.11        12.35 o                         
  -5   5   7       4549.46       4372.55       102.37 o                         
  -4   5   7        986.96        978.16        45.05 o                         
  -3   5   7      13762.08      12543.18       342.61 o                         
  -2   5   7        424.67        329.27        16.10 o                         
  -1   5   7      19758.41      18869.01       124.64 o                         
   0   5   7        681.63        739.45        22.81 o                         
   1   5   7      12299.49      12055.37       154.49 o                         
   2   5   7       1384.19       1334.71        47.31 o                         
   3   5   7      16912.30      17058.59       590.07 o                         
   4   5   7         31.15         27.57        12.26 o                         
   5   5   7       4088.19       4342.28       113.89 o                         
   6   5   7         28.66         59.70        19.63 o                         
   7   5   7        125.87        160.70        38.75 o                         
   8   5   7          3.65        -25.07        32.20 o                         
 -10   6   7          0.17         19.60        38.93 o                         
  -9   6   7        262.15        260.11        47.86 o                         
  -8   6   7          4.84          9.48        22.69 o                         
  -7   6   7       2334.46       2409.62        91.92 o                         
  -6   6   7        590.21        602.52        33.54 o                         
  -5   6   7       4402.71       4429.51       105.14 o                         
  -4   6   7       1446.81       1517.58        57.22 o                         
  -3   6   7        806.41        858.82        34.48 o                         
  -2   6   7        131.14         77.19         7.90 o                         
  -1   6   7        369.63        293.18        13.53 o                         
   0   6   7       1725.53       1361.23        28.83 o                         
   1   6   7        134.64        181.62        10.49 o                         
   2   6   7         29.11         61.50        13.11 o                         
   3   6   7         30.21         48.82         7.54 o                         
   4   6   7       1358.92       1452.02        61.86 o                         
   5   6   7       2711.22       2953.12       128.81 o                         
   6   6   7        126.85         84.22        20.30 o                         
   7   6   7       1641.89       1915.55       116.00 o                         
   8   6   7          0.22         12.95        66.49 o                         
  -9   7   7         42.20         18.34        26.41 o                         
  -8   7   7          3.71         -6.34        28.48 o                         
  -7   7   7        199.11        231.86        43.59 o                         
  -6   7   7          0.49         -5.20         9.14 o                         
  -5   7   7         12.25         13.54        13.57 o                         
  -4   7   7        686.76        720.32        40.07 o                         
  -3   7   7          7.85         12.61         6.32 o                         
  -2   7   7        277.03        260.12        16.13 o                         
  -1   7   7       1994.67       1913.40        37.33 o                         
   0   7   7         67.91         60.95         6.60 o                         
   1   7   7       5246.17       5013.27        71.47 o                         
   2   7   7       3581.18       3549.81        80.24 o                         
   3   7   7        174.37        129.49        12.15 o                         
   4   7   7        289.76        327.12        29.87 o                         
   5   7   7          2.51         11.98        12.13 o                         
   6   7   7          2.09          3.59        12.31 o                         
   7   7   7         43.70         31.59        17.32 o                         
   8   7   7         11.15         12.02        27.82 o                         
  -9   8   7        238.99        138.97        42.33 o                         
  -8   8   7        141.23        139.51        37.22 o                         
  -7   8   7        581.96        544.85        44.18 o                         
  -6   8   7         62.51         49.48        13.35 o                         
  -5   8   7       1302.65       1303.66        52.22 o                         
  -4   8   7         19.50         26.19        10.97 o                         
  -3   8   7        741.42        631.86        38.11 o                         
  -2   8   7        330.96        534.48        25.09 o                         
  -1   8   7        897.33        813.99        22.27 o                         
   0   8   7        643.43        461.74        16.41 o                         
   1   8   7        126.60        121.04        13.18 o                         
   2   8   7       1033.28        946.07        43.15 o                         
   3   8   7        743.46        704.88        39.30 o                         
   4   8   7          6.82         -3.98        10.49 o                         
   5   8   7        280.30        291.97        32.92 o                         
   6   8   7        102.88         85.62        21.43 o                         
   7   8   7        540.73        529.18        47.84 o                         
   8   8   7         42.98        103.93        35.27 o                         
  -9   9   7         68.54        104.35        33.65 o                         
  -8   9   7        271.51        317.79        52.26 o                         
  -7   9   7         41.21         21.82        15.43 o                         
  -6   9   7       1347.87       1363.44        58.69 o                         
  -5   9   7        313.89        287.38        25.02 o                         
  -4   9   7       5745.56       5657.44       136.29 o                         
  -3   9   7          0.81         12.61         4.81 o                         
  -2   9   7      10685.14      10138.46       256.10 o                         
  -1   9   7       5292.58       5443.24        62.25 o                         
   0   9   7       1105.54       1068.51        27.91 o                         
   1   9   7       1933.07       2040.94        40.08 o                         
   2   9   7       8355.53       8344.04        99.18 o                         
   3   9   7        535.64        507.94        41.52 o                         
   4   9   7       5419.65       5570.04       161.73 o                         
   5   9   7        618.97        593.20        44.95 o                         
   6   9   7       1373.59       1558.70        78.38 o                         
   7   9   7          4.19         29.06        17.35 o                         
   8   9   7        304.77        419.13        60.10 o                         
  -9  10   7          0.28        -23.25        40.66 o                         
  -8  10   7         12.80         22.08        26.58 o                         
  -7  10   7          0.22          8.51        16.88 o                         
  -6  10   7          3.09          9.59        13.97 o                         
  -5  10   7        847.48        873.07        50.33 o                         
  -4  10   7        799.17        804.40        44.55 o                         
  -3  10   7      10551.39      10479.92        98.40 o                         
  -2  10   7      17447.18      17165.16       225.79 o                         
  -1  10   7       3025.61       2700.25        60.95 o                         
   0  10   7      48878.48      47208.32       649.38 o                         
   1  10   7       6219.67       6238.56        70.79 o                         
   2  10   7      13226.18      13257.07       141.14 o                         
   3  10   7       4550.58       4840.99        93.02 o                         
   4  10   7        184.39        239.18        27.81 o                         
   5  10   7        520.91        524.35        42.17 o                         
   6  10   7          3.62         13.17        18.65 o                         
   7  10   7          2.70         16.63        17.77 o                         
   8  10   7         59.27         39.22        25.07 o                         
  -9  11   7         10.42         32.83        30.30 o                         
  -8  11   7        130.47        153.10        36.73 o                         
  -7  11   7        299.27        318.41        32.21 o                         
  -6  11   7         71.65         90.89        17.72 o                         
  -5  11   7        978.53       1033.29        55.25 o                         
  -4  11   7       1084.86       1168.21        54.85 o                         
  -3  11   7          7.26         17.58         5.31 o                         
  -2  11   7       5774.77       5903.88       104.24 o                         
  -1  11   7       8918.71       8017.63       172.86 o                         
   0  11   7          1.44          5.20         4.87 o                         
   1  11   7       8991.59       8415.78       101.32 o                         
   2  11   7       2622.98       2957.66        60.24 o                         
   3  11   7         76.86         49.89        13.51 o                         
   4  11   7        234.54        293.10        31.65 o                         
   5  11   7        484.00        496.84        42.26 o                         
   6  11   7        413.57        392.81        39.06 o                         
   7  11   7         26.21         24.73        15.95 o                         
   8  11   7        381.14        301.44        54.62 o                         
  -9  12   7          8.03         62.42        29.19 o                         
  -8  12   7         59.83         85.09        30.98 o                         
  -7  12   7          1.90         -1.99        13.15 o                         
  -6  12   7       1353.81       1393.20        71.72 o                         
  -5  12   7        758.82        742.79        48.17 o                         
  -4  12   7       3386.84       3456.57        96.14 o                         
  -3  12   7       3181.66       2977.34        52.43 o                         
  -2  12   7       1390.62       1291.81        51.91 o                         
  -1  12   7        866.22        674.23        46.13 o                         
   0  12   7       1363.73       1254.72        47.78 o                         
   1  12   7        673.81        762.49        22.04 o                         
   2  12   7       4847.13       4831.93        90.85 o                         
   3  12   7        819.73        833.17        42.59 o                         
   4  12   7       4454.38       4532.00       137.92 o                         
   5  12   7         10.30         12.03        10.86 o                         
   6  12   7       1130.02       1104.01        66.59 o                         
   7  12   7         36.07         40.84        19.26 o                         
   8  12   7         42.15         25.22        60.49 o                         
  -9  13   7         10.05         58.79        48.92 o                         
  -8  13   7         39.24         40.15        20.08 o                         
  -7  13   7         59.11         50.27        21.83 o                         
  -6  13   7          3.60         15.53        18.59 o                         
  -5  13   7       1021.10       1049.03        58.27 o                         
  -4  13   7          1.22         13.45        19.45 o                         
  -3  13   7       4494.89       4430.32        93.47 o                         
  -2  13   7        675.26        732.58        28.20 o                         
  -1  13   7       4737.25       4422.15       127.88 o                         
   0  13   7        102.75        138.81        12.38 o                         
   1  13   7       3033.91       2837.46        48.83 o                         
   2  13   7         69.92         78.54         9.65 o                         
   3  13   7       1597.52       1599.90        61.77 o                         
   4  13   7         24.30         21.96        11.28 o                         
   5  13   7         79.06        118.81        20.96 o                         
   6  13   7          1.17          9.15        15.13 o                         
   7  13   7         66.10        119.73        29.08 o                         
   8  13   7         10.83          4.22        23.88 o                         
  -8  14   7          2.79         34.76        28.40 o                         
  -7  14   7       1125.06       1179.64        62.35 o                         
  -6  14   7        433.03        471.18        42.37 o                         
  -5  14   7       1277.18       1313.23        65.81 o                         
  -4  14   7       3298.90       3324.90       121.21 o                         
  -3  14   7        258.21        216.80        19.27 o                         
  -2  14   7       4484.27       4206.27        69.76 o                         
  -1  14   7       1151.91       1175.42        50.27 o                         
   0  14   7       1550.20       1455.00        36.23 o                         
   1  14   7        299.97        306.53        20.42 o                         
   2  14   7       4042.16       3964.06        60.24 o                         
   3  14   7       2747.81       2776.26        59.77 o                         
   4  14   7       3080.20       3126.19        81.20 o                         
   5  14   7       2640.77       2817.53       100.72 o                         
   6  14   7        213.23        220.64        33.29 o                         
   7  14   7       1168.71       1255.68        79.13 o                         
   8  14   7          9.34          1.17        17.45 o                         
  -8  15   7        277.27        307.53        36.39 o                         
  -7  15   7          7.01         37.97        20.30 o                         
  -6  15   7       1425.96       1533.66        76.21 o                         
  -5  15   7         41.29         43.23        16.42 o                         
  -4  15   7       1838.07       1931.03        76.48 o                         
  -3  15   7        617.17        567.01        31.28 o                         
  -2  15   7          6.69         12.16         6.08 o                         
  -1  15   7          0.23         -1.04         9.87 o                         
   0  15   7        190.76        215.17        25.84 o                         
   1  15   7         17.01          8.15         7.67 o                         
   2  15   7         10.92          9.58         6.04 o                         
   3  15   7        181.30        165.87        15.74 o                         
   4  15   7        499.68        564.07        35.41 o                         
   5  15   7        163.41        193.23        27.79 o                         
   6  15   7        825.01        971.44        63.58 o                         
   7  15   7          0.98          2.56        14.54 o                         
   8  15   7        279.12        353.85        58.75 o                         
  -8  16   7         92.88         34.18        19.39 o                         
  -7  16   7        265.11        199.46        31.61 o                         
  -6  16   7        149.92        130.72        25.13 o                         
  -5  16   7         65.15         49.91        16.88 o                         
  -4  16   7          2.68          9.79        12.90 o                         
  -3  16   7          8.07         18.15        13.38 o                         
  -2  16   7        369.00        370.12        22.85 o                         
  -1  16   7        781.81        771.60        42.47 o                         
   0  16   7        370.31        421.84        39.15 o                         
   1  16   7       1678.93       1665.28        47.21 o                         
   2  16   7        536.83        514.05        27.11 o                         
   3  16   7        737.80        779.38        32.17 o                         
   4  16   7        140.52        159.91        19.67 o                         
   5  16   7       1239.92       1278.26        70.45 o                         
   6  16   7          5.88         19.77        16.56 o                         
   7  16   7        506.90        513.23        51.58 o                         
   8  16   7         71.81        -16.67        23.94 o                         
  -8  17   7          0.13         13.73        16.53 o                         
  -7  17   7        187.90        138.43        30.13 o                         
  -6  17   7         41.14         32.00        18.29 o                         
  -5  17   7       1369.94       1376.42        70.67 o                         
  -4  17   7       1371.56       1397.50        67.72 o                         
  -3  17   7        574.80        640.41        34.60 o                         
  -2  17   7       1841.22       1801.68        73.22 o                         
  -1  17   7         83.85         69.95        11.47 o                         
   0  17   7        292.24        229.59        33.91 o                         
   1  17   7        454.69        415.19        33.92 o                         
   2  17   7       1025.39       1067.52        38.80 o                         
   3  17   7        535.60        607.66        29.22 o                         
   4  17   7        426.74        376.94        36.89 o                         
   5  17   7        471.85        526.66        45.13 o                         
   6  17   7         26.64         19.85        15.05 o                         
   7  17   7         19.45         21.08        18.78 o                         
   8  17   7          0.51         16.56        26.26 o                         
  -8  18   7         18.27         54.87        27.36 o                         
  -7  18   7          4.56         12.28        19.38 o                         
  -6  18   7        138.46         93.46        24.65 o                         
  -5  18   7        712.42        834.40        56.15 o                         
  -4  18   7          5.10          7.70        14.77 o                         
  -3  18   7       4088.47       4422.94        89.29 o                         
  -2  18   7       4514.08       4658.08       117.11 o                         
  -1  18   7        446.25        482.35        27.57 o                         
   0  18   7      10353.44      10396.13       319.93 o                         
   1  18   7       5230.58       5447.69       152.15 o                         
   2  18   7       2036.42       1965.20        52.68 o                         
   3  18   7       6422.85       6592.16        96.06 o                         
   4  18   7         45.69         46.17        16.48 o                         
   5  18   7        630.97        682.44        52.02 o                         
   6  18   7          1.52         24.49        17.78 o                         
   7  18   7         35.80         21.46        18.41 o                         
  -8  19   7         88.31         66.21        35.18 o                         
  -7  19   7         13.04          9.17        21.09 o                         
  -6  19   7        138.02        118.30        25.27 o                         
  -5  19   7         18.58         11.89        19.19 o                         
  -4  19   7        527.14        534.92        43.79 o                         
  -3  19   7       2798.37       2890.47       115.05 o                         
  -2  19   7        938.74       1006.96        55.49 o                         
  -1  19   7      12611.29      12807.24       179.42 o                         
   0  19   7        343.35        385.69        30.33 o                         
   1  19   7      12919.47      13254.51       241.17 o                         
   2  19   7       3187.00       3372.87       100.87 o                         
   3  19   7        420.84        424.26        24.74 o                         
   4  19   7        545.43        594.18        45.47 o                         
   5  19   7        149.73        114.58        24.90 o                         
   6  19   7         14.50          3.51        14.28 o                         
   7  19   7         27.48         14.34        29.30 o                         
  -8  20   7          6.77         25.11        37.73 o                         
  -7  20   7         16.30        -16.25        20.96 o                         
  -6  20   7        417.57        449.46        46.04 o                         
  -5  20   7        302.38        338.15        39.04 o                         
  -4  20   7        613.18        631.15        48.45 o                         
  -3  20   7       1234.06       1173.32        82.31 o                         
  -2  20   7        288.96        295.60        31.09 o                         
  -1  20   7        144.24        146.69        18.45 o                         
   0  20   7        190.40        182.36        23.35 o                         
   1  20   7        625.85        752.64        61.21 o                         
   2  20   7        785.86        826.50        51.05 o                         
   3  20   7       1108.97       1098.76        45.47 o                         
   4  20   7       1962.77       1896.65        81.72 o                         
   5  20   7        117.81        142.60        28.33 o                         
   6  20   7        368.10        315.49        39.36 o                         
   7  20   7          1.39         14.21        18.37 o                         
  -8  21   7          1.91         10.14        26.80 o                         
  -7  21   7         27.36         40.98        16.98 o                         
  -6  21   7          0.68         -4.69        20.42 o                         
  -5  21   7         19.49          6.31        14.64 o                         
  -4  21   7         69.02         49.60        21.13 o                         
  -3  21   7         33.12         17.02        19.76 o                         
  -2  21   7         89.15         59.71        18.86 o                         
  -1  21   7        116.71         95.53        17.00 o                         
   0  21   7         92.26         76.30        18.12 o                         
   1  21   7         35.09         31.81        24.25 o                         
   2  21   7         38.01          1.71        12.59 o                         
   3  21   7        100.05        113.72        21.29 o                         
   4  21   7        199.26        197.74        26.72 o                         
   5  21   7         31.52         13.19        27.52 o                         
   6  21   7        119.06        110.86        24.16 o                         
   7  21   7          1.37        -36.60        36.60 o                         
  -8  22   7          1.07         -1.53        35.18 o                         
  -7  22   7         45.64         26.76        22.64 o                         
  -6  22   7        304.68        363.35        44.59 o                         
  -5  22   7          4.24         13.90        18.83 o                         
  -4  22   7       2069.95       1930.44       105.37 o                         
  -3  22   7        370.08        378.51        39.05 o                         
  -2  22   7       1305.82       1369.39        67.11 o                         
  -1  22   7        414.67        445.23        29.25 o                         
   0  22   7        311.32        283.51        29.95 o                         
   1  22   7        182.11        150.13        21.45 o                         
   2  22   7       1027.29        939.70        50.78 o                         
   3  22   7        144.89        186.08        24.47 o                         
   4  22   7        564.27        511.79        57.46 o                         
   5  22   7          8.75         32.04        22.30 o                         
   6  22   7         87.78        108.33        29.70 o                         
   7  22   7         21.58         15.59        26.56 o                         
  -7  23   7         24.25          9.93        24.86 o                         
  -6  23   7        749.16        772.14        76.45 o                         
  -5  23   7        419.70        316.53        45.92 o                         
  -4  23   7        257.82        222.13        32.52 o                         
  -3  23   7        421.83        378.66        38.82 o                         
  -2  23   7        159.97        179.20        27.06 o                         
  -1  23   7        135.37        140.99        22.83 o                         
   0  23   7         63.97         87.27        17.87 o                         
   1  23   7        144.46        145.18        21.06 o                         
   2  23   7         42.76         47.23        12.77 o                         
   3  23   7         72.11         76.80        18.04 o                         
   4  23   7        462.75        388.13        50.83 o                         
   5  23   7         82.75         42.84        21.58 o                         
   6  23   7        642.96        751.52       118.62 o                         
  -7  24   7          4.18          4.60        48.75 o                         
  -6  24   7          2.35        -13.34        22.98 o                         
  -5  24   7          3.50          2.63        19.72 o                         
  -4  24   7         14.01          2.65        18.31 o                         
  -3  24   7        151.60        150.02        24.60 o                         
  -2  24   7         19.31         15.13        15.37 o                         
  -1  24   7        284.75        238.21        28.49 o                         
   0  24   7          1.79         -3.28        18.60 o                         
   1  24   7         28.14          3.69        12.31 o                         
   2  24   7          6.64          4.75        12.91 o                         
   3  24   7         35.53         19.59        12.35 o                         
   4  24   7         15.16         43.23        29.31 o                         
   5  24   7         31.35         51.73        43.48 o                         
  -7  25   7         50.35         49.73        64.21 o                         
  -6  25   7        121.52        108.45        64.17 o                         
  -5  25   7        163.74        147.91        30.83 o                         
  -4  25   7         42.27         99.75        32.12 o                         
  -3  25   7        151.04        135.92        27.03 o                         
  -2  25   7         82.19         32.52        15.88 o                         
  -1  25   7         10.06         21.00        18.74 o                         
   0  25   7         50.49         50.94        15.04 o                         
   1  25   7         31.97         27.11        11.11 o                         
   2  25   7         32.26         20.07        12.63 o                         
   3  25   7        171.49        185.60        23.01 o                         
   4  25   7          1.15         -0.77        16.69 o                         
   5  25   7        129.80        230.07        47.56 o                         
  -6  26   7         54.29         71.26        26.01 o                         
  -5  26   7        239.32        192.59        37.06 o                         
  -4  26   7        294.46        365.53        42.53 o                         
  -3  26   7       1063.43       1090.40        91.51 o                         
  -2  26   7         33.65         17.21        16.22 o                         
  -1  26   7        347.84        389.35        53.88 o                         
   0  26   7        699.85        753.54        52.01 o                         
   1  26   7        576.24        663.07        38.87 o                         
   2  26   7          2.85         10.08        12.62 o                         
   3  26   7        618.98        609.87        41.41 o                         
   4  26   7        170.85        133.86        27.95 o                         
   5  26   7         26.22         31.93        26.94 o                         
  -6  27   7          1.28          5.20        24.33 o                         
  -5  27   7          1.56        -26.03        26.03 o                         
  -4  27   7        215.53        220.84        35.65 o                         
  -3  27   7        554.87        653.84        55.80 o                         
  -2  27   7        762.53        848.10        57.84 o                         
  -1  27   7       4519.81       4669.03       173.80 o                         
   0  27   7         21.42         58.43        87.88 o                         
   1  27   7       2198.14       2285.05        73.03 o                         
   2  27   7        761.34        823.49        48.10 o                         
   3  27   7        134.49         68.50        19.03 o                         
   4  27   7        202.48        128.01        29.29 o                         
  -6  28   7         16.14        -12.37        29.49 o                         
  -5  28   7         14.76         16.28        20.83 o                         
  -4  28   7         42.15         28.86        29.30 o                         
  -3  28   7        107.17        104.02        25.99 o                         
  -2  28   7         18.60         88.58        31.07 o                         
  -1  28   7          5.37         44.10        31.01 o                         
   0  28   7        173.01        248.44        35.85 o                         
   1  28   7        341.70        370.74        32.22 o                         
   2  28   7          2.34         28.17        16.21 o                         
   3  28   7        308.32        288.06        33.09 o                         
   4  28   7         10.74        -20.14        21.87 o                         
  -5  29   7         29.97         49.26        27.46 o                         
  -4  29   7         82.07         51.00        22.56 o                         
  -3  29   7        164.49        185.88        32.63 o                         
  -2  29   7         90.46        143.17        92.92 o                         
  -1  29   7        402.61        436.56        54.41 o                         
   0  29   7         32.89         31.37        24.41 o                         
   1  29   7        856.04        871.00        46.85 o                         
   2  29   7        118.05        122.64        23.91 o                         
   3  29   7        282.35        303.99        37.41 o                         
   4  29   7        123.14         96.73        41.82 o                         
  -5  30   7         98.94        103.73        41.25 o                         
  -4  30   7        107.36        119.40        28.22 o                         
  -3  30   7        527.72        445.33        46.61 o                         
  -2  30   7         69.78         44.99        25.11 o                         
  -1  30   7        296.18        303.23        39.11 o                         
   0  30   7        719.02        802.21        64.46 o                         
   1  30   7        115.03        147.40        24.44 o                         
   2  30   7        357.64        362.28        37.78 o                         
   3  30   7        498.20        492.16        44.10 o                         
  -4  31   7        121.34        115.49        45.50 o                         
  -3  31   7         10.04         29.58        28.51 o                         
  -2  31   7        454.41        477.94        51.19 o                         
  -1  31   7        451.80        499.48        51.70 o                         
   0  31   7        132.25         97.40        23.57 o                         
   1  31   7        444.48        451.03        49.73 o                         
   2  31   7         68.49         42.76        18.62 o                         
   3  31   7         23.67         -0.17        41.45 o                         
  -4  32   7        232.78        239.84        62.69 o                         
  -3  32   7        187.12        152.21        55.12 o                         
  -2  32   7         29.40         -3.21        29.80 o                         
  -1  32   7        154.26        158.21        29.68 o                         
   0  32   7          9.37         14.43        26.75 o                         
   1  32   7         12.57         68.53        24.69 o                         
   2  32   7          1.23         21.61        19.22 o                         
   3  32   7        173.30        150.48        54.89 o                         
  -1  33   7         11.92         10.45        24.80 o                         
   0  33   7          4.63         16.44        26.07 o                         
   1  33   7         64.48         68.66        54.28 o                         
   2  33   7         12.57        -15.55        33.02 o                         
   0  34   7         39.11         15.41        32.25 o                         
  -9   0   8        246.19        307.68        75.24 o                         
  -8   0   8         26.63         50.54        29.53 o                         
  -7   0   8        811.48        714.35        97.40 o                         
  -6   0   8        332.41        448.35        74.36 o                         
  -5   0   8        142.50        153.79        26.95 o                         
  -4   0   8       7640.61       7632.17       126.84 o                         
  -3   0   8       5423.72       4434.95        78.18 o                         
  -2   0   8       9172.51      10028.59       104.14 o                         
  -1   0   8      48726.96      40336.63      1773.03 o                         
   0   0   8        785.90        746.72        37.45 o                         
   1   0   8      27698.17      25478.97       221.77 o                         
   2   0   8       1530.55       1134.65       417.52 o                         
   3   0   8       8036.71       7554.05       230.28 o                         
   4   0   8        177.81        152.40        23.58 o                         
   5   0   8       3306.57       3657.53       191.67 o                         
   6   0   8        881.51        927.14       104.02 o                         
   7   0   8       1278.92       1799.79       163.71 o                         
   8   0   8          8.09         35.55        35.96 o                         
 -10   1   8         12.49         57.92        46.29 o                         
  -9   1   8         12.21         14.18        34.47 o                         
  -8   1   8        106.98         97.30        31.12 o                         
  -7   1   8        289.85        235.87        40.67 o                         
  -6   1   8        665.57        689.89        62.94 o                         
  -5   1   8       3476.41       3321.20        80.95 o                         
  -4   1   8       1113.58       1225.65        35.66 o                         
  -3   1   8       8741.44       8676.34        72.46 o                         
  -2   1   8       3308.13       3180.79        45.44 o                         
  -1   1   8       1559.37       1867.43        37.71 o                         
   0   1   8       2641.17       2961.71        62.53 o                         
   1   1   8         31.33         52.15         7.38 o                         
   2   1   8        807.23        653.25        30.63 o                         
   3   1   8        709.29        695.62        50.04 o                         
   4   1   8        502.35        510.59        28.13 o                         
   5   1   8        161.61        173.98        24.14 o                         
   6   1   8          1.58         -4.54        55.37 o                         
   7   1   8        100.31        181.64        42.47 o                         
   8   1   8         17.75         13.14        21.80 o                         
 -10   2   8        101.25         16.64        33.67 o                         
  -9   2   8          4.48         31.00        25.54 o                         
  -8   2   8        438.48        376.54        55.48 o                         
  -7   2   8         24.12         25.98        29.98 o                         
  -6   2   8        727.73        687.97        62.57 o                         
  -5   2   8        628.83        664.71        37.56 o                         
  -4   2   8         35.79         80.48        10.18 o                         
  -3   2   8       2477.63       2444.89        53.81 o                         
  -2   2   8         76.97         53.69         9.75 o                         
  -1   2   8       1492.27       1245.84        30.03 o                         
   0   2   8        308.07        341.94        20.83 o                         
   1   2   8       1312.97       1131.41        39.99 o                         
   2   2   8        348.47        322.20        28.24 o                         
   3   2   8        546.96        599.68        45.35 o                         
   4   2   8        433.56        441.40        26.09 o                         
   5   2   8       1109.30       1103.54        56.13 o                         
   6   2   8          1.31        -17.13        41.61 o                         
   7   2   8        444.86        483.41        60.61 o                         
   8   2   8          6.64          0.96        55.98 o                         
 -10   3   8         10.22         70.99        44.99 o                         
  -9   3   8         17.85         32.02        30.30 o                         
  -8   3   8          0.46         -5.08        27.75 o                         
  -7   3   8        499.21        634.91        67.32 o                         
  -6   3   8          7.65        -17.25        20.09 o                         
  -5   3   8       2573.43       2597.14        76.82 o                         
  -4   3   8        640.04        639.97        36.32 o                         
  -3   3   8        521.49        532.35        23.73 o                         
  -2   3   8         36.32          4.92         5.59 o                         
  -1   3   8       1304.82       1090.34        30.94 o                         
   0   3   8       3263.84       2812.30        48.16 o                         
   1   3   8       3049.13       2302.87        53.68 o                         
   2   3   8       9113.16       8341.59       210.84 o                         
   3   3   8        184.03        219.76        38.74 o                         
   4   3   8       1530.22       1533.73        68.32 o                         
   5   3   8        218.15        217.50        25.78 o                         
   6   3   8          9.44         34.80        33.28 o                         
   7   3   8         71.34         23.56        26.70 o                         
   8   3   8         73.39        117.31        36.55 o                         
 -10   4   8        304.08        241.04        66.79 o                         
  -9   4   8          5.03        -40.08        41.96 o                         
  -8   4   8       1559.14       1661.18       115.25 o                         
  -7   4   8         73.52         45.69        32.54 o                         
  -6   4   8       3065.49       3186.14       138.08 o                         
  -5   4   8         17.83         14.23        12.20 o                         
  -4   4   8       5285.35       5267.57       106.20 o                         
  -3   4   8       1386.48       1409.33        37.80 o                         
  -2   4   8      12555.92      12056.41        97.72 o                         
  -1   4   8       2042.49       1874.28        48.60 o                         
   0   4   8      14370.78      13394.83       134.44 o                         
   1   4   8       3824.72       3692.53        78.70 o                         
   2   4   8       1514.70       1471.44        50.35 o                         
   3   4   8       8906.29       7576.61       203.78 o                         
   4   4   8       4171.98       4220.21       105.80 o                         
   5   4   8        289.76        335.28        32.41 o                         
   6   4   8       3618.61       3762.93       156.45 o                         
   7   4   8         25.71         24.18        43.72 o                         
   8   4   8        563.96        690.58        75.85 o                         
 -10   5   8         37.86         92.95        53.03 o                         
  -9   5   8         20.90         40.54        33.68 o                         
  -8   5   8          2.21        -32.07        32.07 o                         
  -7   5   8         31.64         96.80        34.77 o                         
  -6   5   8        128.11        135.97        20.74 o                         
  -5   5   8          9.28         -4.19        11.51 o                         
  -4   5   8        468.31        505.89        32.91 o                         
  -3   5   8       1922.72       1881.57        49.02 o                         
  -2   5   8       1335.33       1465.28        33.81 o                         
  -1   5   8       9746.93       9146.12       100.41 o                         
   0   5   8       6628.80       6814.00        74.58 o                         
   1   5   8       5689.73       5293.76        83.85 o                         
   2   5   8      20492.48      19797.92       188.28 o                         
   3   5   8          3.54         -1.25         7.89 o                         
   4   5   8       5444.61       5653.82       123.78 o                         
   5   5   8        774.11        869.85        53.61 o                         
   6   5   8        171.99        251.45        32.82 o                         
   7   5   8         28.55          9.11        45.69 o                         
   8   5   8          3.33         39.51        33.89 o                         
 -10   6   8         68.76         66.45        52.37 o                         
  -9   6   8          3.82         18.17        66.04 o                         
  -8   6   8        374.91        422.00        61.47 o                         
  -7   6   8        119.58         70.35        27.87 o                         
  -6   6   8       1486.54       1469.85        64.99 o                         
  -5   6   8        662.55        662.18        43.36 o                         
  -4   6   8       1799.17       1933.64        67.17 o                         
  -3   6   8        126.91        181.50        15.45 o                         
  -2   6   8        112.00        122.92        10.88 o                         
  -1   6   8        747.29        613.23        20.89 o                         
   0   6   8        405.90        583.44        19.71 o                         
   1   6   8       3957.46       3619.97        81.55 o                         
   2   6   8        361.05        475.25        30.11 o                         
   3   6   8        526.23        487.30        32.16 o                         
   4   6   8          4.07         15.64        12.27 o                         
   5   6   8        214.22        191.97        27.30 o                         
   6   6   8        115.27        106.05        22.43 o                         
   7   6   8         91.14         33.88        29.72 o                         
   8   6   8        189.85        172.49        42.72 o                         
  -9   7   8         15.64         17.36        41.11 o                         
  -8   7   8         17.10         36.54        28.90 o                         
  -7   7   8         53.03         23.14        41.43 o                         
  -6   7   8        831.46        864.60        52.32 o                         
  -5   7   8       1438.46       1440.20        63.41 o                         
  -4   7   8       1201.23       1310.91        56.68 o                         
  -3   7   8       3991.18       4094.65        96.28 o                         
  -2   7   8       2105.81       2085.98        63.70 o                         
  -1   7   8        298.05        368.85        16.07 o                         
   0   7   8       6349.70       5937.46        63.94 o                         
   1   7   8       3892.33       3746.98        80.36 o                         
   2   7   8      10651.79      10972.49       146.23 o                         
   3   7   8       1222.42       1195.29        52.88 o                         
   4   7   8       5890.51       6223.25       138.84 o                         
   5   7   8        371.26        352.33        34.56 o                         
   6   7   8        800.51        789.47        54.92 o                         
   7   7   8        180.35        167.17        37.51 o                         
   8   7   8          8.34        101.88        43.27 o                         
  -9   8   8         55.59         84.87        32.42 o                         
  -8   8   8         55.08         66.25        32.77 o                         
  -7   8   8        423.58        381.62        52.51 o                         
  -6   8   8        204.18        206.73        26.08 o                         
  -5   8   8         56.97         63.74        16.77 o                         
  -4   8   8       2614.86       2623.99        80.84 o                         
  -3   8   8       4789.72       4782.47        71.52 o                         
  -2   8   8       1671.07       1650.84        53.94 o                         
  -1   8   8      19328.14      19156.79       182.30 o                         
   0   8   8       1440.69       1467.34        31.31 o                         
   1   8   8       8307.29       8808.91        77.69 o                         
   2   8   8       1480.94       1594.12        68.45 o                         
   3   8   8        317.57        338.53        36.55 o                         
   4   8   8        650.23        661.76        44.73 o                         
   5   8   8        390.31        489.68        41.66 o                         
   6   8   8        565.91        594.60        47.87 o                         
   7   8   8        240.39        304.99        60.45 o                         
   8   8   8         67.53         70.51        29.50 o                         
  -9   9   8          9.17         30.76        52.61 o                         
  -8   9   8        104.63         79.42        26.68 o                         
  -7   9   8        156.31        172.29        38.68 o                         
  -6   9   8        280.96        235.89        30.94 o                         
  -5   9   8       2610.19       2641.40        88.33 o                         
  -4   9   8        739.74        753.80        44.63 o                         
  -3   9   8       5475.19       5596.78        77.77 o                         
  -2   9   8      10009.59       9531.40       116.28 o                         
  -1   9   8       1095.46       1144.57        28.41 o                         
   0   9   8      16689.63      16545.13       271.06 o                         
   1   9   8       1747.59       1793.48        32.38 o                         
   2   9   8       1854.29       1890.74        54.69 o                         
   3   9   8         99.41         81.49        14.45 o                         
   4   9   8        140.63        120.35        19.71 o                         
   5   9   8         87.39        131.98        23.81 o                         
   6   9   8        153.65        184.43        30.57 o                         
   7   9   8         23.11         33.81        18.38 o                         
   8   9   8         58.70        118.12        37.80 o                         
  -9  10   8         26.69         23.99        27.81 o                         
  -8  10   8          2.11         15.24        78.95 o                         
  -7  10   8          5.42        -14.89        14.89 o                         
  -6  10   8        415.53        449.28        39.63 o                         
  -5  10   8        170.39        182.30        25.06 o                         
  -4  10   8       1369.31       1465.87        63.00 o                         
  -3  10   8        547.40        620.95        26.06 o                         
  -2  10   8        129.81        161.08        10.98 o                         
  -1  10   8       1196.14       1311.74        33.21 o                         
   0  10   8         17.81          7.96         5.80 o                         
   1  10   8       2322.02       2460.84        38.90 o                         
   2  10   8       1951.05       1960.64        50.70 o                         
   3  10   8       2141.53       2375.24        79.44 o                         
   4  10   8       1890.41       1967.48        77.42 o                         
   5  10   8        126.33         91.95        18.54 o                         
   6  10   8        905.59        887.86        59.91 o                         
   7  10   8         19.61         50.54        19.51 o                         
   8  10   8        210.82        200.71        42.19 o                         
  -9  11   8        188.10        162.24        80.19 o                         
  -8  11   8          0.13         14.78        21.60 o                         
  -7  11   8       1709.20       1762.16        84.91 o                         
  -6  11   8          6.57         -3.06        13.15 o                         
  -5  11   8       3794.99       3954.50        98.99 o                         
  -4  11   8         37.80         28.32         9.96 o                         
  -3  11   8       5689.15       5797.38       121.09 o                         
  -2  11   8        442.43        497.10        29.21 o                         
  -1  11   8        353.40        315.20        19.84 o                         
   0  11   8       1065.59       1069.09        32.30 o                         
   1  11   8        385.74        401.85        15.73 o                         
   2  11   8       2561.32       2608.13        59.24 o                         
   3  11   8        204.65        226.20        22.12 o                         
   4  11   8        941.81       1007.93        48.59 o                         
   5  11   8        324.05        338.27        29.71 o                         
   6  11   8         10.26          5.94        23.53 o                         
   7  11   8        354.59        405.94        44.56 o                         
   8  11   8         64.95         31.70        26.15 o                         
  -9  12   8          2.30         27.86        32.97 o                         
  -8  12   8         59.15         34.19        28.89 o                         
  -7  12   8         67.53         96.68        22.59 o                         
  -6  12   8         10.91          9.74        14.51 o                         
  -5  12   8         42.02         48.52        16.49 o                         
  -4  12   8          2.11         14.09        10.92 o                         
  -3  12   8       2299.03       2384.18        54.57 o                         
  -2  12   8        678.36        584.93        59.18 o                         
  -1  12   8       2513.74       2412.58        39.38 o                         
   0  12   8      12268.60      12271.89       110.59 o                         
   1  12   8        125.62        138.97         9.88 o                         
   2  12   8       2907.85       2984.75        55.81 o                         
   3  12   8        524.05        544.95        33.20 o                         
   4  12   8         94.59        109.47        17.24 o                         
   5  12   8         99.86         93.53        19.51 o                         
   6  12   8        128.20        132.48        24.36 o                         
   7  12   8         59.53         57.19        27.58 o                         
   8  12   8          0.95        -10.94        33.54 o                         
  -9  13   8        327.51        211.13        65.09 o                         
  -8  13   8         17.68         44.59        43.55 o                         
  -7  13   8        692.24        709.23        60.00 o                         
  -6  13   8         86.59         47.09        15.71 o                         
  -5  13   8       1513.03       1487.21        70.79 o                         
  -4  13   8         18.36         17.05        10.27 o                         
  -3  13   8       1343.74       1551.64        52.42 o                         
  -2  13   8       3604.25       3722.09       117.33 o                         
  -1  13   8       6123.05       6243.26       157.41 o                         
   0  13   8       1013.18       1073.54        31.58 o                         
   1  13   8       4867.42       4884.02        67.80 o                         
   2  13   8        574.74        574.62        24.34 o                         
   3  13   8          1.20          4.42        11.60 o                         
   4  13   8       1087.58       1172.38        51.80 o                         
   5  13   8        907.72        859.91        47.84 o                         
   6  13   8         36.09         31.45        15.56 o                         
   7  13   8        322.49        299.91        39.68 o                         
   8  13   8          1.68         16.83        36.61 o                         
  -9  14   8          4.08         -5.04        33.24 o                         
  -8  14   8         46.17         37.41        29.92 o                         
  -7  14   8          0.88         18.50        18.55 o                         
  -6  14   8        542.75        578.97        43.35 o                         
  -5  14   8         15.13          0.67        15.15 o                         
  -4  14   8       2452.92       2604.92        88.85 o                         
  -3  14   8        201.74        211.89        20.74 o                         
  -2  14   8       3149.66       3342.46        90.50 o                         
  -1  14   8       1609.90       1609.48       100.15 o                         
   0  14   8        455.74        507.46        21.09 o                         
   1  14   8       3337.68       3206.72        69.32 o                         
   2  14   8        177.75        184.55        14.34 o                         
   3  14   8        789.66        867.37        42.75 o                         
   4  14   8          4.84         27.71        11.57 o                         
   5  14   8        160.01        181.09        28.77 o                         
   6  14   8         73.56         65.12        21.33 o                         
   7  14   8          2.05         -0.30        17.28 o                         
  -8  15   8         96.50        147.47        41.69 o                         
  -7  15   8        123.75        107.25        22.91 o                         
  -6  15   8        101.12        136.30        26.16 o                         
  -5  15   8         55.04         64.21        19.40 o                         
  -4  15   8        302.18        299.63        37.12 o                         
  -3  15   8        275.73        297.55        24.04 o                         
  -2  15   8         32.17         30.96        14.05 o                         
  -1  15   8       1692.70       1936.27        88.06 o                         
   0  15   8        835.77        890.66        45.27 o                         
   1  15   8       5167.35       5234.21        88.41 o                         
   2  15   8       5548.20       5933.58        93.62 o                         
   3  15   8        961.73        929.28        45.42 o                         
   4  15   8       3647.61       3689.55        85.26 o                         
   5  15   8         15.70         48.48        17.39 o                         
   6  15   8        571.32        641.46        58.33 o                         
   7  15   8          0.12        -13.48        28.12 o                         
   8  15   8         51.77         38.08        34.10 o                         
  -8  16   8          1.94         67.11        35.83 o                         
  -7  16   8          6.95         -6.27        16.04 o                         
  -6  16   8        201.47        188.18        35.25 o                         
  -5  16   8         93.46         58.92        23.09 o                         
  -4  16   8        342.17        356.70        35.69 o                         
  -3  16   8       1927.79       1924.31        60.71 o                         
  -2  16   8        217.94        226.72        27.14 o                         
  -1  16   8       1467.31       1572.21        82.36 o                         
   0  16   8       4553.21       4691.41       138.16 o                         
   1  16   8        271.25        337.50        22.76 o                         
   2  16   8       1723.88       1746.51        51.25 o                         
   3  16   8       2125.31       2283.65        57.64 o                         
   4  16   8        166.11        168.85        19.75 o                         
   5  16   8        246.34        256.99        32.65 o                         
   6  16   8        103.04         97.49        28.45 o                         
   7  16   8          2.71          0.10        17.97 o                         
  -8  17   8        177.01        195.23        31.71 o                         
  -7  17   8        131.81        112.08        23.31 o                         
  -6  17   8        314.37        277.69        34.96 o                         
  -5  17   8        766.77        774.68        55.67 o                         
  -4  17   8        343.25        345.73        36.52 o                         
  -3  17   8        892.87       1019.76        44.69 o                         
  -2  17   8       4661.75       4971.46       139.11 o                         
  -1  17   8         78.47         54.21        38.14 o                         
   0  17   8       4215.94       4429.66       175.80 o                         
   1  17   8       1449.98       1395.46        59.65 o                         
   2  17   8        300.52        291.30        21.83 o                         
   3  17   8        103.90        116.87        12.04 o                         
   4  17   8         31.48         15.04        13.11 o                         
   5  17   8        635.84        716.00        54.50 o                         
   6  17   8        341.90        330.86        40.96 o                         
   7  17   8         89.80         50.97        22.06 o                         
  -8  18   8         27.36         73.83        22.80 o                         
  -7  18   8         92.24         74.88        35.72 o                         
  -6  18   8        431.79        409.40        53.86 o                         
  -5  18   8         80.40         91.60        20.27 o                         
  -4  18   8       1356.41       1389.25        71.27 o                         
  -3  18   8         33.06         23.18        11.94 o                         
  -2  18   8       1144.93       1156.20        59.65 o                         
  -1  18   8        721.03        724.33        41.13 o                         
   0  18   8          1.12          3.69        17.31 o                         
   1  18   8       1592.06       1719.34        87.21 o                         
   2  18   8         44.27         54.34        13.69 o                         
   3  18   8        930.42        949.51        38.08 o                         
   4  18   8          5.49         14.47        15.15 o                         
   5  18   8        127.39        158.97        28.72 o                         
   6  18   8         27.64        -11.86        20.03 o                         
   7  18   8          9.58         28.92        21.00 o                         
  -8  19   8          1.37         65.92        29.25 o                         
  -7  19   8        315.69        301.33        38.83 o                         
  -6  19   8          3.23          4.77        16.28 o                         
  -5  19   8       1427.22       1456.21        76.18 o                         
  -4  19   8          7.00         15.09        17.47 o                         
  -3  19   8       2694.61       2769.97       114.95 o                         
  -2  19   8        408.28        440.64        37.58 o                         
  -1  19   8       1099.70       1146.92        44.22 o                         
   0  19   8        992.20       1011.86        69.12 o                         
   1  19   8         88.98         72.74        18.21 o                         
   2  19   8         64.55         94.68        16.13 o                         
   3  19   8        277.49        267.39        22.91 o                         
   4  19   8         26.68         15.84        13.33 o                         
   5  19   8         47.87         25.78        17.91 o                         
   6  19   8         57.75         33.41        18.68 o                         
   7  19   8         22.49          1.88        21.29 o                         
  -8  20   8          7.40        -25.57        38.84 o                         
  -7  20   8        167.37        164.21        34.30 o                         
  -6  20   8        617.56        683.22        57.11 o                         
  -5  20   8        110.51        201.41        31.98 o                         
  -4  20   8       2279.39       2392.60        97.43 o                         
  -3  20   8        417.37        393.49        47.37 o                         
  -2  20   8       1337.58       1384.30        67.45 o                         
  -1  20   8       1942.13       1918.27        58.91 o                         
   0  20   8          7.20        -17.43        17.43 o                         
   1  20   8        148.56        176.70        24.39 o                         
   2  20   8         49.12         78.28        20.43 o                         
   3  20   8        353.65        353.53        31.74 o                         
   4  20   8         49.28         14.91        14.53 o                         
   5  20   8          7.20         -7.08        19.76 o                         
   6  20   8          5.57         -4.07        16.55 o                         
   7  20   8         12.35         38.14        28.32 o                         
  -8  21   8        103.13         99.50        41.88 o                         
  -7  21   8        310.98        303.52        40.77 o                         
  -6  21   8        488.61        480.47        62.22 o                         
  -5  21   8         21.82         18.24        21.66 o                         
  -4  21   8         23.65         37.84        18.60 o                         
  -3  21   8          3.28         27.01        17.20 o                         
  -2  21   8        558.30        637.53        45.49 o                         
  -1  21   8        375.40        385.42        34.11 o                         
   0  21   8        805.62        902.09        51.52 o                         
   1  21   8       1802.17       1929.53        81.60 o                         
   2  21   8         35.07         53.84        30.73 o                         
   3  21   8          7.94          6.90        17.80 o                         
   4  21   8        125.03        101.68        20.87 o                         
   5  21   8        344.89        366.16        51.94 o                         
   6  21   8          0.18         14.71        20.78 o                         
   7  21   8        154.65         65.45        56.38 o                         
  -7  22   8         52.89         55.28        24.50 o                         
  -6  22   8          6.55         33.87        17.49 o                         
  -5  22   8        369.28        280.47        58.77 o                         
  -4  22   8        242.93        160.98        29.48 o                         
  -3  22   8        196.35        192.02        31.03 o                         
  -2  22   8        291.36        233.80        29.31 o                         
  -1  22   8         97.14         73.46        18.77 o                         
   0  22   8          8.79         12.82        17.32 o                         
   1  22   8        142.35        102.78        22.23 o                         
   2  22   8        399.47        412.24        34.66 o                         
   3  22   8        654.84        721.08        47.39 o                         
   4  22   8         75.85         95.36        25.81 o                         
   5  22   8        155.44        197.65        42.61 o                         
   6  22   8         31.21         45.18        25.22 o                         
  -7  23   8          4.95         14.43        20.51 o                         
  -6  23   8          3.88        -23.81        23.81 o                         
  -5  23   8        107.25        100.62        29.80 o                         
  -4  23   8         94.20         44.23        21.63 o                         
  -3  23   8        391.03        406.14        41.37 o                         
  -2  23   8        114.14         76.50        20.64 o                         
  -1  23   8       1546.89       1523.91        69.74 o                         
   0  23   8       1108.30       1096.05        58.36 o                         
   1  23   8        745.11        719.33        43.59 o                         
   2  23   8       2356.72       2416.85        84.28 o                         
   3  23   8         73.99         66.32        18.35 o                         
   4  23   8        800.10        825.74        73.18 o                         
   5  23   8         66.92         91.09        33.04 o                         
  -7  24   8          0.37        -12.77        60.36 o                         
  -6  24   8         11.53         14.44        22.01 o                         
  -5  24   8          4.92         37.42        23.29 o                         
  -4  24   8         67.14         81.95        26.78 o                         
  -3  24   8          6.70         14.15        26.35 o                         
  -2  24   8       1086.08       1151.85        64.24 o                         
  -1  24   8        163.49        132.71        29.20 o                         
   0  24   8       2721.36       2900.39       104.17 o                         
   1  24   8       3930.15       4072.90       105.34 o                         
   2  24   8        291.07        315.11        28.04 o                         
   3  24   8       3654.55       3889.62       112.03 o                         
   4  24   8        126.67         95.59        31.21 o                         
   5  24   8        609.79        667.26        70.99 o                         
  -6  25   8         37.69         52.04        28.48 o                         
  -5  25   8          6.67         39.17        25.81 o                         
  -4  25   8        521.19        588.92        54.86 o                         
  -3  25   8        149.17        102.17        18.29 o                         
  -2  25   8       2000.23       2182.77        91.36 o                         
  -1  25   8       1779.20       1948.76       109.34 o                         
   0  25   8        208.17        205.50        35.60 o                         
   1  25   8        665.13        681.95        44.36 o                         
   2  25   8        256.56        269.80        27.18 o                         
   3  25   8        153.05        134.54        22.37 o                         
   4  25   8         21.59         27.81        45.22 o                         
   5  25   8        804.75        860.39       123.80 o                         
  -6  26   8        202.03        185.83        39.62 o                         
  -5  26   8         13.46          9.12        18.11 o                         
  -4  26   8        256.15        238.15        36.58 o                         
  -3  26   8        127.21         80.08        32.22 o                         
  -2  26   8          1.81         21.34        15.45 o                         
  -1  26   8         52.39        106.30        38.49 o                         
   0  26   8        260.89        242.81        63.07 o                         
   1  26   8        224.63        138.06        19.31 o                         
   2  26   8          3.50          9.45        21.05 o                         
   3  26   8        199.06        189.12        24.60 o                         
   4  26   8         43.78         21.00        22.44 o                         
  -6  27   8          8.52         96.52        66.93 o                         
  -5  27   8         20.44         42.26        24.90 o                         
  -4  27   8          0.58         35.93        20.34 o                         
  -3  27   8        153.78        146.52        30.01 o                         
  -2  27   8        164.21        119.72        35.65 o                         
  -1  27   8        164.12        146.30        36.25 o                         
   0  27   8        971.37       1065.74        85.08 o                         
   1  27   8         17.46         19.14        14.19 o                         
   2  27   8        366.16        427.87        33.58 o                         
   3  27   8          2.73         27.22        15.85 o                         
   4  27   8         73.08         96.70        39.60 o                         
  -5  28   8         25.97         17.67        26.56 o                         
  -4  28   8       1265.88       1491.34        89.00 o                         
  -3  28   8         97.62         78.16        25.77 o                         
  -2  28   8       1084.55       1182.46        93.61 o                         
  -1  28   8        801.81        854.88        76.72 o                         
   0  28   8         50.83        120.64        37.49 o                         
   1  28   8        122.85         96.24        19.39 o                         
   2  28   8         96.09         89.87        18.47 o                         
   3  28   8        148.28        121.25        24.27 o                         
   4  28   8          4.84        -43.54        43.54 o                         
  -5  29   8         89.67         42.45        32.08 o                         
  -4  29   8          1.16        -21.34        21.34 o                         
  -3  29   8        156.76        161.80        42.33 o                         
  -2  29   8        538.68        461.89        92.24 o                         
  -1  29   8         52.48         51.28        26.13 o                         
   0  29   8        583.04        603.97        56.53 o                         
   1  29   8        556.55        560.15        45.17 o                         
   2  29   8          7.62          0.34        14.17 o                         
   3  29   8        139.59        161.22        28.32 o                         
  -4  30   8         16.52          6.08        22.64 o                         
  -3  30   8          1.30         36.16        30.92 o                         
  -2  30   8          0.87         28.48        27.19 o                         
  -1  30   8        188.40        192.34        43.35 o                         
   0  30   8        179.65        175.44        45.02 o                         
   1  30   8         34.59         35.07        20.90 o                         
   2  30   8        189.54        210.21        30.35 o                         
   3  30   8         70.29         30.29        23.08 o                         
  -4  31   8          3.19        -28.37        33.61 o                         
  -3  31   8        269.53        235.37        75.62 o                         
  -2  31   8          2.81        -10.75        63.28 o                         
  -1  31   8        385.53        455.04        52.34 o                         
   0  31   8         13.88         26.56        26.43 o                         
   1  31   8        159.86        163.52        31.88 o                         
   2  31   8          4.13         25.59        19.48 o                         
   3  31   8         29.34         18.92        20.64 o                         
  -1  32   8         68.05         85.42        27.89 o                         
   0  32   8        370.31        340.84        54.61 o                         
   1  32   8        901.72       1031.51        91.31 o                         
   2  32   8         49.48         27.06        38.24 o                         
  -1  33   8        378.17        414.33        87.90 o                         
   0  33   8        132.15         80.94        47.65 o                         
  -1  34   8         73.55        120.41        58.31 o                         
  -9   1   9         61.44         13.50        24.68 o                         
  -8   1   9       1192.01       1191.35        97.79 o                         
  -7   1   9         90.92        143.05        39.80 o                         
  -6   1   9       5260.10       5165.93       208.42 o                         
  -5   1   9          2.22          3.46        15.40 o                         
  -4   1   9      10291.17      10379.47       110.76 o                         
  -3   1   9         66.39         44.54         6.70 o                         
  -2   1   9       8975.98       9442.76        89.78 o                         
  -1   1   9        748.74        825.37        29.26 o                         
   0   1   9       7900.45       8088.57        86.88 o                         
   1   1   9       1585.28       1756.43        43.62 o                         
   2   1   9       6638.38       6480.46       161.99 o                         
   3   1   9        246.31        248.08        31.48 o                         
   4   1   9       1278.11       1374.30        48.66 o                         
   5   1   9        423.82        446.26        47.95 o                         
   6   1   9         15.33         20.52        30.98 o                         
   7   1   9        288.53        269.54        47.10 o                         
   8   1   9        198.33        242.60        58.42 o                         
  -9   2   9         34.15        105.96        36.30 o                         
  -8   2   9        515.09        521.55        64.34 o                         
  -7   2   9          0.70         45.13        30.86 o                         
  -6   2   9         34.90         13.09        26.21 o                         
  -5   2   9          2.84         23.22        12.04 o                         
  -4   2   9       1383.14       1353.65        39.03 o                         
  -3   2   9        999.79       1230.47        34.02 o                         
  -2   2   9       4579.93       4610.67        58.54 o                         
  -1   2   9       6958.46       7688.31        93.22 o                         
   0   2   9       1587.66       1703.23        43.11 o                         
   1   2   9        123.86        234.39        20.51 o                         
   2   2   9        445.48        512.84        29.26 o                         
   3   2   9       3090.13       2994.47       105.02 o                         
   4   2   9       3171.67       3273.80        92.98 o                         
   5   2   9       1882.06       1883.88        76.15 o                         
   6   2   9       2422.86       2916.00       135.11 o                         
   7   2   9        129.78         74.86        32.01 o                         
   8   2   9        115.20         64.47        52.77 o                         
  -9   3   9          4.60         23.08        28.36 o                         
  -8   3   9         29.68        -12.36        26.16 o                         
  -7   3   9        124.84        127.11        32.53 o                         
  -6   3   9        124.90         66.26        27.40 o                         
  -5   3   9        652.47        702.80        41.19 o                         
  -4   3   9        543.78        603.74        37.38 o                         
  -3   3   9        226.08        229.02        15.56 o                         
  -2   3   9       6750.34       7034.40        72.88 o                         
  -1   3   9        952.01        939.65        32.98 o                         
   0   3   9       5726.94       5782.85        81.02 o                         
   1   3   9       5881.58       5702.81        78.98 o                         
   2   3   9        608.23        690.20        37.66 o                         
   3   3   9       5531.87       5560.77       144.86 o                         
   4   3   9        348.33        367.35        32.65 o                         
   5   3   9        520.28        555.50        46.27 o                         
   6   3   9        329.77        380.95        50.16 o                         
   7   3   9        106.09        131.83        49.46 o                         
   8   3   9        128.48        106.14        35.84 o                         
  -9   4   9          7.07        -10.75        26.34 o                         
  -8   4   9         86.17         85.50        33.70 o                         
  -7   4   9          7.18         23.21        26.29 o                         
  -6   4   9         40.50         40.85        22.00 o                         
  -5   4   9          0.09        -10.42        13.99 o                         
  -4   4   9        153.83        178.86        20.24 o                         
  -3   4   9          6.31         17.83         6.94 o                         
  -2   4   9       1026.09        991.51        28.19 o                         
  -1   4   9        184.53        106.63         9.75 o                         
   0   4   9       1723.99       1892.80        42.10 o                         
   1   4   9          0.39         -1.10         4.86 o                         
   2   4   9        840.58        895.38        42.13 o                         
   3   4   9        656.77        674.37        51.81 o                         
   4   4   9       1007.65       1037.79        54.24 o                         
   5   4   9        199.32        176.29        26.69 o                         
   6   4   9        367.35        317.43        47.23 o                         
   7   4   9         45.72          0.86        25.83 o                         
   8   4   9        136.09        160.65        81.91 o                         
  -9   5   9         83.70         84.54        38.57 o                         
  -8   5   9         58.64         75.11        41.39 o                         
  -7   5   9        203.25        180.19        38.11 o                         
  -6   5   9        201.10        215.77        51.61 o                         
  -5   5   9       1196.91       1180.90        56.48 o                         
  -4   5   9        851.31        833.88        44.41 o                         
  -3   5   9        142.47        160.42        14.07 o                         
  -2   5   9       3137.15       3074.52        48.26 o                         
  -1   5   9       2548.43       2635.06        58.76 o                         
   0   5   9       7715.79       7323.81       130.71 o                         
   1   5   9      14079.70      14002.12       287.99 o                         
   2   5   9       2668.09       2516.96        84.46 o                         
   3   5   9       6671.99       6577.26       187.41 o                         
   4   5   9        332.61        313.45        29.57 o                         
   5   5   9       1310.06       1503.55        87.37 o                         
   6   5   9        518.60        464.64        55.11 o                         
   7   5   9        340.81        392.65        54.29 o                         
   8   5   9        323.60        377.33        59.90 o                         
  -9   6   9         64.11         59.52        30.83 o                         
  -8   6   9          9.34         -5.24        25.29 o                         
  -7   6   9          9.02         45.33        21.20 o                         
  -6   6   9        506.85        511.89        39.88 o                         
  -5   6   9        401.29        340.66        50.01 o                         
  -4   6   9       3789.19       4006.06       100.05 o                         
  -3   6   9       9414.85       9294.54       142.85 o                         
  -2   6   9       2311.15       2086.25        71.25 o                         
  -1   6   9      22948.43      21887.75       156.60 o                         
   0   6   9         91.45        155.17        10.87 o                         
   1   6   9       8721.83       8320.51       114.05 o                         
   2   6   9       4728.62       4990.34        88.87 o                         
   3   6   9        658.23        600.83        39.88 o                         
   4   6   9        105.99        125.25        22.28 o                         
   5   6   9        424.59        374.51        36.30 o                         
   6   6   9         62.72         49.68        21.00 o                         
   7   6   9          4.30         -8.31        25.82 o                         
   8   6   9          0.24         -2.56        19.78 o                         
  -9   7   9        158.62        114.03        38.75 o                         
  -8   7   9        191.04        194.90        57.24 o                         
  -7   7   9        166.06        166.80        30.86 o                         
  -6   7   9       1446.51       1584.47        71.66 o                         
  -5   7   9        932.60        902.82        51.90 o                         
  -4   7   9        904.84        932.36        49.30 o                         
  -3   7   9       2134.07       2352.48        52.67 o                         
  -2   7   9         21.36          4.60         7.11 o                         
  -1   7   9        131.19        126.91        12.23 o                         
   0   7   9        351.32        360.93        17.00 o                         
   1   7   9       4282.51       4341.51        64.06 o                         
   2   7   9       1542.81       1675.82        58.88 o                         
   3   7   9       1002.67       1044.18        50.13 o                         
   4   7   9       2621.70       2678.38        90.46 o                         
   5   7   9        635.30        619.84        47.27 o                         
   6   7   9        456.08        441.44        42.57 o                         
   7   7   9        380.30        354.27        51.88 o                         
   8   7   9         13.42        -32.68        32.68 o                         
  -9   8   9        117.72         72.57        28.44 o                         
  -8   8   9         31.67         23.24        23.79 o                         
  -7   8   9        991.29       1070.36        88.99 o                         
  -6   8   9          4.53         19.69        15.75 o                         
  -5   8   9       2334.37       2464.80        86.14 o                         
  -4   8   9         10.54         14.39        10.80 o                         
  -3   8   9        839.79        865.39        31.52 o                         
  -2   8   9        411.39        324.87        16.11 o                         
  -1   8   9        122.67         86.32         8.26 o                         
   0   8   9         74.59         73.43         7.59 o                         
   1   8   9        730.48        724.67        23.63 o                         
   2   8   9       1091.99       1089.05        43.25 o                         
   3   8   9       1535.28       1634.17        65.21 o                         
   4   8   9        138.13        155.54        23.10 o                         
   5   8   9        357.91        362.69        37.01 o                         
   6   8   9          3.24         23.94        19.91 o                         
   7   8   9        115.49        155.38        35.78 o                         
   8   8   9         28.41         14.49        26.99 o                         
  -9   9   9         16.63         10.62        22.23 o                         
  -8   9   9        314.93        311.58        55.85 o                         
  -7   9   9         57.23         29.43        24.09 o                         
  -6   9   9       1700.18       1678.42        76.83 o                         
  -5   9   9        546.57        581.07        44.75 o                         
  -4   9   9       4275.10       4137.54       108.16 o                         
  -3   9   9        684.27        766.85        30.63 o                         
  -2   9   9       6800.87       6809.98       109.66 o                         
  -1   9   9       1325.59       1295.63        32.37 o                         
   0   9   9       7143.44       6964.56        75.73 o                         
   1   9   9        310.80        260.20        13.21 o                         
   2   9   9       3278.04       3348.50        76.22 o                         
   3   9   9        176.44        191.94        21.84 o                         
   4   9   9        776.62        869.94        52.74 o                         
   5   9   9        257.11        236.88        30.44 o                         
   6   9   9         43.02         48.64        16.11 o                         
   7   9   9        104.64        157.67        39.05 o                         
   8   9   9        116.41        240.07        73.11 o                         
  -9  10   9          4.10        -13.83        25.38 o                         
  -8  10   9        553.21        669.01        86.07 o                         
  -7  10   9        203.16        106.41        31.15 o                         
  -6  10   9        642.53        679.85        49.93 o                         
  -5  10   9        777.46        810.96        52.42 o                         
  -4  10   9         55.61         16.19        17.81 o                         
  -3  10   9       1566.85       1673.87        44.82 o                         
  -2  10   9        345.00        343.31        17.51 o                         
  -1  10   9       2937.11       2977.16        48.96 o                         
   0  10   9        154.97        171.72        12.76 o                         
   1  10   9       6336.97       5816.31        86.15 o                         
   2  10   9       1872.95       1906.42        58.27 o                         
   3  10   9       8203.34       8324.07       232.50 o                         
   4  10   9       4024.24       4274.68       101.92 o                         
   5  10   9       2510.54       2623.10       112.34 o                         
   6  10   9       1946.09       2279.90       124.68 o                         
   7  10   9         59.11         32.45        21.59 o                         
  -9  11   9         30.94         55.77        49.78 o                         
  -8  11   9         81.66         61.98        38.79 o                         
  -7  11   9        125.22        117.51        33.54 o                         
  -6  11   9         41.26         37.45        18.68 o                         
  -5  11   9         63.66         55.02        16.75 o                         
  -4  11   9         20.18         10.60        10.39 o                         
  -3  11   9          0.12          4.43         8.65 o                         
  -2  11   9         75.41         81.07        10.97 o                         
  -1  11   9        780.45        724.06        26.43 o                         
   0  11   9         31.20         47.77         6.83 o                         
   1  11   9       2815.19       2769.17        63.32 o                         
   2  11   9        297.03        269.27        23.47 o                         
   3  11   9        233.45        204.53        22.40 o                         
   4  11   9        345.23        384.49        32.91 o                         
   5  11   9        259.66        296.18        29.69 o                         
   6  11   9         15.86         32.04        19.34 o                         
   7  11   9        102.16        122.12        27.31 o                         
  -9  12   9          6.36         70.29        54.36 o                         
  -8  12   9        114.11        161.80        42.81 o                         
  -7  12   9         32.83          7.04        16.37 o                         
  -6  12   9         12.76          8.21        17.53 o                         
  -5  12   9        217.52        271.77        32.53 o                         
  -4  12   9        546.15        603.42        43.62 o                         
  -3  12   9        726.49        832.61        32.94 o                         
  -2  12   9       2604.05       2883.21        68.57 o                         
  -1  12   9       1043.44       1084.76        41.70 o                         
   0  12   9       1814.94       1814.79        39.81 o                         
   1  12   9        736.39        838.52        29.32 o                         
   2  12   9        946.28       1001.26        33.41 o                         
   3  12   9        884.33        902.97        43.76 o                         
   4  12   9        796.26        808.94        40.16 o                         
   5  12   9        626.64        616.66        42.42 o                         
   6  12   9        528.01        518.98        47.30 o                         
   7  12   9        192.71        147.64        32.51 o                         
  -9  13   9          0.95        -47.75        47.75 o                         
  -8  13   9         97.19         90.18        36.76 o                         
  -7  13   9          2.56         15.53        21.09 o                         
  -6  13   9        721.50        798.18        55.95 o                         
  -5  13   9          8.16         14.66        17.03 o                         
  -4  13   9        283.97        340.22        36.86 o                         
  -3  13   9         67.51         40.50        11.81 o                         
  -2  13   9        519.28        539.46        29.43 o                         
  -1  13   9       2683.26       2649.60        67.11 o                         
   0  13   9       1656.42       1614.64        40.84 o                         
   1  13   9       7296.02       7618.06       130.31 o                         
   2  13   9         46.53         19.04        10.07 o                         
   3  13   9       3291.51       3355.25        86.82 o                         
   4  13   9        168.45        179.79        21.22 o                         
   5  13   9        278.96        313.78        31.58 o                         
   6  13   9         50.50         58.48        21.96 o                         
   7  13   9          0.82          2.65        18.97 o                         
  -9  14   9        154.19        119.07        51.06 o                         
  -8  14   9         15.66         -0.79        20.19 o                         
  -7  14   9        203.46        145.21        28.08 o                         
  -6  14   9        187.81        200.06        30.68 o                         
  -5  14   9       1984.35       1909.69        83.83 o                         
  -4  14   9       1607.19       1877.84        79.86 o                         
  -3  14   9       9917.05       9939.58       202.68 o                         
  -2  14   9        601.56        684.76        35.15 o                         
  -1  14   9      15452.37      15779.70       226.56 o                         
   0  14   9       3820.96       3970.46        97.85 o                         
   1  14   9       5304.13       5343.70        85.61 o                         
   2  14   9       4798.46       5089.35        76.66 o                         
   3  14   9         39.38         63.27        15.94 o                         
   4  14   9        553.37        534.23        34.20 o                         
   5  14   9        402.45        433.65        42.35 o                         
   6  14   9          3.29         35.60        17.31 o                         
   7  14   9          0.58          1.73        23.50 o                         
  -9  15   9         40.71         69.76        50.13 o                         
  -8  15   9          3.78         26.02        30.23 o                         
  -7  15   9          3.50          9.43        17.48 o                         
  -6  15   9          0.92          9.57        18.11 o                         
  -5  15   9        791.92        809.66        57.16 o                         
  -4  15   9        767.92        727.41        60.84 o                         
  -3  15   9       3194.05       3472.77       129.93 o                         
  -2  15   9       7053.57       7131.93       175.21 o                         
  -1  15   9         23.87         31.89        18.99 o                         
   0  15   9       6171.77       6177.34       118.84 o                         
   1  15   9       2757.41       2966.35        63.92 o                         
   2  15   9          3.74          9.61         9.71 o                         
   3  15   9        790.51        831.86        43.98 o                         
   4  15   9       1697.23       1703.16        60.01 o                         
   5  15   9         99.92         61.49        17.98 o                         
   6  15   9        265.23        237.29        34.01 o                         
   7  15   9        176.09         92.55        27.54 o                         
  -8  16   9         17.47        -26.75        26.75 o
[truncated: 248,185 more chars]
